# Supplementary material for: Analysis of the Propionate Metabolism in Bacillus subtilis during 3-Indolacetic Production
Source: Microorganisms. 2022 Nov 28;10(12):2352. doi: 10.3390/microorganisms10122352 (PMC9782769; doi:10.3390/microorganisms10122352)
Supplement: Supplementary file 1 [file microorganisms-10-02352-s001.zip]

Archive with 8 entries (8 files):
- Supplementary material 1.xlsx
- Supplementary material 2.xlsx
- Supplementary material 3.m
- Supplementary material 4.m
- Supplementary material 5.m
- Supplementary material 6.mat
- Supplementary material 7.xlsx
- Supplementary material 8.xlsx
