# Supplementary material for: Analysis of the Propionate Metabolism in Bacillus subtilis during 3-Indolacetic Production
Source: Microorganisms. 2022 Nov 28;10(12):2352. doi: 10.3390/microorganisms10122352 (PMC9782769; doi:10.3390/microorganisms10122352)
Supplement: Supplementary file 1 [file microorganisms-10-02352-s001.zip › Supplementary material 1.xlsx]

## Sheet: INFO
	Sheet name	Description
	Sheet 2 - Flask_experiment-Glucose	Growth kinetics in flasks using glucose as a carbon source as a first approximation to the analysis of the strain.
	Sheet 3 - Flask_experiment-Propionate	Growth kinetics in flasks using propionate as a carbon source as a first approximation to the analysis of the strain.
	Sheet 4 - Flask_experiment-Biol replicat	Analysis by means of HPLC of the consumption of substrates in the experiments in flasks and growth of the microorganism.
	Sheet 5 - Technical_replicates-HPLC Biorr	Technical replicas of the bioreactor experiments using HPLC to determine the consumption of substrates
	Sheet 6 - Tech-repl-Consump Trp and IAA	Technical replicates of the bioreactor experiments using HPLC to determine tryptophan consumption and IAA production
	Sheet 7 - Statistical Analysis	Kruskal-Wallis Test

## Sheet: Flask_experiment-Glucose
Time (h)	Optical density (600nm)	Optical density (600nm) Replicate	Optical density (600nm) Average	Standard deviation (Optical density)	DWC (g/L)	DWC (g/L) Replicate	DWC (g/L) Average	Standard deviation (DWC)
0	0.132	0.21	0.171	0.039	0.0625176	0.0939578	0.0782377	0.0157201
4	0.2276	0.25	0.2388	0.0112	0.101052	0.110081	0.105567	0.00451449
6	0.346	0.385	0.3655	0.0195	0.148777	0.164497	0.156637	0.00786005
15	0.7324	0.753	0.7427	0.0103	0.304527	0.31283	0.308678	0.00415172
16	0.7298	0.781	0.7554	0.0256	0.303479	0.324116	0.313797	0.0103188
17	0.7441	0.788	0.76605	0.02195	0.309243	0.326938	0.31809	0.0088476
18	0.7391	0.798	0.76855	0.02945	0.307227	0.330969	0.319098	0.0118707
19	0.7684	0.824	0.7962	0.0278	0.319037	0.341449	0.330243	0.0112056
21	0.767	0.857	0.812	0.045	0.318473	0.35475	0.336612	0.0181386
23	0.776	0.863	0.8195	0.0435	0.322101	0.357169	0.339635	0.017534
25	0.6662	0.67	0.6681	0.0019	0.277843	0.279374	0.278609	0.000765851
40	0.6818	0.638	0.6599	0.0219	0.284131	0.266476	0.275303	0.00882744
44	0.5945	0.613	0.60375	0.00925	0.248942	0.256399	0.25267	0.00372849
48	0.6113	0.575	0.59315	0.01815	0.255714	0.241082	0.248398	0.00731589
					y = 2.4809x - 0.0231

## Sheet: Flask_experiment-Propionate
Time (h)	Optical density (600nm)	Optical density (600nm) Replicate	Optical density (600nm) Average	Standard deviation (Optical density)	DWC (g/L)	DWC (g/L) Replicate	DWC (g/L) Average	Standard deviation (DWC)
0	0.1538	0.1876	0.1707	0.0169	0.0713048	0.0849289	0.0781168	0.00681204
4	0.169	0.188	0.1785	0.0095	0.0774316	0.0850901	0.0812608	0.00382926
6	0.1856	0.2054	0.1955	0.0099	0.0841227	0.0921037	0.0881132	0.00399049
15	0.5635	0.5367	0.5501	0.0134	0.236446	0.225644	0.231045	0.00540127
16	0.5128	0.5543	0.53355	0.02075	0.21601	0.232738	0.224374	0.0083639
17	0.5572	0.588	0.5726	0.0154	0.233907	0.246322	0.240114	0.00620742
18	0.5978	0.61	0.6039	0.0061	0.250272	0.25519	0.252731	0.00245879
19	0.5805	0.6241	0.6023	0.0218	0.243299	0.260873	0.252086	0.00878713
21	0.5571	0.6122	0.58465	0.02755	0.233867	0.256076	0.244972	0.0111048
23	0.5601	0.5087	0.5344	0.0257	0.235076	0.214358	0.224717	0.0103591
25	0.5197	0.5542	0.53695	0.01725	0.218792	0.232698	0.225745	0.00695312
40	0.5204	0.5876	0.554	0.0336	0.219074	0.246161	0.232617	0.0135435
44	0.5586	0.5907	0.57465	0.01605	0.234471	0.24741	0.240941	0.00646943
48	0.5123	0.5666	0.53945	0.02715	0.215809	0.237696	0.226752	0.0109436
					y = 2.4809x - 0.0231

## Sheet: Flask_experiment-Biol replicat
Time (h)	DWC (Glucose experiment) (g/L)	DWC (Propionate experiment) (g/L)	Area Glucose (mRIU.s)	Area Propionate (mRIU.s)	Concentration Glucose (g/L)	Concentration Glucose (g/L)	Concentration Propionate (g/L)	Concentration Propionate (g/L)
0	0.625151	0.713019	0.0749	0.0348	5.02632	5.15632	4.97183	4.91183
4	1.01048	0.774285	0.0628	0.0314	4.23026	4.25263	4.49296	4.47676
6	1.48771	0.841193	0.0541	0.0293	3.65789	3.78947	4.19718	4.20763
15	3.04514	2.36437	0.0337	0.0207	2.31579	2.10579	2.98592	2.96543
16	3.03466	2.16002	0.0302	0.0217	2.08553	2.11342	3.12676	3.10544
17	3.0923	2.33898	0.0314	0.0214	2.16447	2.09447	3.08451	3.06541
18	3.07215	2.50262	0.0297	0.0204	2.05263	2.00263	2.94366	2.92651
19	3.19025	2.43289	0.0289	0.0197	2	1.95322	2.84507	3.51333
21	3.1846	2.33857	0.0208	0.0177	1.46711	1.67711	2.56338	2.53443
23	3.22088	1.9476	0.0201	0.0164	1.42105	1.40105	2.38028	2.359
25	2.77832	1.3817	0.0124	0.0107	0.914474	0.914474	1.57746	1.54764
40	2.84119	0.981459	0.0114	0.0103	0.848684	1.11184	1.52113	1.57654
44	2.48932	1.13543	0.0116	0.0102	0.861842	0.861842	1.50704	1.39437
48	2.55703	0.948811	0.0073	0.0098	0.578947	0.710526	1.4507	1.50704
	y = 0.2481x - 0.0231				y = 0.0152x - 0.0015		y = 0.0071x - 0.0005

## Sheet: Technical_replicates-HPLC Biorr
Time (h)	DWC (g/L) B1 (Glucose experiment)	Biomass formation_Glucose	Biomass formation_Propionate	Area Glucose B1 (mRIU.s)	Area Glucose (mRIU.s)	Area Propionate (mRIU.s)	Glucose consumption	Glucose consumption	Propionate consumption	Standard deviation (Biomass_Glucose)	Standard deviation (Biomass_Propionate)	Standard deviation (Glucose_consumption)	Standard deviation (Propionate_ consumption)
0	0.0190455	0.0266637	0.0144101	0.0753	0.0653	0.0353	5.05263	4.39474	5.04225	0.002	0.01	0.023	0.21
2	0.0213834	0.0406506	0.0147527	0.0603	0.0613	0.0306	4.06579	4.13158	4.38028	0.004	0.014	0.16	0.017
4	0.189125	0.108509	0.0682212	0.0426	0.0543	0.0297	2.90132	3.67105	4.25352	0.003	0.013	0.13	0.042
16	0.296727	0.200451	0.119836	0.0312	0.0478	0.0283	2.15132	3.24342	4.05634	0.013	0.012	0.34	0.11
18	0.323371	0.303217	0.13739	0.0256	0.0232	0.0235	1.78289	1.625	3.38028	0.017	0.014	0.016	0.31
20	0.326353	0.308094	0.124854	0.0214	0.0223	0.0195	1.50658	1.56579	2.8169	0.005	0.021	0.17	0.016
22	0.329376	0.309666	0.128925	0.0195	0.0194	0.0164	1.38158	1.375	2.38028	0.014	0.004	0.21	0.26
24	0.335544	0.335544	0.131525	0.0189	0.0187	0.0177	1.34211	1.32895	2.56338	0.021	0.003	0.014	0.18
26	0.344613	0.340582	0.130074	0.0118	0.0165	0.0157	0.875	1.18421	2.28169	0.004	0.013	0.11	0.014
28	0.34421	0.335926	0.118929	0.0101	0.0143	0.0154	0.763158	1.03947	2.23944	0.01	0.021	0.018	0.31
42	0.328994	0.304809	0.129792	0.0094	0.0112	0.0157	0.717105	0.835526	2.28169	0.014	0.016	0.13	0.07
45	0.329719	0.279334	0.127877	0.0074	0.0097	0.0143	0.585526	0.736842	2.08451	0.013	0.005	0.23	0.15
48	0.288948	0.272824	0.121327	0.0036	0.0059	0.0132	0.335526	0.486842	1.92958	0.012	0.015	0.014	0.19
							y = 0.0152x - 0.0015	y = 0.0152x - 0.0015	y = 0.0071x - 0.0005

## Sheet: Tech-repl-Consump Trp and IAA
Time (h)	Area TRP (mAU.min) B1	Area TRP (mAU.min) B2	Area TRP (mAU.min) B3	Area AIA (mAU.min) B1	Area AIA (mAU.min) B2	Area AIA (mAU.min) B3	Concentration TRP (g/L) B1	Concentration TRP (Biorr_Glucose)	Concentration TRP (Biorr_Propionate)	Concentration IAA (g/L) B1	Concentration IAA (Biorr_Glucose)	Concentration IAA (Biorr_Propionate)	Standard deviation Trp (Biorr_Glucose)	Standard deviation Trp (Biorr_Propionate)	Standard deviation IAA (Biorr_Glucose)	Standard deviation IAA (Biorr_Propionate)
0
2
4
16	265.3	244.8	255.6		4.8	5.1		0.468215	0.490424		0.0128397	0.0210005	0.02	0.014	0.051	0.006
18	210.7	200.7	198.2		4.8	6.3		0.37753	0.372389		0.0128397	0.0536438	0.01	0.06	0.004	0.005
20	112.3	172.3	135.8		5.5	8.7		0.31913	0.244074		0.0318816	0.11893	0.02	0.03	0.013	0.003
22	100.4	110.4	110.7		6.4	10.4		0.191842	0.192459		0.0563641	0.165175	0.05	0.08	0.06	0.001
24	95.6	84.7	77.2		6.5	10.8		0.138994	0.123572		0.0590844	0.176056	0.03	0.05	0.042	0.005
26	76.2	83.1	63.8		8.2	11.1		0.135704	0.0960169		0.105329	0.184217	0.001	0.03	0.031	0.004
28	70.3	66.2	55.2		8.9	11.9		0.100952	0.0783323		0.124371	0.205979	0.004	0.001	0.005	0.011
42	35	52.8	20.7		11.5	14.7		0.0733971	0.00738844		0.195098	0.282147	0.04	0.009	0.003	0.002
45	32.1	20.6	18.7		12.1	15.2		0.00718281	0.00327576		0.21142	0.295748	0.006	0.07	0.001	0.041
48	18.6	20.3	18.3		12.8	15.6		0.00656591	0.00245322		0.230462	0.306629	0.08	0.026	0.007	0.008
								y = 486.3x + 17.107			y = 36.761x + 4.328

## Sheet: Kruskal-Wallis Test
						Kruskal-Wallis Test
						Y x/glucose (g/g)	0.324	1
			Sustrato (FC)			Y x/propionate (g/g)	0.219	2		1: Glucose
		Kinetic parameter	Glucose	Propionate		Y x/(glucose + Trp) (g/g)	0.134	1		2: Propionate
		µexp	0.15 ± 0.06	0.14 ± 0.02		Y x/(propionate + Trp) (g/g)	0.094	2
		µst	0.07 ± 0.12	0.06 ± 0.04		Y p/(glucose + trp) (g/g)	0.446	1		Ho: Median Glucose (1) = Median Propionate (2)
		qsFC_exp	2.15 ± 0.03	4.18 ± 0.04		Y p/(propionate + trp) (g/g)	0.524	2		Ha: There is at least one median yield between the different substrates
		qsFC_est	1.2 ± 0.03	2.85 ± 0.04		Y p/trp (g/g)	0.761	1
		qsTrp	1.5 ± 0.03	1.8 ± 0.04		Y p/trp (g/g)	0.915	2		N	8
		qpAIA	1.33 ± 0.03	1.92 ± 0.04						K	2
		Y x/sustrate (g/g)	0.324 ± 0.05	0.219 ± 0.08
		Y x/(sustrate + Trp) (g/g)	0.134 ± 0.11	0.094 ± 0.06			0.094	2	1	R1	18
		Y p/(sustrate + trp) (g/g)	0.446 ± 0.03	0.524 ± 0.04			0.134	1	2	R2	18
		Y p/trp (g/g)	0.761 ± 0.04	0.915 ± 0.03			0.219	2	3
							0.324	1	4
							0.446	1	5	Calc	0
							0.524	2	6	V crít	3.84146
							0.761	1	7
							0.915	2	8		V crit > Calc
