# Supplementary material for: Analysis of the Propionate Metabolism in Bacillus subtilis during 3-Indolacetic Production
Source: Microorganisms. 2022 Nov 28;10(12):2352. doi: 10.3390/microorganisms10122352 (PMC9782769; doi:10.3390/microorganisms10122352)
Supplement: Supplementary file 1 [file microorganisms-10-02352-s001.zip › Supplementary material 2.xlsx]

## Sheet: Curve Pattern DWC vs OD
	Dilution	Optical density (600nm)	Optical density (600nm) Replicate	Optical density (600nm) Average	Standard deviation (Optical density)	DWC (g/L)
	1	2.0724	2.058	2.0652	0.0072	0.88
	0.5	1.5694	1.4321	1.50075	0.06865	0.59
	0.25	0.925	0.8726	0.8988	0.0262	0.27
	0.125	0.4971	0.4742	0.48565	0.01145	0.3
	0.0625	0.0554	0.051	0.0532	0.0022	0.07
	0.03125	0.0156	0.0148	0.0152	0.0004	0.01
	DWC (g/L)	Optical density (600nm)
	0.07	0.0554
	0.3	0.4971
	0.27	0.925
	0.59	1.5694
	0.88	2.0724

## Sheet: Curve Pattern HPLC - Glu y Pro
Concentration (g/L)	Area Glucose (mRIU.s)	Area Glucose (mRIU.s) Replicate	Area Glucose (mRIU.s) Average	Standard deviation Area Glucose	Area Propionate (mRIU.s)	Area Propionate (mRIU.s) Replicate	Area Propionate (mRIU.s) Average	Standard deviation Area Propionate
0.01	0.0001	0.0002	0.00015	5e-05	0.0001	0.0001	0.0001	0
0.1	0.001	0.0009	0.00095	5e-05	0.0008	0.0007	0.00075	5e-05
1	0.0108	0.0114	0.0111	0.0003	0.0051	0.0046	0.00485	0.00025
5	0.0753	0.0782	0.07675	0.00145	0.0351	0.0312	0.03315	0.00195

## Sheet:  Curve Pattern HPLC - TRP y IAA
Concentration TRP (g/L)	Area TRP (mAU.min)	Area TRP (mAU.min) Replicate	Area TRP (mAU.min) Average	Standard deviation (Area TRP)		Concentration IAA (g/L)	Area IAA (mAU.min)	Area IAA (mAU.min) Replicate	Area IAA (mAU.min) Average	Standard deviation (Area IAA)
0.01	31.7	41.5	36.6	4.9		0.005	1.3	1.1	1.2	0.1
0.125	81.5	65.6	73.55	7.95		0.01	4.2	8.6	6.4	2.2
0.25	114.2	100.5	107.35	6.85		0.1	12.1	15.2	13.65	1.55
0.5	271.4	220.7	246.05	25.35		1	40.7	44.5	42.6	1.9
