# Supplementary material for: Analysis of the Propionate Metabolism in Bacillus subtilis during 3-Indolacetic Production
Source: Microorganisms. 2022 Nov 28;10(12):2352. doi: 10.3390/microorganisms10122352 (PMC9782769; doi:10.3390/microorganisms10122352)
Supplement: Supplementary file 1 [file microorganisms-10-02352-s001.zip › Supplementary material 7.xlsx]

## Sheet: Reaction List
Abbreviation	Description	Reaction	GPR	Lower bound	Upper bound	Objective	Subsystem	Notes
R_Ex_H2O_e	Exchange	H2O[C_e] <=>		-1000	1000	0	Exchange	GENE_LIST:
R_Ex_O2_e	Exchange	O2[C_e] <=>		-1000	0	0	Exchange	GENE_LIST:
R_Ex_HPO4_e	Exchange	HPO4[C_e] <=>		-5	1000	0	Exchange	GENE_LIST:
R_Ex_CO2_e	Exchange	CO2[C_e] <=>		-1000	1000	0	Exchange	GENE_LIST:
R_E00005	Exchange	PPi[C_e] ->		0	1000	0	Exchange	GENE_LIST:
R_Ex_NH4_e	Exchange	NH4[C_e] <=>		-5	1000	0	Exchange	GENE_LIST:
R_E00007	Exchange	C00020[C_e] ->		0	1000	0	Exchange	GENE_LIST:
R_E00008	Exchange	PYR[C_e] ->		0	1000	0	Exchange	GENE_LIST:
R_E00009	Exchange	C00025[C_e] ->		0	1000	0	Exchange	GENE_LIST:
R_E00010	Exchange	C00026[C_e] ->		0	1000	0	Exchange	GENE_LIST:
R_E00011	Exchange	C00032[C_e] ->		0	1000	0	Exchange	GENE_LIST:
R_E00012	Exchange	AC[C_e] ->		0	1000	0	Exchange	GENE_LIST:
R_E00013	Exchange	C00034[C_e] ->		0	1000	0	Exchange	GENE_LIST:
R_E00014	Exchange	C00037[C_e] ->		0	1000	0	Exchange	GENE_LIST:
R_E00015	Exchange	C00038[C_e] ->		0	1000	0	Exchange	GENE_LIST:
R_E00016	Exchange	C00041[C_e] ->		0	1000	0	Exchange	GENE_LIST:
R_E00017	Exchange	C00042[C_e] ->		0	1000	0	Exchange	GENE_LIST:
R_E00018	Exchange	C00047[C_e] ->		0	1000	0	Exchange	GENE_LIST:
R_E00019	Exchange	C00048[C_e] ->		0	1000	0	Exchange	GENE_LIST:
R_E00020	Exchange	C00049[C_e] ->		0	1000	0	Exchange	GENE_LIST:
R_E00021	Exchange	C00055[C_e] ->		0	1000	0	Exchange	GENE_LIST:
R_E00022	Exchange	FOR[C_e] ->		0	1000	0	Exchange	GENE_LIST:
R_Ex_SO4_e	Exchange	SO4[C_e] <=>		-5	1000	0	Exchange	GENE_LIST:
R_E00024	Exchange	C00062[C_e] ->		0	1000	0	Exchange	GENE_LIST:
R_E00025	Exchange	C00064[C_e] ->		0	1000	0	Exchange	GENE_LIST:
R_E00026	Exchange	C00065[C_e] ->		0	1000	0	Exchange	GENE_LIST:
R_E00027	Exchange	C00070[C_e] ->		0	1000	0	Exchange	GENE_LIST:
R_E00028	Exchange	C00073[C_e] ->		0	1000	0	Exchange	GENE_LIST:
R_E00029	Exchange	PEP[C_e] ->		0	1000	0	Exchange	GENE_LIST:
R_Ex_Ca_e	Exchange	Ca[C_e] <=>		-1000	1000	0	Exchange	GENE_LIST:
R_E00031	Exchange	C00077[C_e] ->		0	1000	0	Exchange	GENE_LIST:
R_Ex_TRP_e	Exchange	TRP[C_e] ->		0	1000	0	Exchange	GENE_LIST:
R_Ex_H_e	Exchange	H[C_e] <=>		-1000	1000	0	Exchange	GENE_LIST:
R_Ex_TYR_e	Exchange	TYR[C_e] ->		0	1000	0	Exchange	GENE_LIST:
R_E00035	Exchange	C00086[C_e] ->		0	1000	0	Exchange	GENE_LIST:
R_E00036	Exchange	C00088[C_e] ->		0	1000	0	Exchange	GENE_LIST:
R_E00037	Exchange	C00089[C_e] ->		0	1000	0	Exchange	GENE_LIST:
R_E00038	Exchange	C00093[C_e] ->		0	1000	0	Exchange	GENE_LIST:
R_E00039	Exchange	C00095[C_e] ->		0	1000	0	Exchange	GENE_LIST:
R_E00040	Exchange	C00097[C_e] ->		0	1000	0	Exchange	GENE_LIST:
R_E00041	Exchange	C00099[C_e] ->		0	1000	0	Exchange	GENE_LIST:
R_E00042	Exchange	C00103[C_e] ->		0	1000	0	Exchange	GENE_LIST:
R_E00043	Exchange	C00105[C_e] ->		0	1000	0	Exchange	GENE_LIST:
R_E00044	Exchange	C00106[C_e] ->		0	1000	0	Exchange	GENE_LIST:
R_E00045	Exchange	C00114[C_e] ->		0	1000	0	Exchange	GENE_LIST:
R_E00046	Exchange	C00116[C_e] ->		0	1000	0	Exchange	GENE_LIST:
R_E00047	Exchange	C00120[C_e] ->		0	1000	0	Exchange	GENE_LIST:
R_E00048	Exchange	C00121[C_e] ->		0	1000	0	Exchange	GENE_LIST:
R_E00049	Exchange	C00122[C_e] ->		0	1000	0	Exchange	GENE_LIST:
R_E00050	Exchange	C00123[C_e] ->		0	1000	0	Exchange	GENE_LIST:
R_E00051	Exchange	C00124[C_e] ->		0	1000	0	Exchange	GENE_LIST:
R_E00052	Exchange	C00133[C_e] ->		0	1000	0	Exchange	GENE_LIST:
R_E00053	Exchange	C00135[C_e] ->		0	1000	0	Exchange	GENE_LIST:
R_E00054	Exchange	C00137[C_e] ->		0	1000	0	Exchange	GENE_LIST:
R_E00055	Exchange	C00140[C_e] ->		0	1000	0	Exchange	GENE_LIST:
R_E00056	Exchange	C00144[C_e] ->		0	1000	0	Exchange	GENE_LIST:
R_E00057	Exchange	C00147[C_e] ->		0	1000	0	Exchange	GENE_LIST:
R_E00058	Exchange	C00148[C_e] ->		0	1000	0	Exchange	GENE_LIST:
R_E00059	Exchange	C00149[C_e] ->		0	1000	0	Exchange	GENE_LIST:
R_E00060	Exchange	C00152[C_e] ->		0	1000	0	Exchange	GENE_LIST:
R_E00061	Exchange	C00158[C_e] ->		0	1000	0	Exchange	GENE_LIST:
R_E00062	Exchange	C00159[C_e] ->		0	1000	0	Exchange	GENE_LIST:
R_E00063	Exchange	C00160[C_e] ->		0	1000	0	Exchange	GENE_LIST:
R_Ex_Propionate_e	Exchange	Propionate[C_e] ->		0	1000	0	Exchange	GENE_LIST:
R_E00065	Exchange	C00164[C_e] ->		0	1000	0	Exchange	GENE_LIST:
R_E00066	Exchange	C00169[C_e] ->		0	1000	0	Exchange	GENE_LIST:
R_E00067	Exchange	C00175[C_e] ->		0	1000	0	Exchange	GENE_LIST:
R_E00068	Exchange	C00181[C_e] ->		0	1000	0	Exchange	GENE_LIST:
R_E00069	Exchange	C00182[C_e] ->		0	1000	0	Exchange	GENE_LIST:
R_E00070	Exchange	C00183[C_e] ->		0	1000	0	Exchange	GENE_LIST:
R_E00071	Exchange	C00184[C_e] ->		0	1000	0	Exchange	GENE_LIST:
R_E00072	Exchange	C00185[C_e] ->		0	1000	0	Exchange	GENE_LIST:
R_E00073	Exchange	LAC[C_e] ->		0	1000	0	Exchange	GENE_LIST:
R_E00074	Exchange	C00188[C_e] ->		0	1000	0	Exchange	GENE_LIST:
R_E00075	Exchange	C00189[C_e] ->		0	1000	0	Exchange	GENE_LIST:
R_E00076	Exchange	C00191[C_e] ->		0	1000	0	Exchange	GENE_LIST:
R_E00077	Exchange	3PG[C_e] ->		0	1000	0	Exchange	GENE_LIST:
R_E00078	Exchange	C00204[C_e] ->		0	1000	0	Exchange	GENE_LIST:
R_E00079	Exchange	C00208[C_e] ->		0	1000	0	Exchange	GENE_LIST:
R_E00080	Exchange	C00212[C_e] ->		0	1000	0	Exchange	GENE_LIST:
R_E00081	Exchange	C00214[C_e] ->		0	1000	0	Exchange	GENE_LIST:
R_E00082	Exchange	C00216[C_e] ->		0	1000	0	Exchange	GENE_LIST:
R_E00083	Exchange	C00217[C_e] ->		0	1000	0	Exchange	GENE_LIST:
R_Ex_K_e	Exchange	K[C_e] <=>		-1000	1000	0	Exchange	GENE_LIST:
R_E00085	Exchange	C00242[C_e] ->		0	1000	0	Exchange	GENE_LIST:
R_E00086	Exchange	C00243[C_e] ->		0	1000	0	Exchange	GENE_LIST:
R_E00087	Exchange	C00244[C_e] ->		0	1000	0	Exchange	GENE_LIST:
R_E00088	Exchange	C00245[C_e] ->		0	1000	0	Exchange	GENE_LIST:
R_ADNCYC	Exchange	C00247[C_e] ->		0	1000	0	Exchange	GENE_LIST:
R_Ex_Chorismate_e	Exchange	Chorismate[C_e] <=>		-5	1000	0	Exchange	GENE_LIST:
R_E00091	Exchange	C00253[C_e] ->		0	1000	0	Exchange	GENE_LIST:
R_E00092	Exchange	C00255[C_e] ->		0	1000	0	Exchange	GENE_LIST:
R_E00093	Exchange	C00257[C_e] ->		0	1000	0	Exchange	GENE_LIST:
R_E00094	Exchange	C00259[C_e] ->		0	1000	0	Exchange	GENE_LIST:
R_E00095	Exchange	C00262[C_e] ->		0	1000	0	Exchange	GENE_LIST:
R_Ex_Glc_e	Exchange	Glc[C_e] <=>		-5	1000	0	Exchange	GENE_LIST:
R_E00097	Exchange	C00270[C_e] ->		0	1000	0	Exchange	GENE_LIST:
R_E00098	Exchange	C00275[C_e] ->		0	1000	0	Exchange	GENE_LIST:
R_E00099	Exchange	C00283[C_e] ->		0	1000	0	Exchange	GENE_LIST:
R_E00100	Exchange	C00291[C_e] ->		0	1000	0	Exchange	GENE_LIST:
R_E00101	Exchange	C00294[C_e] ->		0	1000	0	Exchange	GENE_LIST:
R_E00102	Exchange	C00299[C_e] ->		0	1000	0	Exchange	GENE_LIST:
R_Ex_Mg_e	Exchange	Mg[C_e] <=>		-1000	1000	0	Exchange	GENE_LIST:
R_NADK	Exchange	C00327[C_e] ->		0	1000	0	Exchange	GENE_LIST:
R_E00105	Exchange	C00329[C_e] ->		0	1000	0	Exchange	GENE_LIST:
R_E00106	Exchange	C00333[C_e] ->		0	1000	0	Exchange	GENE_LIST:
R_E00107	Exchange	C00334[C_e] ->		0	1000	0	Exchange	GENE_LIST:
R_E00108	Exchange	6PGC[C_e] ->		0	1000	0	Exchange	GENE_LIST:
R_E00109	Exchange	C00346[C_e] ->		0	1000	0	Exchange	GENE_LIST:
R_E00110	Exchange	C00352[C_e] ->		0	1000	0	Exchange	GENE_LIST:
R_E00111	Exchange	C00364[C_e] ->		0	1000	0	Exchange	GENE_LIST:
R_E00112	Exchange	C00366[C_e] ->		0	1000	0	Exchange	GENE_LIST:
R_E00113	Exchange	C00378[C_e] ->		0	1000	0	Exchange	GENE_LIST:
R_E00114	Exchange	C00380[C_e] ->		0	1000	0	Exchange	GENE_LIST:
R_E00115	Exchange	C00385[C_e] ->		0	1000	0	Exchange	GENE_LIST:
R_E00116	Exchange	C00387[C_e] ->		0	1000	0	Exchange	GENE_LIST:
R_E00117	Exchange	C00392[C_e] ->		0	1000	0	Exchange	GENE_LIST:
R_E00118	Exchange	C00407[C_e] ->		0	1000	0	Exchange	GENE_LIST:
R_E00119	Exchange	ETOH[C_e] ->		0	1000	0	Exchange	GENE_LIST:
R_E00120	Exchange	C00475[C_e] ->		0	1000	0	Exchange	GENE_LIST:
R_E00121	Exchange	C00487[C_e] ->		0	1000	0	Exchange	GENE_LIST:
R_E00122	Exchange	C00491[C_e] ->		0	1000	0	Exchange	GENE_LIST:
R_E00123	Exchange	C00492[C_e] ->		0	1000	0	Exchange	GENE_LIST:
R_E00124	Exchange	C00497[C_e] ->		0	1000	0	Exchange	GENE_LIST:
R_E00125	Exchange	C00504[C_e] ->		0	1000	0	Exchange	GENE_LIST:
R_E00126	Exchange	C00506[C_e] ->		0	1000	0	Exchange	GENE_LIST:
R_ADK1	Exchange	C00507[C_e] ->		0	1000	0	Exchange	GENE_LIST:
R_E00128	Exchange	C00530[C_e] ->		0	1000	0	Exchange	GENE_LIST:
R_E00129	Exchange	C00532[C_e] ->		0	1000	0	Exchange	GENE_LIST:
R_E00130	Exchange	C00536[C_e] ->		0	1000	0	Exchange	GENE_LIST:
R_E00131	Exchange	C00541[C_e] ->		0	1000	0	Exchange	GENE_LIST:
R_E00132	Exchange	C00552[C_e] ->		0	1000	0	Exchange	GENE_LIST:
R_E00133	Exchange	C00559[C_e] ->		0	1000	0	Exchange	GENE_LIST:
R_E00134	Exchange	C00588[C_e] ->		0	1000	0	Exchange	GENE_LIST:
R_E00135	Exchange	C00601[C_e] ->		0	1000	0	Exchange	GENE_LIST:
R_E00136	Exchange	2PG[C_e] ->		0	1000	0	Exchange	GENE_LIST:
R_E00137	Exchange	C00636[C_e] ->		0	1000	0	Exchange	GENE_LIST:
R_E00138	Exchange	C00645[C_e] ->		0	1000	0	Exchange	GENE_LIST:
R_E00139	Exchange	G6P[C_e] ->		0	1000	0	Exchange	GENE_LIST:
R_E00140	Exchange	C00703[C_e] ->		0	1000	0	Exchange	GENE_LIST:
R_Ex_Betaine_e	Exchange	Betaine[C_e] ->		0	1000	0	Exchange	GENE_LIST:
R_E00142	Exchange	C00721[C_e] ->		0	1000	0	Exchange	GENE_LIST:
R_E00143	Exchange	C00725[C_e] ->		0	1000	0	Exchange	GENE_LIST:
R_E00144	Exchange	C00740[C_e] ->		0	1000	0	Exchange	GENE_LIST:
R_E00145	Exchange	C00794[C_e] ->		0	1000	0	Exchange	GENE_LIST:
R_E00146	Exchange	C00818[C_e] ->		0	1000	0	Exchange	GENE_LIST:
R_E00147	Exchange	C00855[C_e] ->		0	1000	0	Exchange	GENE_LIST:
R_E00148	Exchange	C00864[C_e] ->		0	1000	0	Exchange	GENE_LIST:
R_E00149	Exchange	C00879[C_e] ->		0	1000	0	Exchange	GENE_LIST:
R_E00150	Exchange	C00881[C_e] ->		0	1000	0	Exchange	GENE_LIST:
R_E00151	Exchange	C00919[C_e] ->		0	1000	0	Exchange	GENE_LIST:
R_E00152	Exchange	C00946[C_e] ->		0	1000	0	Exchange	GENE_LIST:
R_E00153	Exchange	C00988[C_e] ->		0	1000	0	Exchange	GENE_LIST:
R_E00154	Exchange	C01005[C_e] ->		0	1000	0	Exchange	GENE_LIST:
R_E00155	Exchange	C01019[C_e] ->		0	1000	0	Exchange	GENE_LIST:
R_E00156	Exchange	C01040[C_e] ->		0	1000	0	Exchange	GENE_LIST:
R_E00157	Exchange	C01081[C_e] ->		0	1000	0	Exchange	GENE_LIST:
R_E00158	Exchange	C01083[C_e] ->		0	1000	0	Exchange	GENE_LIST:
R_E00159	Exchange	C01181[C_e] ->		0	1000	0	Exchange	GENE_LIST:
R_E00160	Exchange	C01330[C_e] <=>		-1000	1000	0	Exchange	GENE_LIST:
R_E00161	Exchange	C01367[C_e] ->		0	1000	0	Exchange	GENE_LIST:
R_E00162	Exchange	C01368[C_e] ->		0	1000	0	Exchange	GENE_LIST:
R_E00163	Exchange	C01413[C_e] ->		0	1000	0	Exchange	GENE_LIST:
R_E00164	Exchange	C01419[C_e] ->		0	1000	0	Exchange	GENE_LIST:
R_E00165	Exchange	C01451[C_e] ->		0	1000	0	Exchange	GENE_LIST:
R_E00166	Exchange	C01487[C_e] ->		0	1000	0	Exchange	GENE_LIST:
R_E00167	Exchange	C01610[C_e] ->		0	1000	0	Exchange	GENE_LIST:
R_E00168	Exchange	C01697[C_e] ->		0	1000	0	Exchange	GENE_LIST:
R_E00169	Exchange	C01722[C_e] ->		0	1000	0	Exchange	GENE_LIST:
R_E00170	Exchange	C01742[C_e] ->		0	1000	0	Exchange	GENE_LIST:
R_E00171	Exchange	C01762[C_e] ->		0	1000	0	Exchange	GENE_LIST:
R_E00172	Exchange	C01801[C_e] ->		0	1000	0	Exchange	GENE_LIST:
R_E00173	Exchange	C01835[C_e] ->		0	1000	0	Exchange	GENE_LIST:
R_E00174	Exchange	C01879[C_e] ->		0	1000	0	Exchange	GENE_LIST:
R_E00175	Exchange	C02086[C_e] ->		0	1000	0	Exchange	GENE_LIST:
R_E00176	Exchange	C02323[C_e] ->		0	1000	0	Exchange	GENE_LIST:
R_E00177	Exchange	C02350[C_e] ->		0	1000	0	Exchange	GENE_LIST:
R_E00178	Exchange	C02353[C_e] ->		0	1000	0	Exchange	GENE_LIST:
R_E00179	Exchange	C02354[C_e] ->		0	1000	0	Exchange	GENE_LIST:
R_E00180	Exchange	C02355[C_e] ->		0	1000	0	Exchange	GENE_LIST:
R_E00181	Exchange	C02466[C_e] ->		0	1000	0	Exchange	GENE_LIST:
R_E00182	Exchange	C02532[C_e] ->		0	1000	0	Exchange	GENE_LIST:
R_E00183	Exchange	C03031[C_e] ->		0	1000	0	Exchange	GENE_LIST:
R_E00184	Exchange	C03044[C_e] ->		0	1000	0	Exchange	GENE_LIST:
R_E00185	Exchange	C03089[C_e] ->		0	1000	0	Exchange	GENE_LIST:
R_E00186	Exchange	C03104[C_e] ->		0	1000	0	Exchange	GENE_LIST:
R_E00187	Exchange	C03570[C_e] ->		0	1000	0	Exchange	GENE_LIST:
R_E00188	Exchange	C03619[C_e] ->		0	1000	0	Exchange	GENE_LIST:
R_E00189	Exchange	C05123[C_e] ->		0	1000	0	Exchange	GENE_LIST:
R_E00190	Exchange	C05332[C_e] ->		0	1000	0	Exchange	GENE_LIST:
R_E00191	Exchange	F6P[C_e] ->		0	1000	0	Exchange	GENE_LIST:
R_E00192	Exchange	C05402[C_e] ->		0	1000	0	Exchange	GENE_LIST:
R_E00193	Exchange	C05776[C_e] ->		0	1000	0	Exchange	GENE_LIST:
R_E00194	Exchange	C05822[C_e] ->		0	1000	0	Exchange	GENE_LIST:
R_E00195	Exchange	C05945[C_e] ->		0	1000	0	Exchange	GENE_LIST:
R_E00196	Exchange	C06186[C_e] ->		0	1000	0	Exchange	GENE_LIST:
R_E00197	Exchange	C06193[C_e] ->		0	1000	0	Exchange	GENE_LIST:
R_E00198	Exchange	C06228[C_e] ->		0	1000	0	Exchange	GENE_LIST:
R_E00199	Exchange	C06231[C_e] ->		0	1000	0	Exchange	GENE_LIST:
R_E00200	Exchange	C06232[C_e] ->		0	1000	0	Exchange	GENE_LIST:
R_E00201	Exchange	C06369[C_e] ->		0	1000	0	Exchange	GENE_LIST:
R_E00202	Exchange	C06468[C_e] ->		0	1000	0	Exchange	GENE_LIST:
R_E00203	Exchange	C06696[C_e] ->		0	1000	0	Exchange	GENE_LIST:
R_E00204	Exchange	C06697[C_e] ->		0	1000	0	Exchange	GENE_LIST:
R_E00205	Exchange	C07597[C_e] ->		0	1000	0	Exchange	GENE_LIST:
R_E00206	Exchange	C08240[C_e] ->		0	1000	0	Exchange	GENE_LIST:
R_E00207	Exchange	C08275[C_e] ->		0	1000	0	Exchange	GENE_LIST:
R_E00208	Exchange	C08325[C_e] ->		0	1000	0	Exchange	GENE_LIST:
R_E00209	Exchange	C10172[C_e] ->		0	1000	0	Exchange	GENE_LIST:
R_E00210	Exchange	C11145[C_e] ->		0	1000	0	Exchange	GENE_LIST:
R_E00211	Exchange	C11458[C_e] ->		0	1000	0	Exchange	GENE_LIST:
R_E00212	Exchange	C11459[C_e] ->		0	1000	0	Exchange	GENE_LIST:
R_E00213	Exchange	C11546[C_e] ->		0	1000	0	Exchange	GENE_LIST:
R_ME1	Exchange	C12147[C_e] ->		0	1000	0	Exchange	GENE_LIST:
R_E00215	Exchange	C14179[C_e] ->		0	1000	0	Exchange	GENE_LIST:
R_E00216	Exchange	C14818[C_e] ->		0	1000	0	Exchange	GENE_LIST:
R_Ex_Fe_e	Exchange	Fe[C_e] <=>		-1000	1000	0	Exchange	GENE_LIST:
R_E00218	Exchange	cpd01048[C_e] ->		0	1000	0	Exchange	GENE_LIST:
R_E00219	Exchange	cpd11575[C_e] ->		0	1000	0	Exchange	GENE_LIST:
R_E00220	Exchange	cpd11577[C_e] ->		0	1000	0	Exchange	GENE_LIST:
R_E00221	Exchange	cpd11578[C_e] ->		0	1000	0	Exchange	GENE_LIST:
R_E00222	Exchange	cpd11579[C_e] ->		0	1000	0	Exchange	GENE_LIST:
R_E00223	Exchange	cpd11580[C_e] ->		0	1000	0	Exchange	GENE_LIST:
R_E00224	Exchange	cpd11581[C_e] ->		0	1000	0	Exchange	GENE_LIST:
R_E00225	Exchange	cpd11582[C_e] ->		0	1000	0	Exchange	GENE_LIST:
R_E00226	Exchange	cpd11583[C_e] ->		0	1000	0	Exchange	GENE_LIST:
R_E00227	Exchange	cpd11584[C_e] ->		0	1000	0	Exchange	GENE_LIST:
R_E00228	Exchange	cpd11585[C_e] ->		0	1000	0	Exchange	GENE_LIST:
R_E00229	Exchange	cpd11586[C_e] ->		0	1000	0	Exchange	GENE_LIST:
R_E00230	Exchange	cpd11587[C_e] ->		0	1000	0	Exchange	GENE_LIST:
R_E00231	Exchange	cpd11588[C_e] ->		0	1000	0	Exchange	GENE_LIST:
R_E00232	Exchange	cpd11589[C_e] ->		0	1000	0	Exchange	GENE_LIST:
R_E00233	Exchange	cpd11590[C_e] ->		0	1000	0	Exchange	GENE_LIST:
R_E00234	Exchange	cpd11591[C_e] ->		0	1000	0	Exchange	GENE_LIST:
R_E00235	Exchange	cpd11592[C_e] ->		0	1000	0	Exchange	GENE_LIST:
R_E00236	Exchange	cpd11593[C_e] ->		0	1000	0	Exchange	GENE_LIST:
R_E00237	Exchange	cpd11595[C_e] ->		0	1000	0	Exchange	GENE_LIST:
R_E00238	Exchange	cpd11596[C_e] ->		0	1000	0	Exchange	GENE_LIST:
R_E00239	Exchange	cpd11597[C_e] ->		0	1000	0	Exchange	GENE_LIST:
R_E00240	Exchange	cpd11598[C_e] ->		0	1000	0	Exchange	GENE_LIST:
R_E00241	Exchange	cpd11599[C_e] ->		0	1000	0	Exchange	GENE_LIST:
R_E00242	Exchange	cpd15471[C_e] ->		0	1000	0	Exchange	GENE_LIST:
R_E00243	Exchange	cpd15585[C_e] ->		0	1000	0	Exchange	GENE_LIST:
R_R00004	Manganese-dependent inorganic pyrophosphatase (EC 3.6.1.1);Inorganic pyrophospatase PpaX(BSU34970)	H2O[C_c] + PPi[C_c] -> 2 HPO4[C_c] + 2 H[C_c]	( BSU40550 or BSU34970 )	0	1000	0	Cofactors, Vitamins, Prosthetic Groups, Pigments	GENE_LIST: BSU40550 BSU34970
R_R00005	Allophanate hydrolase subunit 1 (EC 3.5.1.54)|Allophanate hydrolase subunit 2 (EC 3.5.1.54)	C01010[C_c] + H2O[C_c] + 3 H[C_c] -> 2 CO2[C_c] + 2 NH4[C_c]	BSU04080	0	1000	0	Carbohydrates	GENE_LIST: BSU04080
R_R00009	Catalase (EC 1.11.1.6)	2 C00027[C_c] -> 2 H2O[C_c] + O2[C_c]	( BSU38630 or BSU39050 or BSU08820 )	0	1000	0	Carbohydrates	GENE_LIST: BSU38630 BSU39050 BSU08820
R_R00014	Pyruvate dehydrogenase E1 component alpha subunit (EC 1.2.4.1);Pyruvate dehydrogenase E1 component beta subunit (EC 1.2.4.1)(BSU14590);Acetolactate synthase small subunit (EC 2.2.1.6)(BSU28300);Acetolactate synthase large subunit (EC 2.2.1.6)(BSU28310);Acetolactate synthase, catabolic (EC 2.2.1.6)(BSU36010)	C00068[C_c] + H[C_c] + PYR[C_c] -> C05125[C_c] + CO2[C_c]	(( BSU14580 and BSU14590 ) or ( BSU28300 and BSU28310 ) or BSU36010 )	0	1000	0	Carbohydrates	GENE_LIST: BSU14580 BSU14590 BSU28300 BSU28310 BSU36010
R_R00021	Ferredoxin-dependent glutamate synthase (EC 1.4.7.1)	2 C00025[C_c] + C00139[C_c] <=> C00026[C_c] + C00064[C_c] + C00138[C_c] + 2 H[C_c]	BSU06590	-1000	1000	0	Amino Acids and Derivatives	GENE_LIST: BSU06590
R_R00022	Beta-hexosaminidase (EC 3.2.1.52)	C01674[C_c] + H2O[C_c] <=> 2 C00140[C_c]	BSU01660	-1000	1000	0	Carbohydrates	GENE_LIST: BSU01660
R_R00026	Beta-glucosidase (EC 3.2.1.21);6-phospho-beta-glucosidase (EC 3.2.1.86)|Beta-glucosidase (EC 3.2.1.21)(BSU03410);6-phospho-beta-glucosidase (EC 3.2.1.86)|Beta-glucosidase (EC 3.2.1.21)(BSU39260)	C00185[C_e] + H2O[C_e] ->	( BSU39260 or BSU03410 or BSU05840 )	0	1000	0	Carbohydrates	GENE_LIST: BSU39260 BSU03410 BSU05840
R_R00028	Alpha-glucosidase (EC 3.2.1.20)	C00208[C_c] + H2O[C_c] <=> 2 Glc[C_c]	BSU31290	-1000	1000	0	Carbohydrates	GENE_LIST: BSU31290
R_R00036	Porphobilinogen synthase (EC 4.2.1.24)	2 C00430[C_c] -> C00931[C_c] + 2 H2O[C_c] + H[C_c]	BSU28130	0	1000	0	Cofactors, Vitamins, Prosthetic Groups, Pigments	GENE_LIST: BSU28130
R_R00066	Riboflavin synthase alpha chain (EC 2.5.1.9);riboflavin biosynthesis(BSU23240)	2 C04332[C_c] -> C00255[C_c] + C04732[C_c]	( BSU23270 or BSU23240 )	0	1000	0	Cofactors, Vitamins, Prosthetic Groups, Pigments	GENE_LIST: BSU23270 BSU23240
R_R00084	Porphobilinogen deaminase (EC 2.5.1.61)	4 C00931[C_c] + H2O[C_c] -> C01024[C_c] + 4 NH4[C_c]	BSU28150	0	1000	0	Cofactors, Vitamins, Prosthetic Groups, Pigments	GENE_LIST: BSU28150
R_R00086	R_R00086	ATP[c] + H2O[C_c] -> ADP[C_c] + HPO4[C_c] + H[C_c]		4.5	4.5	0	Nucleosides and Nucleotides	GENE_LIST:
R_R00089	Adenylate cyclase	ATP[c] -> C00575[C_c] + PPi[C_c]	BSU11580	0	1000	0	Nucleosides and Nucleotides	GENE_LIST: BSU11580
R_R00104	NAD kinase (EC 2.7.1.23);Probable inorganic polyphosphate/ATP-NAD kinase 2 (Poly(P)/ATP NAD kinase 2) (EC 2.7.1.23)(BSU29540)	ATP[c] + NAD[C_c] -> ADP[C_c] + NADP[C_c]	( BSU11610 or BSU29540 )	0	1000	0	Cofactors, Vitamins, Prosthetic Groups, Pigments	GENE_LIST: BSU11610 BSU29540
R_R00114	Glutamate synthase [NADPH] small chain (EC 1.4.1.13);Glutamate synthase [NADPH] large chain (EC 1.4.1.13)(BSU18450)	C00026[C_c] + C00064[C_c] + H[C_c] + NADPH[C_c] -> 2 C00025[C_c] + NADP[C_c]	( BSU18440 and BSU18450 )	0	1000	0	Amino Acids and Derivatives	GENE_LIST: BSU18440 BSU18450
R_R00127	Adenylate kinase (EC 2.7.4.3)	ATP[c] + C00020[C_c] -> 2 ADP[C_c]	BSU01370	0	1000	0	Nucleosides and Nucleotides	GENE_LIST: BSU01370
R_R00130	Dephospho-CoA kinase (EC 2.7.1.24)	ATP[c] + C00882[C_c] -> ADP[C_c] + CoA[C_c]	BSU29060	0	1000	0	Cofactors, Vitamins, Prosthetic Groups, Pigments	GENE_LIST: BSU29060
R_R00131	Urease alpha subunit (EC 3.5.1.5);Urease beta subunit (EC 3.5.1.5)(BSU36650);Urease gamma subunit (EC 3.5.1.5)(BSU36660)	C00086[C_c] + H2O[C_c] + 2 H[C_c] -> CO2[C_c] + 2 NH4[C_c]	( BSU36640 and BSU36650 and BSU36660 )	0	1000	0	Cofactors, Vitamins, Prosthetic Groups, Pigments	GENE_LIST: BSU36640 BSU36650 BSU36660
R_R00132	Carbonic anhydrase (EC 4.2.1.1)	C00288[C_c] + H[C_c] <=> CO2[C_c] + H2O[C_c]	( BSU30690 or BSU34670 )	-1000	1000	0	Carbohydrates	GENE_LIST: BSU30690 BSU34670
R_R00137	Nicotinate-nucleotide adenylyltransferase (EC 2.7.7.18)	ATP[c] + C00455[C_c] -> NAD[C_c] + PPi[C_c]	BSU25640	0	1000	0	Cofactors, Vitamins, Prosthetic Groups, Pigments	GENE_LIST: BSU25640
R_R00156	Nucleoside diphosphate kinase (EC 2.7.4.6)	ATP[c] + UDP[C_c] -> ADP[C_c] + C00075[C_c]	BSU22730	0	1000	0	Nucleosides and Nucleotides	GENE_LIST: BSU22730
R_R00158	Uridylate kinase (EC 2.7.4.-)	ATP[c] + C00105[C_c] -> ADP[C_c] + UDP[C_c]	BSU16510	0	1000	0	Nucleosides and Nucleotides	GENE_LIST: BSU16510
R_R00161	FMN adenylyltransferase (EC 2.7.7.2)|Riboflavin kinase (EC 2.7.1.26)	ATP[c] + C00061[C_c] -> FAD[C_c] + PPi[C_c]	BSU16670	0	1000	0	Cofactors, Vitamins, Prosthetic Groups, Pigments	GENE_LIST: BSU16670
R_R00177	S-adenosylmethionine synthetase (EC 2.5.1.6)	ATP[c] + C00073[C_c] + H2O[C_c] -> C00019[C_c] + HPO4[C_c] + PPi[C_c]	BSU30550	0	1000	0	Amino Acids and Derivatives	GENE_LIST: BSU30550
R_R00178	S-adenosylmethionine decarboxylase proenzyme (EC 4.1.1.50), prokaryotic class 1B	C00019[C_c] + H[C_c] -> C01137[C_c] + CO2[C_c]	BSU29010	0	1000	0	Amino Acids and Derivatives	GENE_LIST: BSU29010
R_R00183	5'-nucleotidase yjjG (EC 3.1.3.5);2',3'-cyclic-nucleotide 2'-phosphodiesterase (EC 3.1.4.16)|5'-nucleotidase (EC 3.1.3.5)(BSU07840)	C00020[C_c] + H2O[C_c] -> C00212[C_c] + HPO4[C_c] + H[C_c]	( BSU07840 or BSU07330 )	0	1000	0	Nucleosides and Nucleotides	GENE_LIST: BSU07840 BSU07330
R_R00188	R_R00188	C00054[C_c] + H2O[C_c] -> C00020[C_c] + HPO4[C_c] + H[C_c]		0	1000	0	Amino Acids and Derivatives	GENE_LIST:
R_R00189	NAD synthetase (EC 6.3.1.5)	ATP[c] + C00857[C_c] + NH4[C_c] -> C00020[C_c] + NAD[C_c] + PPi[C_c]	BSU03130	0	1000	0	Cofactors, Vitamins, Prosthetic Groups, Pigments	GENE_LIST: BSU03130
R_R00190	Adenine phosphoribosyltransferase (EC 2.4.2.7)	C00119[C_c] + C00147[C_c] -> C00020[C_c] + PPi[C_c]	BSU27610	0	1000	0	Nucleosides and Nucleotides	GENE_LIST: BSU27610
R_R00192	R_R00192	C00021[C_c] + H2O[C_c] <=> C00155[C_c] + C00212[C_c]		-1000	1000	0	Amino Acids and Derivatives	GENE_LIST:
R_R00194	5'-methylthioadenosine nucleosidase (EC 3.2.2.16)|S-adenosylhomocysteine nucleosidase (EC 3.2.2.9)	C00021[C_c] + H2O[C_c] <=> C00147[C_c] + C03539[C_c]	BSU27270	-1000	1000	0	Cofactors, Vitamins, Prosthetic Groups, Pigments	GENE_LIST: BSU27270
R_R00199	Phosphoenolpyruvate synthase (EC 2.7.9.2)	ATP[c] + H2O[C_c] + PYR[C_c] -> C00020[C_c] + HPO4[C_c] + H[C_c] + PEP[C_c]	BSU18830	0	1000	0	Carbohydrates	GENE_LIST: BSU18830
R_PYK	Pyruvate kinase (EC 2.7.1.40)	ADP[C_c] + PEP[C_c] -> ATP[c] + PYR[C_c]	BSU29180	0	1000	0	Carbohydrates	GENE_LIST: BSU29180
R_R00207	Pyruvate oxidase [ubiquinone, cytochrome] (EC 1.2.2.2)	HPO4[C_c] + 2 H[C_c] + O2[C_c] + PYR[C_c] -> ACTP[C_c] + C00027[C_c] + CO2[C_c]	BSU04340	0	1000	0	Carbohydrates	GENE_LIST: BSU04340
R_R00214	NAD-dependent malic enzyme (EC 1.1.1.38);Malolactic enzyme (EC 1.-.-.-)(BSU23550)	C00149[C_c] + NAD[C_c] -> CO2[C_c] + NADH[C_c] + PYR[C_c]	( BSU23550 or BSU29880 or BSU37050 )	0	1000	0	Carbohydrates	GENE_LIST: BSU23550 BSU29880 BSU37050
R_R00215	D-malic enzyme (EC 1.1.1.83)|Tartrate decarboxylase (EC 4.1.1.73)|Tartrate dehydrogenase (EC 1.1.1.93)	C00497[C_c] + NAD[C_c] -> CO2[C_c] + NADH[C_c] + PYR[C_c]	BSU04000	0	1000	0	Carbohydrates	GENE_LIST: BSU04000
R_R00216	NADP-dependent malic enzyme (EC 1.1.1.40)	C00149[C_c] + NADP[C_c] -> CO2[C_c] + NADPH[C_c] + PYR[C_c]	BSU29220	0	1000	0	Carbohydrates	GENE_LIST: BSU29220
R_R00220	L-serine dehydratase, beta subunit (EC 4.3.1.17);L-serine dehydratase, alpha subunit (EC 4.3.1.17)(BSU15860)	C00065[C_c] -> NH4[C_c] + PYR[C_c]	( BSU15850 and BSU15860 )	0	1000	0	Amino Acids and Derivatives	GENE_LIST: BSU15850 BSU15860
R_R00221	D-serine dehydratase (EC 4.3.1.18)	C00740[C_c] -> NH4[C_c] + PYR[C_c]	BSU23770	0	1000	0	Amino Acids and Derivatives	GENE_LIST: BSU23770
R_PAT	Phosphate acetyltransferase (EC 2.3.1.8)	ACCoA[C_c] + HPO4[C_c] + H[C_c] <=> ACTP[C_c] + CoA[C_c]	BSU37660	-1000	1000	0	Carbohydrates	GENE_LIST: BSU37660
R_R00235	Acetyl-coenzyme A synthetase (EC 6.2.1.1)	AC[C_c] + ATP[c] + CoA[C_c] + H[C_c] -> ACCoA[C_c] + C00020[C_c] + PPi[C_c]	( BSU29560 or BSU29680 )	0	1000	0	Carbohydrates	GENE_LIST: BSU29560 BSU29680
R_R00238	3-ketoacyl-CoA thiolase (EC 2.3.1.16)|Acetyl-CoA acetyltransferase (EC 2.3.1.9);3-ketoacyl-CoA thiolase [isoleucine degradation] (EC 2.3.1.16)(BSU24170)	2 ACCoA[C_c] <=> C00332[C_c] + CoA[C_c]	( BSU10350 or BSU24170 or BSU32830 )	-1000	1000	0	Cofactors, Vitamins, Prosthetic Groups, Pigments	GENE_LIST: BSU10350 BSU24170 BSU32830
R_R00239	Glutamate 5-kinase (EC 2.7.2.11)	ATP[c] + C00025[C_c] + H[C_c] -> ADP[C_c] + C03287[C_c]	( BSU13120 or BSU18470 )	0	1000	0	Amino Acids and Derivatives	GENE_LIST: BSU13120 BSU18470
R_R00243	NAD-specific glutamate dehydrogenase (EC 1.4.1.2)	C00025[C_c] + H2O[C_c] + NAD[C_c] <=> C00026[C_c] + H[C_c] + NADH[C_c] + NH4[C_c]	( BSU22960 or BSU37790 )	0	0	0	Amino Acids and Derivatives	GENE_LIST: BSU22960 BSU37790
R_R00245	Delta-1-pyrroline-5-carboxylate dehydrogenase (EC 1.5.1.12)	C01165[C_c] + H2O[C_c] + NAD[C_c] <=> C00025[C_c] + 2 H[C_c] + NADH[C_c]	( BSU37780 or BSU03210 )	-1000	1000	0	Amino Acids and Derivatives	GENE_LIST: BSU37780 BSU03210
R_R00253	Glutamine synthetase type I (EC 6.3.1.2)	ATP[c] + C00025[C_c] + NH4[C_c] -> ADP[C_c] + C00064[C_c] + HPO4[C_c] + H[C_c]	BSU17460	0	1000	0	Amino Acids and Derivatives	GENE_LIST: BSU17460
R_R00256	Glutaminase (EC 3.5.1.2)	C00064[C_c] + H2O[C_c] -> C00025[C_c] + NH4[C_c]	( BSU14830 or BSU02430 )	0	1000	0	Amino Acids and Derivatives	GENE_LIST: BSU14830 BSU02430
R_R00258	R_R00258	C00026[C_c] + C00041[C_c] <=> C00025[C_c] + PYR[C_c]		-1000	1000	0	Amino Acids and Derivatives	GENE_LIST:
R_R00259	Glutamate N-acetyltransferase (EC 2.3.1.35)|N-acetylglutamate synthase (EC 2.3.1.1)	ACCoA[C_c] + C00025[C_c] -> C00624[C_c] + CoA[C_c] + H[C_c]	BSU11200	0	1000	0	Amino Acids and Derivatives	GENE_LIST: BSU11200
R_R00260	Glutamate racemase (EC 5.1.1.3);Glutamate racemase 2 (EC 5.1.1.3)(BSU26810)	C00025[C_c] <=> C00217[C_c]	( BSU28390 or BSU26810 )	-1000	1000	0	Amino Acids and Derivatives	GENE_LIST: BSU28390 BSU26810
R_R00264	Ketoglutarate semialdehyde dehydrogenase (EC 1.2.1.26)	C00433[C_c] + H2O[C_c] + NADP[C_c] <=> C00026[C_c] + 2 H[C_c] + NADPH[C_c]	BSU02470	-1000	1000	0	Amino Acids and Derivatives	GENE_LIST: BSU02470
R_R00268	Isocitrate dehydrogenase [NADP] (EC 1.1.1.42)	C05379[C_c] + H[C_c] -> C00026[C_c] + CO2[C_c]	BSU29130	0	1000	0	Carbohydrates	GENE_LIST: BSU29130
R_R00272	2-succinyl-5-enolpyruvyl-6-hydroxy-3-cyclohexene-1-carboxylic-acid synthase (EC 2.2.1.9)	C00026[C_c] + H[C_c] -> C00232[C_c] + CO2[C_c]	BSU30820	0	1000	0	Cofactors, Vitamins, Prosthetic Groups, Pigments	GENE_LIST: BSU30820
R_R00274	Glutathione peroxidase family protein	C00027[C_c] + 2 C00051[C_c] -> C00127[C_c] + 2 H2O[C_c]	BSU21900	0	1000	0	Sulfur Metabolism	GENE_LIST: BSU21900
R_R00275	Superoxide dismutase [Fe] (EC 1.15.1.1);Manganese superoxide dismutase (EC 1.15.1.1)(BSU25020);Superoxide dismutase [Cu-Zn] (EC 1.15.1.1)(BSU19400)	2 C00704[C_c] -> C00027[C_c] + O2[C_c]	( BSU19330 or BSU19400 or BSU25020 )	0	1000	0	Cell Wall and Capsule	GENE_LIST: BSU19330 BSU19400 BSU25020
R_R00286	UDP-glucose dehydrogenase (EC 1.1.1.22)	C00029[C_c] + H2O[C_c] + 2 NAD[C_c] <=> C00167[C_c] + 3 H[C_c] + 2 NADH[C_c]	( BSU35580 or BSU30860 or BSU36230 )	-1000	1000	0	Carbohydrates	GENE_LIST: BSU35580 BSU30860 BSU36230
R_R00287	5'-nucleotidase (EC 3.1.3.5)|UDP-sugar hydrolase (EC 3.6.1.45)	C00029[C_c] + H2O[C_c] -> C00103[C_c] + C00105[C_c]	BSU32370	0	1000	0	Nucleosides and Nucleotides	GENE_LIST: BSU32370
R_R00289	UTP--glucose-1-phosphate uridylyltransferase (EC 2.7.7.9)	C00075[C_c] + C00103[C_c] <=> C00029[C_c] + PPi[C_c]	( BSU18180 or BSU30850 or Bsu3567 or BSU35670 )	-1000	1000	0	Carbohydrates	GENE_LIST: BSU18180 BSU30850 BSU35670
R_R00291	UDP-glucose 4-epimerase (EC 5.1.3.2)	C00029[C_c] <=> C00052[C_c]	BSU38860	-1000	1000	0	Carbohydrates	GENE_LIST: BSU38860
R_R00293	UDP-N-acetylglucosamine 4,6-dehydratase (EC 4.2.1.-)	C00029[C_c] -> C04089[C_c] + H2O[C_c]	BSU19810	0	1000	0	Nucleosides and Nucleotides	GENE_LIST: BSU19810
R_R00310	Ferrochelatase, protoheme ferro-lyase (EC 4.99.1.1)	C02191[C_c] + C14818[C_c] <=> C00032[C_c] + 2 H[C_c]	BSU10130	-1000	1000	0	Cofactors, Vitamins, Prosthetic Groups, Pigments	GENE_LIST: BSU10130
R_ACK	Acetate kinase (EC 2.7.2.1)	AC[C_c] + ATP[c] + H[C_c] -> ACTP[C_c] + ADP[C_c]	BSU29470	0	1000	0	Carbohydrates	GENE_LIST: BSU29470
R_R00317	Acylphosphate phosphohydrolase (EC 3.6.1.7), putative	ACTP[C_c] + H2O[C_c] -> AC[C_c] + HPO4[C_c] + 2 H[C_c]	BSU07640	0	1000	0	Carbohydrates	GENE_LIST: BSU07640
R_R00321	Aliphatic amidase amiE (EC 3.5.1.4)	C06244[C_c] + H2O[C_c] -> AC[C_c] + NH4[C_c]	BSU13570	0	1000	0	Amino Acids and Derivatives	GENE_LIST: BSU13570
R_R00330	Nucleoside diphosphate kinase (EC 2.7.4.6)	ATP[c] + C00035[C_c] -> ADP[C_c] + C00044[C_c]	BSU22730	0	1000	0	Nucleosides and Nucleotides	GENE_LIST: BSU22730
R_R00332	Guanylate kinase (EC 2.7.4.8)	ATP[c] + C00144[C_c] -> ADP[C_c] + C00035[C_c]	BSU15680	0	1000	0	Nucleosides and Nucleotides	GENE_LIST: BSU15680
R_R00341	Phosphoenolpyruvate carboxykinase [ATP] (EC 4.1.1.49)	ATP[c] + C00036[C_c] + H[C_c] -> ADP[C_c] + CO2[C_c] + PEP[C_c]	BSU30560	0	1000	0	Carbohydrates	GENE_LIST: BSU30560
R_R00342	Malate dehydrogenase (EC 1.1.1.37);(R)-2-hydroxyacid dehydrogenase, similar to L-sulfolactate dehydrogenase (EC 1.1.1.272)(BSU12320)	C00149[C_c] + NAD[C_c] <=> C00036[C_c] + H[C_c] + NADH[C_c]	( BSU12320 or BSU29120 )	-1000	1000	0	Carbohydrates	GENE_LIST: BSU12320 BSU29120
R_R00344	Pyruvate carboxyl transferase (EC 6.4.1.1)	ATP[c] + C00288[C_c] + PYR[C_c] -> ADP[C_c] + C00036[C_c] + HPO4[C_c] + H[C_c]	BSU14860	0	1000	0	Carbohydrates	GENE_LIST: BSU14860
R_R00351	Citrate synthase (si) (EC 2.3.3.1)	ACCoA[C_c] + C00036[C_c] + H2O[C_c] -> C00158[C_c] + CoA[C_c] + H[C_c]	( BSU29140 or BSU09440 )	0	1000	0	Carbohydrates	GENE_LIST: BSU29140 BSU09440
R_R00355	Aspartate aminotransferase (EC 2.6.1.1);Aspartate/tyrosine/aromatic aminotransferase(BSU09570)	C00026[C_c] + C00049[C_c] <=> C00025[C_c] + C00036[C_c]	( BSU22370 or BSU37690 or BSU09570 )	-1000	1000	0	Amino Acids and Derivatives	GENE_LIST: BSU22370 BSU37690 BSU09570
R_R00357	L-aspartate oxidase (EC 1.4.3.16)	C00049[C_c] + H2O[C_c] + O2[C_c] -> C00027[C_c] + C00036[C_c] + NH4[C_c]	BSU27870	0	1000	0	Amino Acids and Derivatives	GENE_LIST: BSU27870
R_R00366	Glycine oxidase ThiO (EC 1.4.3.19)	C00037[C_c] + H2O[C_c] + O2[C_c] -> C00027[C_c] + C00048[C_c] + NH4[C_c]	BSU11670	0	1000	0	Cofactors, Vitamins, Prosthetic Groups, Pigments	GENE_LIST: BSU11670
R_R00369	L-alanine:glyoxylate aminotransferase (EC 2.6.1.44)|Serine--pyruvate aminotransferase (EC 2.6.1.51)	C00041[C_c] + C00048[C_c] <=> C00037[C_c] + PYR[C_c]	BSU32520	-1000	1000	0	Carbohydrates	GENE_LIST: BSU32520
R_R00371	2-amino-3-ketobutyrate coenzyme A ligase (EC 2.3.1.29)	ACCoA[C_c] + C00037[C_c] <=> C03508[C_c] + CoA[C_c]	BSU17000	-1000	1000	0	Amino Acids and Derivatives	GENE_LIST: BSU17000
R_R00396	Alanine dehydrogenase (EC 1.4.1.1)	C00041[C_c] + H2O[C_c] + NAD[C_c] <=> H[C_c] + NADH[C_c] + NH4[C_c] + PYR[C_c]	BSU31930	0	0	0	Carbohydrates	GENE_LIST: BSU31930
R_R00401	Alanine racemase (EC 5.1.1.1);Alanine racemase 2 (EC 5.1.1.1)(BSU17640)	C00041[C_c] <=> C00133[C_c]	(( BSU04640 and BSU17640 ) or ( BSU04640 ))	-1000	1000	0	Amino Acids and Derivatives	GENE_LIST: BSU04640 BSU17640
R_R00405	Succinyl-CoA ligase [ADP-forming] beta chain (EC 6.2.1.5);Succinyl-CoA ligase [ADP-forming] alpha chain (EC 6.2.1.5)(BSU16100)	ATP[c] + C00042[C_c] + CoA[C_c] <=> ADP[C_c] + C00091[C_c] + HPO4[C_c]	( BSU16090 and BSU16100 )	-1000	1000	0	Carbohydrates	GENE_LIST: BSU16090 BSU16100
R_R00408	Succinate dehydrogenase iron-sulfur protein (EC 1.3.99.1);Succinate dehydrogenase flavoprotein subunit (EC 1.3.99.1)(BSU28440);Succinate dehydrogenase cytochrome b558 subunit(BSU28450)	C00042[C_c] + FAD[C_c] <=> C00122[C_c] + C01352[C_c]	( BSU28430 and BSU28440 and BSU28450 )	-1000	1000	0	Carbohydrates	GENE_LIST: BSU28430 BSU28440 BSU28450
R_R00409	Methylisocitrate lyase (EC 4.1.3.30)	C04593[C_c] <=> C00042[C_c] + PYR[C_c]	BSU24120	-1000	1000	0	Carbohydrates	GENE_LIST: BSU24120
R_R00410	Butyrate-acetoacetate CoA-transferase subunit B (EC 2.8.3.9);Butyrate-acetoacetate CoA-transferase subunit A (EC 2.8.3.9)(BSU38990)	C00091[C_c] + C00164[C_c] <=> C00042[C_c] + C00332[C_c]	( BSU38980 and BSU38990 )	0	0	0	Carbohydrates	GENE_LIST: BSU38980 BSU38990
R_R00414	UDP-N-acetylglucosamine 2-epimerase (EC 5.1.3.14)	C00043[C_c] + H2O[C_c] <=> C00645[C_c] + UDP[C_c]	BSU35660	-1000	1000	0	Cell Wall and Capsule	GENE_LIST: BSU35660
R_R00416	Glucosamine-1-phosphate N-acetyltransferase (EC 2.3.1.157)|N-acetylglucosamine-1-phosphate uridyltransferase (EC 2.7.7.23)	C00075[C_c] + C04501[C_c] <=> C00043[C_c] + PPi[C_c]	BSU00500	-1000	1000	0	Cell Wall and Capsule	GENE_LIST: BSU00500
R_R00418	UDP-glucose 4-epimerase (EC 5.1.3.2);UDP-glucuronate 5'-epimerase (EC 5.1.3.12)(BSU30870)	C00043[C_c] <=> C00203[C_c]	( BSU38860 or BSU30870 )	-1000	1000	0	Carbohydrates	GENE_LIST: BSU38860 BSU30870
R_R00420	UDP-N-acetylglucosamine 2-epimerase (EC 5.1.3.14)	C00043[C_c] <=> C01170[C_c]	BSU35660	-1000	1000	0	Cell Wall and Capsule	GENE_LIST: BSU35660
R_R00425	3,4-dihydroxy-2-butanone 4-phosphate synthase|GTP cyclohydrolase II (EC 3.5.4.25)	C00044[C_c] + 3 H2O[C_c] -> C01304[C_c] + FOR[C_c] + H[C_c] + PPi[C_c]	BSU23260	0	1000	0	Cofactors, Vitamins, Prosthetic Groups, Pigments	GENE_LIST: BSU23260
R_R00428	GTP cyclohydrolase I (EC 3.5.4.16) type 1;GTP cyclohydrolase I (EC 3.5.4.16) type 2(BSU03340)	C00044[C_c] + H2O[C_c] -> C05922[C_c]	( BSU22780 or BSU03340 )	0	1000	0	Cofactors, Vitamins, Prosthetic Groups, Pigments	GENE_LIST: BSU22780 BSU03340
R_R00429	GTP pyrophosphokinase (EC 2.7.6.5);GTP pyrophosphokinase (EC 2.7.6.5), (p)ppGpp synthetase I(BSU27600)	ATP[c] + C00044[C_c] -> C00020[C_c] + C04494[C_c]	( BSU11600 or BSU27600 )	0	1000	0	Nucleosides and Nucleotides	GENE_LIST: BSU11600 BSU27600
R_R00451	Diaminopimelate decarboxylase (EC 4.1.1.20)	C00680[C_c] + H[C_c] -> C00047[C_c] + CO2[C_c]	BSU23380	0	1000	0	Amino Acids and Derivatives	GENE_LIST: BSU23380
R_R00461	Lysine 2,3-aminomutase (EC 5.4.3.2)	C00047[C_c] <=> C01142[C_c]	BSU19690	-1000	1000	0	Amino Acids and Derivatives	GENE_LIST: BSU19690
R_R00462	Arginine decarboxylase (EC 4.1.1.19)|Lysine decarboxylase (EC 4.1.1.18);Lysine decarboxylase family(BSU34640)	C00047[C_c] + H[C_c] -> C01672[C_c] + CO2[C_c]	( BSU00270 or BSU34640 )	0	1000	0	Amino Acids and Derivatives	GENE_LIST: BSU00270 BSU34640
R_R00465	Glyoxylate reductase (EC 1.1.1.26)|Glyoxylate reductase (EC 1.1.1.79)|Hydroxypyruvate reductase (EC 1.1.1.81)	C00160[C_c] + NADP[C_c] <=> C00048[C_c] + H[C_c] + NADPH[C_c]	BSU34680	-1000	1000	0	Carbohydrates	GENE_LIST: BSU34680
R_R00469	R_R00469	C00603[C_c] + H2O[C_c] + 2 H[C_c] -> C00048[C_c] + CO2[C_c] + 2 NH4[C_c]		0	1000	0	Cofactors, Vitamins, Prosthetic Groups, Pigments	GENE_LIST:
R_R00470	2-dehydro-3-deoxyphosphogluconate aldolase (EC 4.1.2.14)|4-Hydroxy-2-oxoglutarate aldolase (EC 4.1.3.16)	C05946[C_c] <=> C00048[C_c] + PYR[C_c]	BSU22100	-1000	1000	0	Carbohydrates	GENE_LIST: BSU22100
R_R00475	Glycolate dehydrogenase (EC 1.1.99.14), subunit GlcD;Similar to glycolate dehydrogenase iron-sulfur subunit GlcF(BSU28690)	C00160[C_c] + O2[C_c] -> C00027[C_c] + C00048[C_c]	( BSU28680 and BSU28690 )	0	1000	0	Carbohydrates	GENE_LIST: BSU28680 BSU28690
R_R00480	Aspartokinase (EC 2.7.2.4)	ATP[c] + C00049[C_c] + H[C_c] -> ADP[C_c] + C03082[C_c]	( BSU16760 or BSU28470 or BSU03790 )	0	1000	0	Amino Acids and Derivatives	GENE_LIST: BSU16760 BSU28470 BSU03790
R_R00481	L-aspartate oxidase (EC 1.4.3.16)	C00049[C_c] + O2[C_c] -> C00027[C_c] + C05840[C_c] + H[C_c]	BSU27870	0	1000	0	Cofactors, Vitamins, Prosthetic Groups, Pigments	GENE_LIST: BSU27870
R_R00485	L-asparaginase (EC 3.5.1.1)	C00152[C_c] + H2O[C_c] -> C00049[C_c] + NH4[C_c]	( BSU23580 or BSU02690 )	0	1000	0	Amino Acids and Derivatives	GENE_LIST: BSU23580 BSU02690
R_R00489	Aspartate 1-decarboxylase (EC 4.1.1.11)	C00049[C_c] + H[C_c] -> C00099[C_c] + CO2[C_c]	BSU22410	0	1000	0	Cofactors, Vitamins, Prosthetic Groups, Pigments	GENE_LIST: BSU22410
R_R00490	Aspartate ammonia-lyase (EC 4.3.1.1)	C00049[C_c] -> C00122[C_c] + NH4[C_c]	BSU23570	0	0	0	Amino Acids and Derivatives	GENE_LIST: BSU23570
R_R00494	Gamma-glutamyltranspeptidase (EC 2.3.2.2);Tripeptide aminopeptidase (EC 3.4.11.4)(BSU38920);Peptidase T (EC 3.4.11.4)(BSU23910)	C00051[C_c] + H2O[C_c] <=> C00025[C_c] + C01419[C_c]	( BSU18410 or BSU23910 or BSU38920 )	-1000	1000	0	Sulfur Metabolism	GENE_LIST: BSU18410 BSU23910 BSU38920
R_R00502	Galactose-1-phosphate uridylyltransferase (EC 2.7.7.10)	C00075[C_c] + C00446[C_c] <=> C00052[C_c] + PPi[C_c]	BSU38190	-1000	1000	0	Carbohydrates	GENE_LIST: BSU38190
R_R00509	Adenylylsulfate kinase (EC 2.7.1.25)	ATP[c] + C00224[C_c] -> ADP[C_c] + C00053[C_c]	( BSU10910 or BSU15600 )	0	1000	0	Sulfur Metabolism	GENE_LIST: BSU10910 BSU15600
R_R00511	5'-nucleotidase yjjG (EC 3.1.3.5);2',3'-cyclic-nucleotide 2'-phosphodiesterase (EC 3.1.4.16)|5'-nucleotidase (EC 3.1.3.5)(BSU07840)	C00055[C_c] + H2O[C_c] -> C00475[C_c] + HPO4[C_c] + H[C_c]	( BSU07840 or BSU07330 )	0	1000	0	Nucleosides and Nucleotides	GENE_LIST: BSU07840 BSU07330
R_R00512	Cytidylate kinase (EC 2.7.4.14)	ATP[c] + C00055[C_c] -> ADP[C_c] + C00112[C_c]	BSU22890	0	1000	0	Nucleosides and Nucleotides	GENE_LIST: BSU22890
R_R00513	Uridine kinase (EC 2.7.1.48) [C1]	ATP[c] + C00475[C_c] -> ADP[C_c] + C00055[C_c]	BSU27330	0	1000	0	Nucleosides and Nucleotides	GENE_LIST: BSU27330
R_R00516	Uridine kinase (EC 2.7.1.48) [C1]	C00075[C_c] + C00475[C_c] -> C00055[C_c] + UDP[C_c]	BSU27330	0	1000	0	Nucleosides and Nucleotides	GENE_LIST: BSU27330
R_R00517	Uridine kinase (EC 2.7.1.48) [C1]	C00044[C_c] + C00475[C_c] -> C00035[C_c] + C00055[C_c]	BSU27330	0	1000	0	Nucleosides and Nucleotides	GENE_LIST: BSU27330
R_R00519	Putative formate dehydrogenase yrhE (EC 1.2.1.2);formate dehydrogenase, alpha subunit(BSU12160);formate dehydrogenase, alpha subunit(BSU18570);Formate dehydrogenase chain D (EC 1.2.1.2)(BSU36710)	FOR[C_c] + NAD[C_c] -> CO2[C_c] + NADH[C_c]	( BSU27220 or BSU12160 or BSU18570 or BSU36710 )	0	1000	0	Carbohydrates	GENE_LIST: BSU27220 BSU12160 BSU18570 BSU36710
R_R00522	Oxalate decarboxylase (EC 4.1.1.2)	C00209[C_c] + H[C_c] -> CO2[C_c] + FOR[C_c]	( BSU18670 or BSU33240 )	0	1000	0	Carbohydrates	GENE_LIST: BSU18670 BSU33240
R_R00525	Peptide deformylase (EC 3.5.1.88)	C01045[C_c] + H2O[C_c] <=> C00025[C_c] + FOR[C_c]	( BSU14560 or BSU15720 )	-1000	1000	0	Carbohydrates	GENE_LIST: BSU14560 BSU15720
R_R00526	Peptide deformylase (EC 3.5.1.88)	C01044[C_c] + H2O[C_c] <=> C00049[C_c] + FOR[C_c]	( BSU14560 or BSU15720 )	-1000	1000	0	Carbohydrates	GENE_LIST: BSU14560 BSU15720
R_R00529	Sulfate adenylyltransferase, dissimilatory-type (EC 2.7.7.4)	ATP[c] + H[C_c] + SO4[C_c] -> C00224[C_c] + PPi[C_c]	( BSU10920 or BSU15590 )	0	1000	0	Sulfur Metabolism	GENE_LIST: BSU10920 BSU15590
R_R00549	Riboflavin kinase (EC 2.7.1.26);FMN adenylyltransferase (EC 2.7.7.2)|Riboflavin kinase (EC 2.7.1.26)(BSU16670)	ATP[c] + C00255[C_c] -> ADP[C_c] + C00061[C_c]	( BSU16670 or BSU29300 )	0	1000	0	Cofactors, Vitamins, Prosthetic Groups, Pigments	GENE_LIST: BSU16670 BSU29300
R_R00551	Arginase (EC 3.5.3.1)	C00062[C_c] + H2O[C_c] <=> C00077[C_c] + C00086[C_c]	BSU40320	-1000	1000	0	Amino Acids and Derivatives	GENE_LIST: BSU40320
R_R00554	R_R00554	ATP[c] + C00062[C_c] -> ADP[C_c] + C05945[C_c] + H[C_c]		0	1000	0	Amino Acids and Derivatives	GENE_LIST:
R_R00566	Arginine decarboxylase (EC 4.1.1.19);Arginine decarboxylase (EC 4.1.1.19)|Lysine decarboxylase (EC 4.1.1.18)(BSU00270)	C00062[C_c] + H[C_c] -> C00179[C_c] + CO2[C_c]	( BSU14630 or BSU00270 )	0	1000	0	Amino Acids and Derivatives	GENE_LIST: BSU14630 BSU00270
R_R00570	Nucleoside diphosphate kinase (EC 2.7.4.6)	ATP[c] + C00112[C_c] -> ADP[C_c] + C00063[C_c]	BSU22730	0	1000	0	Nucleosides and Nucleotides	GENE_LIST: BSU22730
R_R00571	CTP synthase (EC 6.3.4.2)	ATP[c] + C00075[C_c] + NH4[C_c] -> ADP[C_c] + C00063[C_c] + HPO4[C_c] + 2 H[C_c]	BSU37150	0	1000	0	Nucleosides and Nucleotides	GENE_LIST: BSU37150
R_R00573	CTP synthase (EC 6.3.4.2)	ATP[c] + C00064[C_c] + C00075[C_c] + H2O[C_c] -> ADP[C_c] + C00025[C_c] + C00063[C_c] + HPO4[C_c] + 2 H[C_c]	BSU37150	0	1000	0	Nucleosides and Nucleotides	GENE_LIST: BSU37150
R_R00575	Carbamoyl-phosphate synthase small chain (EC 6.3.5.5);Carbamoyl-phosphate synthase large chain (EC 6.3.5.5)(BSU11240);Carbamoyl-phosphate synthase large chain (EC 6.3.5.5)(BSU15520)	2 ATP[c] + C00064[C_c] + C00288[C_c] + H2O[C_c] -> 2 ADP[C_c] + C00025[C_c] + C00169[C_c] + HPO4[C_c] + H[C_c]	(( BSU11230 and BSU11240 ) or ( BSU15510 and BSU15520 ))	0	1000	0	Macromolecular Synthesis	GENE_LIST: BSU11230 BSU11240 BSU15510 BSU15520
R_R00578	Asparagine synthetase [glutamine-hydrolyzing] (EC 6.3.5.4)	ATP[c] + C00049[C_c] + C00064[C_c] + H2O[C_c] -> C00020[C_c] + C00025[C_c] + C00152[C_c] + PPi[C_c]	( BSU10790 or BSU30540 or BSU39920 )	0	1000	0	Amino Acids and Derivatives	GENE_LIST: BSU10790 BSU30540 BSU39920
R_R00582	Phosphoserine phosphatase rsbX (EC 3.1.3.3)	C01005[C_c] + H2O[C_c] -> C00065[C_c] + HPO4[C_c] + H[C_c]	BSU04740	0	1000	0	Amino Acids and Derivatives	GENE_LIST: BSU04740
R_R00585	L-alanine:glyoxylate aminotransferase (EC 2.6.1.44)|Serine--pyruvate aminotransferase (EC 2.6.1.51)	C00065[C_c] + PYR[C_c] <=> C00041[C_c] + C00168[C_c]	BSU32520	-1000	1000	0	Carbohydrates	GENE_LIST: BSU32520
R_R00586	Serine acetyltransferase (EC 2.3.1.30)	ACCoA[C_c] + C00065[C_c] -> C00979[C_c] + CoA[C_c]	BSU00930	0	1000	0	Amino Acids and Derivatives	GENE_LIST: BSU00930
R_R00605	R_R00605	C00132[C_c] + NAD[C_c] <=> C00067[C_c] + H[C_c] + NADH[C_c]		-1000	1000	0	Carbohydrates	GENE_LIST:
R_R00617	Thiamine-monophosphate kinase (EC 2.7.4.16)	ATP[c] + C01081[C_c] -> ADP[C_c] + C00068[C_c]	BSU05900	0	1000	0	Cofactors, Vitamins, Prosthetic Groups, Pigments	GENE_LIST: BSU05900
R_R00619	Thiamin pyrophosphokinase (EC 2.7.6.2)	ATP[c] + C00378[C_c] -> C00020[C_c] + C00068[C_c]	BSU15800	0	1000	0	Cofactors, Vitamins, Prosthetic Groups, Pigments	GENE_LIST: BSU15800
R_R00621	2-oxoglutarate dehydrogenase E1 component (EC 1.2.4.2)	C00026[C_c] + C00068[C_c] + H[C_c] -> C05381[C_c] + CO2[C_c]	BSU19370	0	1000	0	Carbohydrates	GENE_LIST: BSU19370
R_R00650	Homocysteine S-methyltransferase (EC 2.1.1.10)	C00019[C_c] + C00155[C_c] -> C00021[C_c] + C00073[C_c] + H[C_c]	BSU02410	0	1000	0	Amino Acids and Derivatives	GENE_LIST: BSU02410
R_R00653	Peptide deformylase (EC 3.5.1.88)	C03145[C_c] + H2O[C_c] <=> C00073[C_c] + FOR[C_c]	( BSU15720 or BSU14560 )	-1000	1000	0	Carbohydrates	GENE_LIST: BSU15720 BSU14560
R_ENO	Enolase (EC 4.2.1.11)	2PG[C_c] <=> H2O[C_c] + PEP[C_c]	BSU33900	-1000	1000	0	Carbohydrates	GENE_LIST: BSU33900
R_R00660	UDP-N-acetylglucosamine 1-carboxyvinyltransferase (EC 2.5.1.7);UDP-N-acetylglucosamine 1-carboxyvinyltransferase 2 (EC 2.5.1.7) (Enoylpyruvate transferase 2) (UDP-N-acetylglucosamine enolpyruvyl transferase 2) (EPT 2)(BSU37100)	C00043[C_c] + PEP[C_c] <=> C04631[C_c] + HPO4[C_c] + H[C_c]	( BSU36760 or BSU37100 )	-1000	1000	0	Cell Wall and Capsule	GENE_LIST: BSU36760 BSU37100
R_R00667	Ornithine aminotransferase (EC 2.6.1.13)	C00026[C_c] + C00077[C_c] <=> C00025[C_c] + C01165[C_c]	BSU40340	-1000	1000	0	Amino Acids and Derivatives	GENE_LIST: BSU40340
R_R00669	Acetylornithine deacetylase (EC 3.5.1.16);N-acyl-L-amino acid amidohydrolase (EC 3.5.1.14)(BSU10070)	C00437[C_c] + H2O[C_c] <=> AC[C_c] + C00077[C_c]	( BSU19710 or BSU15350 or BSU10070 )	-1000	1000	0	Amino Acids and Derivatives	GENE_LIST: BSU19710 BSU15350 BSU10070
R_R00674	Tryptophan synthase alpha chain (EC 4.2.1.20);Tryptophan synthase beta chain (EC 4.2.1.20)(BSU22640)	C00065[C_c] + C00463[C_c] <=> H2O[C_c] + TRP[C_c]	( BSU22630 and BSU22640 )	-1000	1000	0	Amino Acids and Derivatives	GENE_LIST: BSU22630 BSU22640
R_R00691	R_R00691	C00826[C_c] + H[C_c] -> C00079[C_c] + CO2[C_c] + H2O[C_c]		0	1000	0	Amino Acids and Derivatives	GENE_LIST:
R_R00694	Aspartate/tyrosine/aromatic aminotransferase;Biosynthetic Aromatic amino acid aminotransferase beta (EC 2.6.1.57)|Histidinol-phosphate aminotransferase (EC 2.6.1.9)(BSU22620)	C00026[C_c] + C00079[C_c] <=> C00025[C_c] + C00166[C_c]	( BSU22620 or BSU09570 )	-1000	1000	0	Amino Acids and Derivatives	GENE_LIST: BSU22620 BSU09570
R_LDH	L-lactate dehydrogenase (EC 1.1.1.27)	LAC[C_c] + NAD[C_c] <=> H[C_c] + NADH[C_c] + PYR[C_c]	BSU03050	-1000	1000	0	Carbohydrates	GENE_LIST: BSU03050
R_R00705	Methylmalonate-semialdehyde dehydrogenase [inositol] (EC 1.2.1.27)	C00222[C_c] + CoA[C_c] + NAD[C_c] <=> ACCoA[C_c] + CO2[C_c] + NADH[C_c]	BSU39760	-1000	1000	0	Carbohydrates	GENE_LIST: BSU39760
R_R00707	Delta-1-pyrroline-5-carboxylate dehydrogenase (EC 1.5.1.12)	C03912[C_c] + 2 H2O[C_c] + NAD[C_c] <=> C00025[C_c] + H[C_c] + NADH[C_c]	( BSU03210 or BSU37780 )	-1000	1000	0	Amino Acids and Derivatives	GENE_LIST: BSU03210 BSU37780
R_R00710	Aldehyde dehydrogenase (EC 1.2.1.3)	ACALD[C_c] + H2O[C_c] + NAD[C_c] <=> AC[C_c] + 2 H[C_c] + NADH[C_c]	( BSU07350 or BSU37960 or BSU19310 or BSU38830 or BSU39860 )	-1000	1000	0	Carbohydrates	GENE_LIST: BSU07350 BSU37960 BSU19310 BSU38830 BSU39860
R_R00714	Succinate-semialdehyde dehydrogenase [NADP+] (EC 1.2.1.16)	C00232[C_c] + H2O[C_c] + NADP[C_c] <=> C00042[C_c] + 2 H[C_c] + NADPH[C_c]	BSU03910	-1000	1000	0	Amino Acids and Derivatives	GENE_LIST: BSU03910
R_R00717	Glyoxylate reductase (EC 1.1.1.26)|Glyoxylate reductase (EC 1.1.1.79)|Hydroxypyruvate reductase (EC 1.1.1.81)	C00160[C_c] + NAD[C_c] <=> C00048[C_c] + H[C_c] + NADH[C_c]	BSU34680	0	0	0	Carbohydrates	GENE_LIST: BSU34680
R_R00719	Nucleoside 5-triphosphatase RdgB (dHAPTP, dITP, XTP-specific) (EC 3.6.1.15)	C00081[C_c] + H2O[C_c] -> C00104[C_c] + HPO4[C_c] + H[C_c]	BSU28360	0	1000	0	Nucleosides and Nucleotides	GENE_LIST: BSU28360
R_R00722	Nucleoside diphosphate kinase (EC 2.7.4.6)	ATP[c] + C00104[C_c] -> ADP[C_c] + C00081[C_c]	BSU22730	0	1000	0	Nucleosides and Nucleotides	GENE_LIST: BSU22730
R_R00734	Aspartate/tyrosine/aromatic aminotransferase;Biosynthetic Aromatic amino acid aminotransferase beta (EC 2.6.1.57)|Histidinol-phosphate aminotransferase (EC 2.6.1.9)(BSU22620)	C00026[C_c] + TYR[C_c] <=> C00025[C_c] + C01179[C_c]	( BSU22620 or BSU09570 )	-1000	1000	0	Amino Acids and Derivatives	GENE_LIST: BSU22620 BSU09570
R_R00748	R_R00748	C00346[C_c] + H2O[C_c] -> ACALD[C_c] + HPO4[C_c] + H[C_c] + NH4[C_c]		0	1000	0	Carbohydrates	GENE_LIST:
R_R00749	R_R00749	C00189[C_c] -> ACALD[C_c] + NH4[C_c]		0	1000	0	Carbohydrates	GENE_LIST:
R_R00753	R_R00753	LAC[C_c] <=> ACALD[C_c] + FOR[C_c]		-1000	1000	0	Carbohydrates	GENE_LIST:
R_ALCD	Alcohol dehydrogenase (EC 1.1.1.1);alcohol dehydrogenase(BSU26970)	ETOH[C_c] + NAD[C_c] <=> ACALD[C_c] + H[C_c] + NADH[C_c]	( BSU18430 or BSU26970 or BSU10320 or BSU27010 )	-1000	1000	0	Carbohydrates	GENE_LIST: BSU18430 BSU26970 BSU10320 BSU27010
R_R00765	Glucosamine-6-phosphate deaminase (EC 3.5.99.6)	C00352[C_c] + H2O[C_c] -> F6P[C_c] + NH4[C_c]	( BSU02360 or BSU35020 )	0	1000	0	Carbohydrates	GENE_LIST: BSU02360 BSU35020
R_R00768	Glucosamine--fructose-6-phosphate aminotransferase [isomerizing] (EC 2.6.1.16);glucosamine--fructose-6-phosphate aminotransferase (isomerizing)(BSU01900)	C00064[C_c] + F6P[C_c] <=> C00025[C_c] + C00352[C_c]	BSU01780	-1000	1000	0	Carbohydrates	GENE_LIST: BSU01780
R_R00782	Cystathionine beta-lyase (EC 4.4.1.8)	C00097[C_c] + H2O[C_c] -> C00283[C_c] + NH4[C_c] + PYR[C_c]	BSU11880	0	1000	0	Amino Acids and Derivatives	GENE_LIST: BSU11880
R_R00802	Alpha-glucosidase (EC 3.2.1.20)	C00089[C_c] + H2O[C_c] <=> C00095[C_c] + Glc[C_c]	BSU31290	-1000	1000	0	Carbohydrates	GENE_LIST: BSU31290
R_R00810	R_R00810	C00089[C_c] <=> C01742[C_c]		-1000	1000	0	Carbohydrates	GENE_LIST:
R_R00818	Salicylate hydroxylase (EC 1.14.13.1)	C00805[C_c] + 2 H[C_c] + NADH[C_c] + O2[C_c] -> C00090[C_c] + CO2[C_c] + H2O[C_c] + NAD[C_c]	BSU07230	0	1000	0	Metabolism of Aromatic Compounds	GENE_LIST: BSU07230
R_R00837	Trehalose-6-phosphate hydrolase (EC 3.2.1.93)	C00689[C_c] + H2O[C_c] <=> G6P[C_c] + Glc[C_c]	BSU07810	-1000	1000	0	Carbohydrates	GENE_LIST: BSU07810
R_R00838	Maltose-6'-phosphate glucosidase (EC 3.2.1.122)	C02995[C_c] + H2O[C_c] <=> G6P[C_c] + Glc[C_c]	BSU08180	-1000	1000	0	Carbohydrates	GENE_LIST: BSU08180
R_R00839	6-phospho-beta-glucosidase (EC 3.2.1.86)	C04534[C_c] + H2O[C_c] <=> G6P[C_c] + Glc[C_c]	( BSU38560 or BSU40110 )	-1000	1000	0	Carbohydrates	GENE_LIST: BSU38560 BSU40110
R_R00842	Glycerol-3-phosphate dehydrogenase [NAD(P)+] (EC 1.1.1.94)	C00093[C_c] + NAD[C_c] <=> DHAP[C_c] + H[C_c] + NADH[C_c]	BSU22830	0	0	0	Carbohydrates	GENE_LIST: BSU22830
R_R00847	Glycerol kinase (EC 2.7.1.30)	ATP[c] + C00116[C_c] -> ADP[C_c] + C00093[C_c]	BSU09290	0	1000	0	Carbohydrates	GENE_LIST: BSU09290
R_R00856	Glycerol-3-phosphate cytidylyltransferase (EC 2.7.7.39)	C00063[C_c] + C00093[C_c] <=> C00513[C_c] + PPi[C_c]	BSU35740	-1000	1000	0	Cell Wall and Capsule	GENE_LIST: BSU35740
R_R00858	Sulfite reductase [NADPH] hemoprotein beta-component (EC 1.8.1.2);Sulfite reductase [NADPH] flavoprotein alpha-component (EC 1.8.1.2)(BSU33440)	C11481[C_c] + 4 H[C_c] + 3 NADPH[C_c] -> C00283[C_c] + 3 H2O[C_c] + 3 NADP[C_c]	( BSU33430 and BSU33440 )	0	1000	0	Sulfur Metabolism	GENE_LIST: BSU33430 BSU33440
R_R00867	Fructokinase (EC 2.7.1.4)	ATP[c] + C00095[C_c] -> ADP[C_c] + F6P[C_c]	( BSU05860 or BSU06170 )	0	1000	0	Carbohydrates	GENE_LIST: BSU05860 BSU06170
R_R00875	Sorbitol dehydrogenase (EC 1.1.1.14)	C00794[C_c] + NAD[C_c] <=> C00095[C_c] + H[C_c] + NADH[C_c]	BSU06150	-1000	1000	0	Carbohydrates	GENE_LIST: BSU06150
R_R00878	Xylose isomerase (EC 5.3.1.5)	Glc[C_c] <=> C00095[C_c]	BSU17600	0	0	0	Carbohydrates	GENE_LIST: BSU17600
R_R00897	Cysteine synthase (EC 2.5.1.47)	C00283[C_c] + C00979[C_c] -> AC[C_c] + C00097[C_c] + H[C_c]	( BSU29970 or BSU00730 )	0	1000	0	Amino Acids and Derivatives	GENE_LIST: BSU29970 BSU00730
R_R00899	Probable cytosol aminopeptidase (EC 3.4.11.1) (Leucine aminopeptidase) (LAP) (Leucyl aminopeptidase)	C01419[C_c] + H2O[C_c] <=> C00037[C_c] + C00097[C_c]	BSU32050	-1000	1000	0	Amino Acids and Derivatives	GENE_LIST: BSU32050
R_R00921	Phosphate acetyltransferase (EC 2.3.1.8)	C00100[C_c] + HPO4[C_c] + H[C_c] <=> C02876[C_c] + CoA[C_c]	BSU37660	-1000	1000	0	Carbohydrates	GENE_LIST: BSU37660
R_R00927	3-ketoacyl-CoA thiolase (EC 2.3.1.16)|Acetyl-CoA acetyltransferase (EC 2.3.1.9);3-ketoacyl-CoA thiolase [isoleucine degradation] (EC 2.3.1.16)(BSU24170)	ACCoA[C_c] + C00100[C_c] <=> C03344[C_c] + CoA[C_c]	( BSU32830 or BSU10350 or BSU24170 )	-1000	1000	0	Amino Acids and Derivatives	GENE_LIST: BSU32830 BSU10350 BSU24170
R_R00931	2-methylcitrate synthase (EC 2.3.3.5)	C00036[C_c] + C00100[C_c] + H2O[C_c] -> C02225[C_c] + CoA[C_c] + H[C_c]	BSU24140	0	1000	0	Carbohydrates	GENE_LIST: BSU24140
R_R00935	Methylmalonate-semialdehyde dehydrogenase [inositol] (EC 1.2.1.27)	C06002[C_c] + CoA[C_c] + NAD[C_c] <=> C00100[C_c] + CO2[C_c] + NADH[C_c]	BSU39760	-1000	1000	0	Carbohydrates	GENE_LIST: BSU39760
R_R00939	Dihydrofolate reductase (EC 1.5.1.3)	C00101[C_c] + NADP[C_c] <=> C00415[C_c] + H[C_c] + NADPH[C_c]	BSU21810	-1000	1000	0	Cofactors, Vitamins, Prosthetic Groups, Pigments	GENE_LIST: BSU21810
R_R00942	Dihydrofolate synthase (EC 6.3.2.12)|Folylpolyglutamate synthase (EC 6.3.2.17)	ATP[c] + C00025[C_c] + C00101[C_c] -> ADP[C_c] + C09332[C_c] + HPO4[C_c] + H[C_c]	BSU28080	0	1000	0	Cofactors, Vitamins, Prosthetic Groups, Pigments	GENE_LIST: BSU28080
R_R00943	Methenyltetrahydrofolate cyclohydrolase (EC 3.5.4.9)|Methylenetetrahydrofolate dehydrogenase (NADP+) (EC 1.5.1.5)	ATP[c] + C00101[C_c] + FOR[C_c] -> ADP[C_c] + C00234[C_c] + HPO4[C_c]	BSU24310	0	1000	0	Cofactors, Vitamins, Prosthetic Groups, Pigments	GENE_LIST: BSU24310
R_R00944	Formyltetrahydrofolate deformylase (EC 3.5.1.10)	C00234[C_c] + H2O[C_c] -> C00101[C_c] + FOR[C_c] + H[C_c]	BSU13110	0	1000	0	Cofactors, Vitamins, Prosthetic Groups, Pigments	GENE_LIST: BSU13110
R_R00945	Serine hydroxymethyltransferase (EC 2.1.2.1)	C00037[C_c] + C00143[C_c] + H2O[C_c] <=> C00065[C_c] + C00101[C_c]	BSU36900	-1000	1000	0	Amino Acids and Derivatives	GENE_LIST: BSU36900
R_R00946	Methionine synthase II (cobalamin-independent)	C00155[C_c] + C00440[C_c] <=> C00073[C_c] + C00101[C_c]	( BSU13180 or ( BSU38950 and BSU38960 ))	-1000	1000	0	Amino Acids and Derivatives	GENE_LIST: BSU13180 BSU38950 BSU38960
R_R00948	Glucose-1-phosphate adenylyltransferase (EC 2.7.7.27);Glycogen biosynthesis protein GlgD, glucose-1-phosphate adenylyltransferase family(BSU30960)	ATP[c] + C00103[C_c] -> C00498[C_c] + PPi[C_c]	( BSU30960 and BSU30970 )	0	1000	0	Carbohydrates	GENE_LIST: BSU30960 BSU30970
R_R00956	Glucose-1-phosphate cytidylyltransferase (EC 2.7.7.33)	C00063[C_c] + C00103[C_c] <=> C00501[C_c] + PPi[C_c]	BSU07270	-1000	1000	0	Carbohydrates	GENE_LIST: BSU07270
R_R00959	Phosphoglucosamine mutase (EC 5.4.2.10)	C00103[C_c] <=> G6P[C_c]	BSU01770	-1000	1000	0	Cell Wall and Capsule	GENE_LIST: BSU01770
R_R00962	Uridine kinase (EC 2.7.1.48) [C1]	C00081[C_c] + C00475[C_c] <=> C00055[C_c] + C00104[C_c]	BSU27330	-1000	1000	0	Nucleosides and Nucleotides	GENE_LIST: BSU27330
R_R00963	5'-nucleotidase yjjG (EC 3.1.3.5);2',3'-cyclic-nucleotide 2'-phosphodiesterase (EC 3.1.4.16)|5'-nucleotidase (EC 3.1.3.5)(BSU07840)	C00105[C_c] + H2O[C_c] -> C00299[C_c] + HPO4[C_c] + H[C_c]	( BSU07840 or BSU07330 )	0	1000	0	Nucleosides and Nucleotides	GENE_LIST: BSU07840 BSU07330
R_R00964	Uridine kinase (EC 2.7.1.48) [C1]	ATP[c] + C00299[C_c] -> ADP[C_c] + C00105[C_c]	BSU27330	0	1000	0	Nucleosides and Nucleotides	GENE_LIST: BSU27330
R_R00965	Orotidine 5'-phosphate decarboxylase (EC 4.1.1.23)	C01103[C_c] + H[C_c] -> C00105[C_c] + CO2[C_c]	BSU15550	0	1000	0	Nucleosides and Nucleotides	GENE_LIST: BSU15550
R_R00966	Pyrimidine operon regulatory protein PyrR|Uracil phosphoribosyltransferase (EC 2.4.2.9);phosphoribosyltransferase(BSU36890)	C00106[C_c] + C00119[C_c] -> C00105[C_c] + PPi[C_c]	( BSU15470 or BSU36890 )	0	1000	0	Nucleosides and Nucleotides	GENE_LIST: BSU15470 BSU36890
R_R00967	Uridine kinase (EC 2.7.1.48) [C1]	C00075[C_c] + C00299[C_c] -> C00105[C_c] + UDP[C_c]	BSU27330	0	1000	0	Nucleosides and Nucleotides	GENE_LIST: BSU27330
R_R00968	Uridine kinase (EC 2.7.1.48) [C1]	C00044[C_c] + C00299[C_c] -> C00035[C_c] + C00105[C_c]	BSU27330	0	1000	0	Nucleosides and Nucleotides	GENE_LIST: BSU27330
R_R00970	Uridine kinase (EC 2.7.1.48) [C1]	C00081[C_c] + C00299[C_c] <=> C00104[C_c] + C00105[C_c]	BSU27330	-1000	1000	0	Nucleosides and Nucleotides	GENE_LIST: BSU27330
R_R00985	Anthranilate synthase, aminase component (EC 4.1.3.27);Anthranilate synthase, amidotransferase component (EC 4.1.3.27)|Para-aminobenzoate synthase, amidotransferase component (EC 2.6.1.85)(BSU00750)	Chorismate[C_c] + NH4[C_c] -> C00108[C_c] + H2O[C_c] + H[C_c] + PYR[C_c]	( BSU22680 and BSU00750 )	0	1000	0	Cofactors, Vitamins, Prosthetic Groups, Pigments	GENE_LIST: BSU22680 BSU00750
R_R00986	Anthranilate synthase, aminase component (EC 4.1.3.27);Anthranilate synthase, amidotransferase component (EC 4.1.3.27)|Para-aminobenzoate synthase, amidotransferase component (EC 2.6.1.85)(BSU00750)	C00064[C_c] + Chorismate[C_c] -> C00025[C_c] + C00108[C_c] + H[C_c] + PYR[C_c]	( BSU00750 and BSU22680 )	0	1000	0	Cofactors, Vitamins, Prosthetic Groups, Pigments	GENE_LIST: BSU00750 BSU22680
R_R00996	Threonine dehydratase biosynthetic (EC 4.3.1.19)	C00188[C_c] -> C00109[C_c] + NH4[C_c]	BSU21770	0	1000	0	Amino Acids and Derivatives	GENE_LIST: BSU21770
R_R00999	Cystathionine gamma-synthase (EC 2.5.1.48)	C01118[C_c] + H2O[C_c] -> C00042[C_c] + C00109[C_c] + H[C_c] + NH4[C_c]	BSU11870	0	1000	0	Amino Acids and Derivatives	GENE_LIST: BSU11870
R_R01001	Cystathionine gamma-lyase (EC 4.4.1.1)	C02291[C_c] + H2O[C_c] -> C00097[C_c] + C00109[C_c] + NH4[C_c]	BSU27250	0	1000	0	Amino Acids and Derivatives	GENE_LIST: BSU27250
R_R01010	Alkaline phosphatase (EC 3.1.3.1)	DHAP[C_c] + H2O[C_c] -> C00184[C_c] + HPO4[C_c] + H[C_c]	( BSU05740 or BSU09410 )	0	1000	0	Cofactors, Vitamins, Prosthetic Groups, Pigments	GENE_LIST: BSU05740 BSU09410
R_TPI	Triosephosphate isomerase (EC 5.3.1.1);Glyceraldehyde-3-phosphate ketol-isomerase (EC 5.3.1.1)(BSU39690)	G3P[C_c] <=> DHAP[C_c]	( BSU33920 or BSU39690 )	-1000	1000	0	Carbohydrates	GENE_LIST: BSU33920 BSU39690
R_R01016	Methylglyoxal synthase (EC 4.2.3.3)	DHAP[C_c] -> C00546[C_c] + HPO4[C_c] + H[C_c]	BSU22480	0	1000	0	Carbohydrates	GENE_LIST: BSU22480
R_R01021	R_R01021	ATP[c] + C00114[C_c] -> ADP[C_c] + C00588[C_c]		0	1000	0	Amino Acids and Derivatives	GENE_LIST:
R_R01030	Glycerophosphoryl diester phosphodiesterase, periplasmic (EC 3.1.4.46);Glycerophosphoryl diester phosphodiesterase (EC 3.1.4.46)(BSU09620);Glycerophosphoryl diester phosphodiesterase family protein(BSU24180)	C00670[C_c] + H2O[C_c] <=> C00093[C_c] + C00114[C_c]	( BSU09620 or BSU02130 or BSU24180 )	-1000	1000	0	Carbohydrates	GENE_LIST: BSU09620 BSU02130 BSU24180
R_R01034	R_R01034	C00116[C_c] + NAD[C_c] <=> C00184[C_c] + H[C_c] + NADH[C_c]		-1000	1000	0	Carbohydrates	GENE_LIST:
R_R01036	Alcohol dehydrogenase (EC 1.1.1.1);alcohol dehydrogenase(BSU26970)	C00116[C_c] + NAD[C_c] <=> C00577[C_c] + H[C_c] + NADH[C_c]	( BSU18430 or BSU26970 or BSU10320 or BSU27010 )	-1000	1000	0	Carbohydrates	GENE_LIST: BSU18430 BSU26970 BSU10320 BSU27010
R_R01049	Ribose-phosphate pyrophosphokinase	ATP[c] + C00117[C_c] -> C00020[C_c] + C00119[C_c]	BSU00510	0	1000	0	Carbohydrates	GENE_LIST: BSU00510
R_R01051	Ribokinase (EC 2.7.1.15)	ATP[c] + C00121[C_c] -> ADP[C_c] + C00117[C_c]	BSU35920	0	1000	0	Carbohydrates	GENE_LIST: BSU35920
R_R01054	ADP-ribose pyrophosphatase (EC 3.6.1.13)	C00301[C_c] + H2O[C_c] -> C00020[C_c] + C00117[C_c]	BSU23610	0	1000	0	Nucleosides and Nucleotides	GENE_LIST: BSU23610
R_R01056	Ribose 5-phosphate isomerase B (EC 5.3.1.6)	C00117[C_c] <=> C00199[C_c]	BSU36920	-1000	1000	0	Carbohydrates	GENE_LIST: BSU36920
R_R01057	Phosphopentomutase (EC 5.4.2.7)	C00620[C_c] <=> C00117[C_c]	BSU23500	-1000	1000	0	Carbohydrates	GENE_LIST: BSU23500
R_GAPD	NAD-dependent glyceraldehyde-3-phosphate dehydrogenase (EC 1.2.1.12)	G3P[C_c] + HPO4[C_c] + NAD[C_c] <=> 13DPG[C_c] + NADH[C_c]	BSU33940	-1000	1000	0	Carbohydrates	GENE_LIST: BSU33940
R_R01063	NADPH-dependent glyceraldehyde-3-phosphate dehydrogenase (EC 1.2.1.13)	13DPG[C_c] + NADPH[C_c] -> G3P[C_c] + HPO4[C_c] + NADP[C_c]	BSU29020	0	0	0	Carbohydrates	GENE_LIST: BSU29020
R_R01066	Deoxyribose-phosphate aldolase (EC 4.1.2.4)	C00673[C_c] <=> ACALD[C_c] + G3P[C_c]	BSU39420	-1000	1000	0	Carbohydrates	GENE_LIST: BSU39420
R_R01069	R_R01069	C03785[C_c] <=> DHAP[C_c] + G3P[C_c]		-1000	1000	0	Carbohydrates	GENE_LIST:
R_FBA	Fructose-bisphosphate aldolase class II (EC 4.1.2.13)	FDP[C_c] <=> DHAP[C_c] + G3P[C_c]	BSU37120	-1000	1000	0	Carbohydrates	GENE_LIST: BSU37120
R_R01071	ATP phosphoribosyltransferase catalytic subunit (EC 2.4.2.17);ATP phosphoribosyltransferase regulatory subunit (EC 2.4.2.17)(BSU34930)	ATP[c] + C00119[C_c] -> C02739[C_c] + PPi[C_c]	( BSU34920 and BSU34930 )	0	1000	0	Amino Acids and Derivatives	GENE_LIST: BSU34920 BSU34930
R_R01072	Amidophosphoribosyltransferase (EC 2.4.2.14)	C00064[C_c] + C00119[C_c] + H2O[C_c] -> C00025[C_c] + C03090[C_c] + PPi[C_c]	BSU06490	0	1000	0	Nucleosides and Nucleotides	GENE_LIST: BSU06490
R_R01073	Anthranilate phosphoribosyltransferase (EC 2.4.2.18)	C00108[C_c] + C00119[C_c] -> C04302[C_c] + PPi[C_c]	BSU22670	0	1000	0	Amino Acids and Derivatives	GENE_LIST: BSU22670
R_R01082	Fumarate hydratase class II (EC 4.2.1.2)	C00149[C_c] <=> C00122[C_c] + H2O[C_c]	BSU33040	-1000	1000	0	Carbohydrates	GENE_LIST: BSU33040
R_R01083	Adenylosuccinate lyase (EC 4.3.2.2)	C03794[C_c] <=> C00020[C_c] + C00122[C_c]	BSU06440	-1000	1000	0	Nucleosides and Nucleotides	GENE_LIST: BSU06440
R_R01086	Argininosuccinate lyase (EC 4.3.2.1)	C03406[C_c] <=> C00062[C_c] + C00122[C_c]	BSU29440	-1000	1000	0	Amino Acids and Derivatives	GENE_LIST: BSU29440
R_R01088	Leucine dehydrogenase (EC 1.4.1.9)	C00123[C_c] + H2O[C_c] + NAD[C_c] <=> C00233[C_c] + H[C_c] + NADH[C_c] + NH4[C_c]	BSU24080	-1000	1000	0	Amino Acids and Derivatives	GENE_LIST: BSU24080
R_R01090	Branched-chain amino acid aminotransferase (EC 2.6.1.42)	C00026[C_c] + C00123[C_c] -> C00025[C_c] + C00233[C_c]	( BSU02390 or BSU38550 )	0	0	0	Amino Acids and Derivatives	GENE_LIST: BSU02390 BSU38550
R_R01092	Galactokinase (EC 2.7.1.6)	ATP[c] + C00124[C_c] -> ADP[C_c] + C00446[C_c]	BSU38200	0	1000	0	Carbohydrates	GENE_LIST: BSU38200
R_R01101	Alpha-galactosidase (EC 3.2.1.22)	C05402[C_c] + H2O[C_c] <=> C00124[C_c] + Glc[C_c]	BSU30300	0	0	0	Carbohydrates	GENE_LIST: BSU30300
R_R01103	Alpha-galactosidase (EC 3.2.1.22)	C00492[C_c] + H2O[C_c] <=> C00089[C_c] + C00124[C_c]	BSU30300	-1000	1000	0	Carbohydrates	GENE_LIST: BSU30300
R_R01117	N-Acetylneuraminate cytidylyltransferase (EC 2.7.7.43)	C00063[C_c] + C00270[C_c] -> C00128[C_c] + PPi[C_c]	BSU37850	0	1000	0	Cell Wall and Capsule	GENE_LIST: BSU37850
R_R01123	Isopentenyl-diphosphate delta-isomerase, FMN-dependent (EC 5.3.3.2)	C00129[C_c] <=> C00235[C_c]	BSU22870	-1000	1000	0	Cofactors, Vitamins, Prosthetic Groups, Pigments	GENE_LIST: BSU22870
R_R01126	5'-nucleotidase yjjG (EC 3.1.3.5);2',3'-cyclic-nucleotide 2'-phosphodiesterase (EC 3.1.4.16)|5'-nucleotidase (EC 3.1.3.5)(BSU07840)	C00130[C_c] + H2O[C_c] -> C00294[C_c] + HPO4[C_c] + H[C_c]	( BSU07840 or BSU07330 )	0	1000	0	Nucleosides and Nucleotides	GENE_LIST: BSU07840 BSU07330
R_R01127	IMP cyclohydrolase (EC 3.5.4.10)|Phosphoribosylaminoimidazolecarboxamide formyltransferase (EC 2.1.2.3)	C00130[C_c] + H2O[C_c] <=> C04734[C_c]	BSU06520	-1000	1000	0	Nucleosides and Nucleotides	GENE_LIST: BSU06520
R_R01130	Inosine-5'-monophosphate dehydrogenase;IMP dehydrogenase(BSU09230)	C00130[C_c] + H2O[C_c] + NAD[C_c] <=> C00655[C_c] + H[C_c] + NADH[C_c]	BSU00090	-1000	1000	0	Nucleosides and Nucleotides	GENE_LIST: BSU00090
R_R01132	Hypoxanthine-guanine phosphoribosyltransferase (EC 2.4.2.8)	C00119[C_c] + C00262[C_c] -> C00130[C_c] + PPi[C_c]	BSU00680	0	1000	0	Nucleosides and Nucleotides	GENE_LIST: BSU00680
R_R01134	GMP reductase (EC 1.7.1.7)	C00144[C_c] + 2 H[C_c] + NADPH[C_c] -> C00130[C_c] + NADP[C_c] + NH4[C_c]	BSU32130	0	1000	0	Nucleosides and Nucleotides	GENE_LIST: BSU32130
R_R01135	Adenylosuccinate synthetase (EC 6.3.4.4)	C00044[C_c] + C00049[C_c] + C00130[C_c] -> C00035[C_c] + C03794[C_c] + HPO4[C_c] + 2 H[C_c]	BSU40420	0	1000	0	Nucleosides and Nucleotides	GENE_LIST: BSU40420
R_R01137	Nucleoside diphosphate kinase (EC 2.7.4.6)	ATP[c] + C00206[C_c] -> ADP[C_c] + C00131[C_c]	BSU22730	0	1000	0	Nucleosides and Nucleotides	GENE_LIST: BSU22730
R_R01148	D-alanine aminotransferase (EC 2.6.1.21) (D-aspartate aminotransferase) (D-amino acid aminotransferase) (D-amino acid transaminase) (DAAT)	C00026[C_c] + C00133[C_c] -> C00217[C_c] + PYR[C_c]	BSU09670	0	0	0	Amino Acids and Derivatives	GENE_LIST: BSU09670
R_R01150	D-alanine--D-alanine ligase (EC 6.3.2.4)	ATP[c] + 2 C00133[C_c] -> ADP[C_c] + C00993[C_c] + HPO4[C_c] + H[C_c]	BSU04560	0	1000	0	Cell Wall and Capsule	GENE_LIST: BSU04560
R_R01157	Agmatinase (EC 3.5.3.11)	C00179[C_c] + H2O[C_c] <=> C00086[C_c] + C00134[C_c]	BSU37490	-1000	1000	0	Amino Acids and Derivatives	GENE_LIST: BSU37490
R_R01163	Histidinol dehydrogenase (EC 1.1.1.23)	C01929[C_c] + H2O[C_c] + NAD[C_c] <=> C00135[C_c] + 2 H[C_c] + NADH[C_c]	BSU34910	-1000	1000	0	Amino Acids and Derivatives	GENE_LIST: BSU34910
R_R01168	Histidine ammonia-lyase (EC 4.3.1.3)	C00135[C_c] -> C00785[C_c] + NH4[C_c]	BSU39350	0	1000	0	Amino Acids and Derivatives	GENE_LIST: BSU39350
R_R01171	Acyl-CoA dehydrogenase, short-chain specific (EC 1.3.99.2)	C00877[C_c] + H[C_c] + NADH[C_c] -> C00136[C_c] + NAD[C_c]	( BSU37170 or BSU32820 or BSU04520 )	0	1000	0	Carbohydrates	GENE_LIST: BSU37170 BSU32820 BSU04520
R_R01174	Phosphate butyryltransferase (EC 2.3.1.19)	C00136[C_c] + HPO4[C_c] + H[C_c] <=> C02527[C_c] + CoA[C_c]	BSU24090	-1000	1000	0	Carbohydrates	GENE_LIST: BSU24090
R_R01177	3-ketoacyl-CoA thiolase (EC 2.3.1.16)|Acetyl-CoA acetyltransferase (EC 2.3.1.9);3-ketoacyl-CoA thiolase [isoleucine degradation] (EC 2.3.1.16)(BSU24170)	ACCoA[C_c] + C00136[C_c] <=> C05269[C_c] + CoA[C_c]	( BSU32830 or BSU10350 or BSU24170 )	-1000	1000	0	Fatty Acids and Lipids	GENE_LIST: BSU32830 BSU10350 BSU24170
R_R01179	Acetoacetyl-CoA transferase, beta subunit (EC 2.8.3.8);Acetoacetyl-CoA transferase, alpha subunit (EC 2.8.3.8)(BSU19730)	AC[C_c] + C00136[C_c] <=> ACCoA[C_c] + C00246[C_c]	( BSU19720 and BSU19730 )	-1000	1000	0	Carbohydrates	GENE_LIST: BSU19720 BSU19730
R_R01181	R_R01181	C00630[C_c] <=> C00136[C_c]		-1000	1000	0	Carbohydrates	GENE_LIST:
R_R01183	Myo-inositol 2-dehydrogenase (EC 1.1.1.18);myo-inositol 2-dehydrogenase(BSU27770);Myo-inositol 2-dehydrogenase like (EC 1.1.1.18)(BSU10850)	C00137[C_c] + NAD[C_c] <=> C00691[C_c] + H[C_c] + NADH[C_c]	( BSU39700 or BSU10850 or BSU27770 )	-1000	1000	0	Carbohydrates	GENE_LIST: BSU39700 BSU10850 BSU27770
R_R01185	Myo-inositol-1(or 4)-monophosphatase (EC 3.1.3.25)	C01177[C_c] + H2O[C_c] -> C00137[C_c] + HPO4[C_c] + H[C_c]	BSU14670	0	1000	0	Carbohydrates	GENE_LIST: BSU14670
R_R01186	Myo-inositol-1(or 4)-monophosphatase (EC 3.1.3.25)	C03546[C_c] + H2O[C_c] -> C00137[C_c] + HPO4[C_c] + H[C_c]	BSU14670	0	1000	0	Carbohydrates	GENE_LIST: BSU14670
R_R01187	Myo-inositol-1(or 4)-monophosphatase (EC 3.1.3.25)	C04006[C_c] + H2O[C_c] -> C00137[C_c] + HPO4[C_c] + H[C_c]	BSU14670	0	1000	0	Carbohydrates	GENE_LIST: BSU14670
R_R01201	R_R01201	ATP[c] + C00140[C_c] -> ADP[C_c] + C00357[C_c]		0	1000	0	Carbohydrates	GENE_LIST:
R_R01207	R_R01207	C00140[C_c] <=> C00645[C_c]		-1000	1000	0	Carbohydrates	GENE_LIST:
R_R01213	2-isopropylmalate synthase (EC 2.3.3.13)	ACCoA[C_c] + C00141[C_c] + H2O[C_c] -> C02504[C_c] + CoA[C_c] + H[C_c]	BSU28280	0	1000	0	Amino Acids and Derivatives	GENE_LIST: BSU28280
R_R01214	Branched-chain amino acid aminotransferase (EC 2.6.1.42)	C00026[C_c] + C00183[C_c] <=> C00025[C_c] + C00141[C_c]	( BSU02390 or BSU38550 )	-1000	1000	0	Amino Acids and Derivatives	GENE_LIST: BSU02390 BSU38550
R_R01220	Methenyltetrahydrofolate cyclohydrolase (EC 3.5.4.9)|Methylenetetrahydrofolate dehydrogenase (NADP+) (EC 1.5.1.5)	C00143[C_c] + NADP[C_c] <=> C00445[C_c] + NADPH[C_c]	BSU24310	-1000	1000	0	Carbohydrates	GENE_LIST: BSU24310
R_R01221	Glycine dehydrogenase [decarboxylating] (glycine cleavage system P2 protein) (EC 1.4.4.2);Glycine dehydrogenase [decarboxylating] (glycine cleavage system P1 protein) (EC 1.4.4.2)(BSU24560);Aminomethyltransferase (glycine cleavage system T protein) (EC 2.1.2.10)(BSU24570);Glycine cleavage system H protein(BSU32800)	C00037[C_c] + C00101[C_c] + NAD[C_c] -> C00143[C_c] + CO2[C_c] + NADH[C_c] + NH4[C_c]	( BSU24550 and BSU24560 and BSU24570 and BSU32800 )	0	1000	0	Cofactors, Vitamins, Prosthetic Groups, Pigments	GENE_LIST: BSU24550 BSU24560 BSU24570 BSU32800
R_R01224	5,10-methylenetetrahydrofolate reductase (EC 1.5.1.20)|Homolog of homocysteine-binding domain	C00440[C_c] + NADP[C_c] <=> C00143[C_c] + H[C_c] + NADPH[C_c]	BSU11010	-1000	1000	0	Cofactors, Vitamins, Prosthetic Groups, Pigments	GENE_LIST: BSU11010
R_R01226	3-methyl-2-oxobutanoate hydroxymethyltransferase (EC 2.1.2.11)	C00141[C_c] + C00143[C_c] + H2O[C_c] <=> C00101[C_c] + C00966[C_c]	BSU22430	-1000	1000	0	Cofactors, Vitamins, Prosthetic Groups, Pigments	GENE_LIST: BSU22430
R_R01227	5'-nucleotidase yjjG (EC 3.1.3.5);2',3'-cyclic-nucleotide 2'-phosphodiesterase (EC 3.1.4.16)|5'-nucleotidase (EC 3.1.3.5)(BSU07840)	C00144[C_c] + H2O[C_c] -> C00387[C_c] + HPO4[C_c] + H[C_c]	( BSU07840 or BSU07330 )	0	1000	0	Nucleosides and Nucleotides	GENE_LIST: BSU07840 BSU07330
R_R01229	Hypoxanthine-guanine phosphoribosyltransferase (EC 2.4.2.8)	C00119[C_c] + C00242[C_c] -> C00144[C_c] + PPi[C_c]	BSU00680	0	1000	0	Nucleosides and Nucleotides	GENE_LIST: BSU00680
R_R01230	R_R01230	ATP[c] + C00655[C_c] + NH4[C_c] -> C00020[C_c] + C00144[C_c] + H[C_c] + PPi[C_c]		0	1000	0	Nucleosides and Nucleotides	GENE_LIST:
R_R01231	GMP synthase [glutamine-hydrolyzing] (EC 6.3.5.2)	ATP[c] + C00064[C_c] + C00655[C_c] + H2O[C_c] -> C00020[C_c] + C00025[C_c] + C00144[C_c] + H[C_c] + PPi[C_c]	BSU06360	0	1000	0	Nucleosides and Nucleotides	GENE_LIST: BSU06360
R_R01244	Adenine deaminase (EC 3.5.4.2);adenine deaminase(BSU14520)	C00147[C_c] + H2O[C_c] + H[C_c] -> C00262[C_c] + NH4[C_c]	( BSU14520 or BSU06560 )	0	1000	0	Nucleosides and Nucleotides	GENE_LIST: BSU14520 BSU06560
R_R01248	Pyrroline-5-carboxylate reductase (EC 1.5.1.2), ProG-like;Pyrroline-5-carboxylate reductase (EC 1.5.1.2)(BSU18480);Pyrroline-5-carboxylate reductase (EC 1.5.1.2)(BSU23800);Proline dehydrogenase (Proline oxidase) (EC 1.5.99.8) (BSU03200)	C00148[C_c] + NAD[C_c] <=> C03912[C_c] + H[C_c] + NADH[C_c]	( BSU12910 or BSU18480 or BSU23800 or BSU03200 )	-1000	1000	0	Amino Acids and Derivatives	GENE_LIST: BSU12910 BSU18480 BSU23800 BSU03200
R_R01251	Pyrroline-5-carboxylate reductase (EC 1.5.1.2), ProG-like;Pyrroline-5-carboxylate reductase (EC 1.5.1.2)(BSU18480);Pyrroline-5-carboxylate reductase (EC 1.5.1.2)(BSU23800)	C00148[C_c] + NADP[C_c] <=> C03912[C_c] + H[C_c] + NADPH[C_c]	( BSU12910 or BSU18480 or BSU23800 )	0	0	0	Amino Acids and Derivatives	GENE_LIST: BSU12910 BSU18480 BSU23800
R_R01253	Proline dehydrogenase (Proline oxidase) (EC 1.5.99.8)	C00148[C_c] + FAD[C_c] <=> C01352[C_c] + C03912[C_c]	BSU32850	-1000	1000	0	Amino Acids and Derivatives	GENE_LIST: BSU32850
R_R01268	Nicotinamidase (EC 3.5.1.19)	C00153[C_c] + H2O[C_c] -> C00253[C_c] + NH4[C_c]	( BSU31760 or BSU00170 )	0	1000	0	Cofactors, Vitamins, Prosthetic Groups, Pigments	GENE_LIST: BSU31760 BSU00170
R_R01280	Long-chain-fatty-acid--CoA ligase (EC 6.2.1.3);Acetoacetyl-CoA synthetase [leucine] (EC 6.2.1.16)|Long-chain-fatty-acid--CoA ligase (EC 6.2.1.3)(BSU18250)	ATP[c] + C00249[C_c] + CoA[C_c] + H[C_c] -> C00020[C_c] + C00154[C_c] + PPi[C_c]	( BSU10270 or BSU28560 or BSU04170 or BSU10360 or BSU18250 or BSU17180 )	0	1000	0	Fatty Acids and Lipids	GENE_LIST: BSU10270 BSU28560 BSU04170 BSU10360 BSU18250 BSU17180
R_R01286	Cystathionine beta-lyase (EC 4.4.1.8)	C02291[C_c] + H2O[C_c] -> C00155[C_c] + NH4[C_c] + PYR[C_c]	BSU11880	0	1000	0	Amino Acids and Derivatives	GENE_LIST: BSU11880
R_R01290	Cystathionine beta-synthase (EC 4.2.1.22)	C00065[C_c] + C00155[C_c] <=> C02291[C_c] + H2O[C_c]	BSU27260	-1000	1000	0	Amino Acids and Derivatives	GENE_LIST: BSU27260
R_R01291	Autoinducer-2 production protein LuxS|S-ribosylhomocysteine lyase (EC 4.4.1.21)	C03539[C_c] <=> C00155[C_c] + C11838[C_c]	BSU30670	-1000	1000	0	Amino Acids and Derivatives	GENE_LIST: BSU30670
R_R01301	4-hydroxybenzoyl-CoA thioesterase family active site	C02949[C_c] + H2O[C_c] -> C00156[C_c] + CoA[C_c] + H[C_c]	BSU18040	0	1000	0	Cofactors, Vitamins, Prosthetic Groups, Pigments	GENE_LIST: BSU18040
R_R01325	2-methylisocitrate dehydratase (EC 4.2.1.99)|Aconitate hydratase (EC 4.2.1.3)	C00158[C_c] <=> C00417[C_c] + H2O[C_c]	BSU18000	-1000	1000	0	Carbohydrates	GENE_LIST: BSU18000
R_R01333	Aldehyde dehydrogenase (EC 1.2.1.3)	C00266[C_c] + H2O[C_c] + NAD[C_c] <=> C00160[C_c] + 2 H[C_c] + NADH[C_c]	( BSU38830 or BSU39860 or BSU19310 or BSU07350 or BSU37960 )	-1000	1000	0	Fatty Acids and Lipids	GENE_LIST: BSU38830 BSU39860 BSU19310 BSU07350 BSU37960
R_R01334	R_R01334	C00988[C_c] + H2O[C_c] -> C00160[C_c] + HPO4[C_c] + H[C_c]		0	1000	0	Carbohydrates	GENE_LIST:
R_R01353	Acetate kinase (EC 2.7.2.1)	ATP[c] + H[C_c] + Propionate[C_c] -> ADP[C_c] + C02876[C_c]	BSU29470	0	1000	0	Carbohydrates	GENE_LIST: BSU29470
R_R01357	Acetoacetyl-CoA synthetase [leucine] (EC 6.2.1.16)|Long-chain-fatty-acid--CoA ligase (EC 6.2.1.3)	ATP[c] + C00164[C_c] + CoA[C_c] + H[C_c] -> C00020[C_c] + C00332[C_c] + PPi[C_c]	BSU18250	0	1000	0	Fatty Acids and Lipids	GENE_LIST: BSU18250
R_R01360	Hydroxymethylglutaryl-CoA lyase (EC 4.1.3.4)	C00356[C_c] <=> ACCoA[C_c] + C00164[C_c]	BSU18230	-1000	1000	0	Amino Acids and Derivatives	GENE_LIST: BSU18230
R_R01361	D-beta-hydroxybutyrate dehydrogenase (EC 1.1.1.30)	C01089[C_c] + NAD[C_c] <=> C00164[C_c] + H[C_c] + NADH[C_c]	BSU38970	-1000	1000	0	Carbohydrates	GENE_LIST: BSU38970
R_R01365	Butyrate-acetoacetate CoA-transferase subunit B (EC 2.8.3.9);Butyrate-acetoacetate CoA-transferase subunit A (EC 2.8.3.9)(BSU38990)	C00136[C_c] + C00164[C_c] <=> C00246[C_c] + C00332[C_c]	( BSU38980 and BSU38990 )	-1000	1000	0	Carbohydrates	GENE_LIST: BSU38980 BSU38990
R_R01373	Prephenate dehydratase (EC 4.2.1.51)	C00254[C_c] + H[C_c] -> C00166[C_c] + CO2[C_c] + H2O[C_c]	BSU27900	0	1000	0	Amino Acids and Derivatives	GENE_LIST: BSU27900
R_R01387	UDP-glucuronate 5'-epimerase (EC 5.1.3.12)	C00167[C_c] <=> C02330[C_c]	BSU30870	-1000	1000	0	Carbohydrates	GENE_LIST: BSU30870
R_R01388	Hydroxypyruvate reductase (EC 1.1.1.81)	C00258[C_c] + NAD[C_c] <=> C00168[C_c] + H[C_c] + NADH[C_c]	BSU18560	-1000	1000	0	Carbohydrates	GENE_LIST: BSU18560
R_R01397	Aspartate carbamoyltransferase (EC 2.1.3.2)	C00049[C_c] + C00169[C_c] -> C00438[C_c] + HPO4[C_c] + 2 H[C_c]	BSU15490	0	1000	0	Cofactors, Vitamins, Prosthetic Groups, Pigments	GENE_LIST: BSU15490
R_R01398	Ornithine carbamoyltransferase (EC 2.1.3.3)	C00077[C_c] + C00169[C_c] -> C00327[C_c] + HPO4[C_c] + 2 H[C_c]	BSU11250	0	1000	0	Amino Acids and Derivatives	GENE_LIST: BSU11250
R_R01401	5'-methylthioadenosine nucleosidase (EC 3.2.2.16)|S-adenosylhomocysteine nucleosidase (EC 3.2.2.9)	C00170[C_c] + H2O[C_c] <=> C00147[C_c] + C03089[C_c]	BSU27270	-1000	1000	0	Amino Acids and Derivatives	GENE_LIST: BSU27270
R_R01432	Xylose isomerase (EC 5.3.1.5)	C00181[C_c] <=> C00310[C_c]	BSU17600	-1000	1000	0	Carbohydrates	GENE_LIST: BSU17600
R_R01434	Leucine dehydrogenase (EC 1.4.1.9)	C00183[C_c] + H2O[C_c] + NAD[C_c] <=> C00141[C_c] + H[C_c] + NADH[C_c] + NH4[C_c]	BSU24080	-1000	1000	0	Amino Acids and Derivatives	GENE_LIST: BSU24080
R_R01446	Predicted lactaldehyde dehydrogenase (EC 1.2.1.22)|Predicted rhamnulose-1-phosphate aldolase (EC 4.1.2.19)	C00424[C_c] + H2O[C_c] + NAD[C_c] <=> 2 H[C_c] + LAC[C_c] + NADH[C_c]	BSU31220	-1000	1000	0	Carbohydrates	GENE_LIST: BSU31220
R_R01465	L-threonine 3-dehydrogenase (EC 1.1.1.103)	C00188[C_c] + NAD[C_c] <=> C03508[C_c] + H[C_c] + NADH[C_c]	BSU16990	-1000	1000	0	Amino Acids and Derivatives	GENE_LIST: BSU16990
R_R01466	Threonine synthase (EC 4.2.3.1)	C01102[C_c] + H2O[C_c] -> C00188[C_c] + HPO4[C_c] + H[C_c]	BSU32250	0	1000	0	Amino Acids and Derivatives	GENE_LIST: BSU32250
R_R01470	Glycerophosphoryl diester phosphodiesterase, periplasmic (EC 3.1.4.46);Glycerophosphoryl diester phosphodiesterase (EC 3.1.4.46)(BSU09620);Glycerophosphoryl diester phosphodiesterase family protein(BSU24180)	C01233[C_c] + H2O[C_c] <=> C00093[C_c] + C00189[C_c]	( BSU09620 or BSU02130 or BSU24180 )	-1000	1000	0	Carbohydrates	GENE_LIST: BSU09620 BSU02130 BSU24180
R_R01482	Uronate isomerase (EC 5.3.1.12)	C00191[C_c] <=> C00905[C_c]	BSU12300	-1000	1000	0	Carbohydrates	GENE_LIST: BSU12300
R_R01504	2,3-dihydroxybenzoate-AMP ligase (EC 2.7.7.58)	ATP[c] + C00196[C_c] + H[C_c] -> C04030[C_c] + PPi[C_c]	BSU31980	0	1000	0	Cofactors, Vitamins, Prosthetic Groups, Pigments	GENE_LIST: BSU31980
R_R01505	2,3-dihydro-2,3-dihydroxybenzoate dehydrogenase (EC 1.3.1.28)	C04171[C_c] + NAD[C_c] <=> C00196[C_c] + H[C_c] + NADH[C_c]	BSU32000	-1000	1000	0	Cofactors, Vitamins, Prosthetic Groups, Pigments	GENE_LIST: BSU32000
R_PGK	Phosphoglycerate kinase (EC 2.7.2.3)	3PG[C_c] + ATP[c] + H[C_c] <=> 13DPG[C_c] + ADP[C_c]	BSU33930	-1000	1000	0	Carbohydrates	GENE_LIST: BSU33930
R_R01513	D-3-phosphoglycerate dehydrogenase (EC 1.1.1.95)	3PG[C_c] + NAD[C_c] <=> C03232[C_c] + H[C_c] + NADH[C_c]	BSU23070	-1000	1000	0	Amino Acids and Derivatives	GENE_LIST: BSU23070
R_R01514	Glycerate kinase (EC 2.7.1.31)	ATP[c] + C00258[C_c] -> 3PG[C_c] + ADP[C_c]	BSU40040	0	1000	0	Carbohydrates	GENE_LIST: BSU40040
R_R01515	Acylphosphate phosphohydrolase (EC 3.6.1.7), putative	13DPG[C_c] + H2O[C_c] -> 3PG[C_c] + HPO4[C_c] + 2 H[C_c]	BSU07640	0	1000	0	Carbohydrates	GENE_LIST: BSU07640
R_PGM	2,3-bisphosphoglycerate-independent phosphoglycerate mutase (EC 5.4.2.1);phosphoglycerate mutase(BSU10340)	2PG[C_c] <=> 3PG[C_c]	BSU33910	-1000	1000	0	Carbohydrates	GENE_LIST: BSU33910
R_R01519	Gluconolactonase (EC 3.1.1.17)	C00198[C_c] + H2O[C_c] <=> C00257[C_c] + H[C_c]	BSU33200	-1000	1000	0	Carbohydrates	GENE_LIST: BSU33200
R_R01520	Glucose 1-dehydrogenase (EC 1.1.1.47)	C00221[C_c] + NAD[C_c] <=> C00198[C_c] + H[C_c] + NADH[C_c]	( BSU02830 or BSU03930 )	-1000	1000	0	Carbohydrates	GENE_LIST: BSU02830 BSU03930
R_R01526	Ribulokinase (EC 2.7.1.16)	ATP[c] + C00309[C_c] -> ADP[C_c] + C00199[C_c]	BSU28790	0	1000	0	Carbohydrates	GENE_LIST: BSU28790
R_R01528	6-phosphogluconate dehydrogenase, decarboxylating (EC 1.1.1.44);6-phosphogluconate dehydrogenase(BSU25730)	6PGC[C_c] + NADP[C_c] -> C00199[C_c] + CO2[C_c] + NADPH[C_c]	( BSU23860 or BSU40080 or BSU25730 )	0	1000	0	Carbohydrates	GENE_LIST: BSU23860 BSU40080 BSU25730
R_R01529	Ribulose-phosphate 3-epimerase (EC 5.1.3.1)	C00199[C_c] <=> C00231[C_c]	BSU15790	-1000	1000	0	Carbohydrates	GENE_LIST: BSU15790
R_R01540	Altronate hydrolase (EC 4.2.1.7)	C00817[C_c] -> C00204[C_c] + H2O[C_c]	BSU12390	0	1000	0	Carbohydrates	GENE_LIST: BSU12390
R_R01541	2-dehydro-3-deoxygluconate kinase (EC 2.7.1.45)	ATP[c] + C00204[C_c] -> ADP[C_c] + C04442[C_c]	BSU22110	0	1000	0	Carbohydrates	GENE_LIST: BSU22110
R_R01542	2-deoxy-D-gluconate 3-dehydrogenase (EC 1.1.1.125)	C00204[C_c] + NAD[C_c] <=> C04349[C_c] + H[C_c] + NADH[C_c]	BSU22140	-1000	1000	0	Carbohydrates	GENE_LIST: BSU22140
R_R01547	Adenylate kinase (EC 2.7.4.3)	ATP[c] + C00360[C_c] -> ADP[C_c] + C00206[C_c]	BSU01370	0	1000	0	Nucleosides and Nucleotides	GENE_LIST: BSU01370
R_R01548	Uridine kinase (EC 2.7.1.48) [C1]	C00131[C_c] + C00475[C_c] -> C00055[C_c] + C00206[C_c]	BSU27330	0	1000	0	Nucleosides and Nucleotides	GENE_LIST: BSU27330
R_R01549	Uridine kinase (EC 2.7.1.48) [C1]	C00131[C_c] + C00299[C_c] -> C00105[C_c] + C00206[C_c]	BSU27330	0	1000	0	Nucleosides and Nucleotides	GENE_LIST: BSU27330
R_R01555	Maltose phosphorylase (EC 2.4.1.8)	C00208[C_c] + HPO4[C_c] + H[C_c] <=> C00663[C_c] + Glc[C_c]	BSU34570	-1000	1000	0	Carbohydrates	GENE_LIST: BSU34570
R_R01556	Maltose O-acetyltransferase (EC 2.3.1.79)	ACCoA[C_c] + C00208[C_c] -> C02130[C_c] + CoA[C_c]	BSU40850	0	1000	0	Carbohydrates	GENE_LIST: BSU40850
R_R01561	Purine nucleoside phosphorylase (EC 2.4.2.1)	C00212[C_c] + HPO4[C_c] + H[C_c] <=> C00147[C_c] + C00620[C_c]	( BSU23490 or BSU19630 )	-1000	1000	0	Nucleosides and Nucleotides	GENE_LIST: BSU23490 BSU19630
R_R01562	5'-nucleotidase yjjG (EC 3.1.3.5);2',3'-cyclic-nucleotide 2'-phosphodiesterase (EC 3.1.4.16)|5'-nucleotidase (EC 3.1.3.5)(BSU07840)	C01367[C_c] + H2O[C_c] -> C00212[C_c] + HPO4[C_c] + H[C_c]	( BSU07840 or BSU07330 )	0	1000	0	Nucleosides and Nucleotides	GENE_LIST: BSU07840 BSU07330
R_R01567	Thymidine kinase (EC 2.7.1.21)	ATP[c] + C00214[C_c] -> ADP[C_c] + C00364[C_c]	BSU37060	0	1000	0	Nucleosides and Nucleotides	GENE_LIST: BSU37060
R_R01569	5'-nucleotidase yjjG (EC 3.1.3.5);2',3'-cyclic-nucleotide 2'-phosphodiesterase (EC 3.1.4.16)|5'-nucleotidase (EC 3.1.3.5)(BSU07840)	C00364[C_c] + H2O[C_c] -> C00214[C_c] + HPO4[C_c] + H[C_c]	( BSU07840 or BSU07330 )	0	1000	0	Nucleosides and Nucleotides	GENE_LIST: BSU07840 BSU07330
R_R01570	R_R01570	C00214[C_c] + HPO4[C_c] + H[C_c] <=> C00178[C_c] + C00672[C_c]		-1000	1000	0	Nucleosides and Nucleotides	GENE_LIST:
R_R01577	R_R01577	C00216[C_c] <=> C00309[C_c]		-1000	1000	0	Carbohydrates	GENE_LIST:
R_R01582	D-alanine aminotransferase (EC 2.6.1.21) (D-aspartate aminotransferase) (D-amino acid aminotransferase) (D-amino acid transaminase) (DAAT)	C00026[C_c] + C02265[C_c] <=> C00166[C_c] + C00217[C_c]	BSU09670	-1000	1000	0	Amino Acids and Derivatives	GENE_LIST: BSU09670
R_R01600	Glucokinase (EC 2.7.1.2)	ATP[c] + C00221[C_c] -> ADP[C_c] + C01172[C_c]	BSU24850	0	1000	0	Carbohydrates	GENE_LIST: BSU24850
R_R01624	3-oxoacyl-[acyl-carrier-protein] synthase III (EC 2.3.1.41);3-oxoacyl-[acyl-carrier-protein] synthase, KASIII (EC 2.3.1.41)(BSU11330);3-oxoacyl-[acyl-carrier-protein] synthase, KASII (EC 2.3.1.41)(BSU11340)	ACCoA[C_c] + C00229[C_c] <=> C03939[C_c] + CoA[C_c]	(( BSU11330 and BSU11340 ) or ( BSU10170 and BSU11340 ))	-1000	1000	0	Fatty Acids and Lipids	GENE_LIST: BSU11330 BSU11340 BSU10170 BSU11340
R_R01625	Holo-[acyl-carrier protein] synthase (EC 2.7.8.7);Acyl carrier protein(BSU15920)	C03688[C_c] + CoA[C_c] <=> C00054[C_c] + C00229[C_c]	( BSU04620 and BSU15920 )	-1000	1000	0	Cofactors, Vitamins, Prosthetic Groups, Pigments	GENE_LIST: BSU04620 BSU15920
R_R01626	Malonyl CoA-acyl carrier protein transacylase (EC 2.3.1.39)	C00083[C_c] + C00229[C_c] <=> C01209[C_c] + CoA[C_c]	BSU15900	-1000	1000	0	Fatty Acids and Lipids	GENE_LIST: BSU15900
R_R01639	Xylulose kinase (EC 2.7.1.17)	ATP[c] + C00310[C_c] -> ADP[C_c] + C00231[C_c]	BSU17610	0	1000	0	Carbohydrates	GENE_LIST: BSU17610
R_R01641	Transketolase (EC 2.2.1.1)	C05382[C_c] + G3P[C_c] <=> C00117[C_c] + C00231[C_c]	BSU17890	-1000	1000	0	Carbohydrates	GENE_LIST: BSU17890
R_R01648	Gamma-aminobutyrate:alpha-ketoglutarate aminotransferase (EC 2.6.1.19)	C00026[C_c] + C00334[C_c] <=> C00025[C_c] + C00232[C_c]	BSU03900	-1000	1000	0	Amino Acids and Derivatives	GENE_LIST: BSU03900
R_R01652	R_R01652	C04236[C_c] + H[C_c] -> C00233[C_c] + CO2[C_c]		0	1000	0	Amino Acids and Derivatives	GENE_LIST:
R_R01654	Dihydrofolate synthase (EC 6.3.2.12)|Folylpolyglutamate synthase (EC 6.3.2.17)	ATP[c] + C00025[C_c] + C00234[C_c] -> ADP[C_c] + C05928[C_c] + HPO4[C_c] + H[C_c]	BSU28080	0	1000	0	Cofactors, Vitamins, Prosthetic Groups, Pigments	GENE_LIST: BSU28080
R_R01655	Methenyltetrahydrofolate cyclohydrolase (EC 3.5.4.9)|Methylenetetrahydrofolate dehydrogenase (NADP+) (EC 1.5.1.5)	C00445[C_c] + H2O[C_c] <=> C00234[C_c] + H[C_c]	BSU24310	-1000	1000	0	Carbohydrates	GENE_LIST: BSU24310
R_R01658	Geranyltranstransferase (farnesyldiphosphate synthase) (EC 2.5.1.10)	C00129[C_c] + C00235[C_c] -> C00341[C_c] + PPi[C_c]	BSU24280	0	1000	0	Cofactors, Vitamins, Prosthetic Groups, Pigments	GENE_LIST: BSU24280
R_R01663	Late competence protein ComEB|dCMP deaminase (EC 3.5.4.12)	C00239[C_c] + H2O[C_c] + H[C_c] -> C00365[C_c] + NH4[C_c]	BSU25580	0	1000	0	Nucleosides and Nucleotides	GENE_LIST: BSU25580
R_R01664	5'-nucleotidase yjjG (EC 3.1.3.5);2',3'-cyclic-nucleotide 2'-phosphodiesterase (EC 3.1.4.16)|5'-nucleotidase (EC 3.1.3.5)(BSU07840)	C00239[C_c] + H2O[C_c] -> C00881[C_c] + HPO4[C_c] + H[C_c]	( BSU07840 or BSU07330 )	0	1000	0	Nucleosides and Nucleotides	GENE_LIST: BSU07840 BSU07330
R_R01665	Cytidylate kinase (EC 2.7.4.14)	ATP[c] + C00239[C_c] -> ADP[C_c] + C00705[C_c]	BSU22890	0	1000	0	Nucleosides and Nucleotides	GENE_LIST: BSU22890
R_R01676	Guanine deaminase (EC 3.5.4.3)	C00242[C_c] + H2O[C_c] + H[C_c] -> C00385[C_c] + NH4[C_c]	BSU13170	0	1000	0	Nucleosides and Nucleotides	GENE_LIST: BSU13170
R_R01678	Beta-galactosidase (EC 3.2.1.23)	C00243[C_c] + H2O[C_c] <=> C00124[C_c] + Glc[C_c]	( BSU34130 or BSU07080 )	-1000	1000	0	Carbohydrates	GENE_LIST: BSU34130 BSU07080
R_R01688	Butyrate kinase (EC 2.7.2.7)	ATP[c] + C00246[C_c] + H[C_c] -> ADP[C_c] + C02527[C_c]	BSU24070	0	1000	0	Carbohydrates	GENE_LIST: BSU24070
R_R01714	Chorismate synthase (EC 4.2.3.5)	C01269[C_c] -> Chorismate[C_c] + HPO4[C_c] + H[C_c]	BSU22710	0	1000	0	Amino Acids and Derivatives	GENE_LIST: BSU22710
R_R01715	Chorismate mutase II (EC 5.4.99.5);Chorismate mutase (EC 5.4.99.5)(BSU27910);2-keto-3-deoxy-D-arabino-heptulosonate-7-phosphate synthase I beta (EC 2.5.1.54)|Chorismate mutase I (EC 5.4.99.5)(BSU29750)	Chorismate[C_c] -> C00254[C_c]	( BSU22690 or BSU27910 or BSU29750 )	0	1000	0	Amino Acids and Derivatives	GENE_LIST: BSU22690 BSU27910 BSU29750
R_R01716	Para-aminobenzoate synthase, aminase component (EC 2.6.1.85);Anthranilate synthase, amidotransferase component (EC 4.1.3.27)|Para-aminobenzoate synthase, amidotransferase component (EC 2.6.1.85)(BSU00750)	C00064[C_c] + Chorismate[C_c] <=> C00025[C_c] + C11355[C_c]	( BSU00740 and BSU00750 )	-1000	1000	0	Cofactors, Vitamins, Prosthetic Groups, Pigments	GENE_LIST: BSU00740 BSU00750
R_R01717	Menaquinone-specific isochorismate synthase (EC 5.4.4.2);Isochorismate synthase (EC 5.4.4.2) of siderophore biosynthesis(BSU31990)	Chorismate[C_c] <=> C00885[C_c]	( BSU30830 or BSU31990 )	-1000	1000	0	Cofactors, Vitamins, Prosthetic Groups, Pigments	GENE_LIST: BSU30830 BSU31990
R_R01724	Nicotinate phosphoribosyltransferase (EC 2.4.2.11)	C01185[C_c] + PPi[C_c] <=> C00119[C_c] + C00253[C_c] + H[C_c]	BSU31750	-1000	1000	0	Cofactors, Vitamins, Prosthetic Groups, Pigments	GENE_LIST: BSU31750
R_R01728	Prephenate dehydrogenase (EC 1.3.1.12)	C00254[C_c] + NAD[C_c] -> C01179[C_c] + CO2[C_c] + NADH[C_c]	BSU22610	0	1000	0	Amino Acids and Derivatives	GENE_LIST: BSU22610
R_R01731	Biosynthetic Aromatic amino acid aminotransferase beta (EC 2.6.1.57)|Histidinol-phosphate aminotransferase (EC 2.6.1.9)	C00036[C_c] + C00826[C_c] <=> C00049[C_c] + C00254[C_c]	BSU22620	-1000	1000	0	Amino Acids and Derivatives	GENE_LIST: BSU22620
R_R01736	Metallo-beta-lactamase family protein;Similar to Hydroxyacylglutathione hydrolase, but in an organism lacking glutathione biosynthesis(BSU24790)	C03451[C_c] + H2O[C_c] -> C00051[C_c] + C00256[C_c] + H[C_c]	( BSU24790 or BSU17090 )	0	1000	0	Carbohydrates	GENE_LIST: BSU24790 BSU17090
R_R01737	Gluconokinase (EC 2.7.1.12)	ATP[c] + C00257[C_c] -> 6PGC[C_c] + ADP[C_c]	BSU40060	0	1000	0	Carbohydrates	GENE_LIST: BSU40060
R_R01745	2-hydroxy-3-oxopropionate reductase (EC 1.1.1.60)	C00258[C_c] + NAD[C_c] <=> C01146[C_c] + H[C_c] + NADH[C_c]	BSU13960	-1000	1000	0	Carbohydrates	GENE_LIST: BSU13960
R_R01751	D-malic enzyme (EC 1.1.1.83)|Tartrate decarboxylase (EC 4.1.1.73)|Tartrate dehydrogenase (EC 1.1.1.93)	C00898[C_c] + H[C_c] -> C00258[C_c] + CO2[C_c]	BSU04000	0	1000	0	Carbohydrates	GENE_LIST: BSU04000
R_R01752	Aldehyde dehydrogenase (EC 1.2.1.3)	C00577[C_c] + H2O[C_c] + NAD[C_c] <=> C00258[C_c] + 2 H[C_c] + NADH[C_c]	( BSU07350 or BSU37960 or BSU19310 or BSU38830 or BSU39860 )	0	0	0	Carbohydrates	GENE_LIST: BSU07350 BSU37960 BSU19310 BSU38830 BSU39860
R_R01758	R_R01758	C00532[C_c] + NAD[C_c] <=> C00259[C_c] + H[C_c] + NADH[C_c]		-1000	1000	0	Carbohydrates	GENE_LIST:
R_R01761	L-arabinose isomerase (EC 5.3.1.4)	C00259[C_c] <=> C00508[C_c]	BSU28800	-1000	1000	0	Carbohydrates	GENE_LIST: BSU28800
R_R01768	Xanthine dehydrogenase iron-sulfur subunit (EC 1.17.1.4);Xanthine dehydrogenase, molybdenum binding subunit (EC 1.17.1.4)(BSU32480);Xanthine dehydrogenase, FAD binding subunit (EC 1.17.1.4)(BSU32490);Probable xanthine dehydrogenase subunit A (XDHase subunit A) (EC 1.17.1.4)(BSU32510);xanthine dehydrogenase molybdenum-binding subunit(BSU32500)	C00262[C_c] + H2O[C_c] + NAD[C_c] <=> C00385[C_c] + H[C_c] + NADH[C_c]	( BSU32470 and BSU32480 and BSU32490 and BSU32510 and BSU32500 )	-1000	1000	0	Nucleosides and Nucleotides	GENE_LIST: BSU32470 BSU32480 BSU32490 BSU32510 BSU32500
R_R01771	Homoserine kinase (EC 2.7.1.39)	ATP[c] + C00263[C_c] -> ADP[C_c] + C01102[C_c]	BSU32240	0	1000	0	Amino Acids and Derivatives	GENE_LIST: BSU32240
R_R01773	Homoserine dehydrogenase (EC 1.1.1.3)	C00263[C_c] + NAD[C_c] <=> C00441[C_c] + H[C_c] + NADH[C_c]	BSU32260	-1000	1000	0	Amino Acids and Derivatives	GENE_LIST: BSU32260
R_R01775	Homoserine dehydrogenase (EC 1.1.1.3)	C00263[C_c] + NADP[C_c] <=> C00441[C_c] + H[C_c] + NADPH[C_c]	BSU32260	0	0	0	Amino Acids and Derivatives	GENE_LIST: BSU32260
R_R01777	Homoserine O-succinyltransferase (EC 2.3.1.46)	C00091[C_c] + C00263[C_c] -> C01118[C_c] + CoA[C_c]	BSU21910	0	1000	0	Amino Acids and Derivatives	GENE_LIST: BSU21910
R_GK	Glucokinase (EC 2.7.1.2)	ATP[c] + Glc[C_c] -> ADP[C_c] + G6P[C_c]	BSU24850	0	1000	0	Carbohydrates	GENE_LIST: BSU24850
R_R01794	Dihydropteridine reductase (EC 1.5.1.34)|Oxygen-insensitive NAD(P)H nitroreductase (EC 1.-.-.-)	C00268[C_c] + H[C_c] + NADPH[C_c] <=> C00272[C_c] + NADP[C_c]	( BSU05660 or BSU07830 or BSU05480 or BSU19550 )	-1000	1000	0	Cofactors, Vitamins, Prosthetic Groups, Pigments	GENE_LIST: BSU05660 BSU07830 BSU05480 BSU19550
R_R01804	N-acetylneuraminate synthase (EC 2.5.1.56)	C00645[C_c] + H2O[C_c] + PEP[C_c] -> C00270[C_c] + HPO4[C_c] + H[C_c]	BSU37870	0	1000	0	Cell Wall and Capsule	GENE_LIST: BSU37870
R_R01811	R_R01811	C00270[C_c] <=> C00645[C_c] + PYR[C_c]		-1000	1000	0	Carbohydrates	GENE_LIST:
R_R01818	Phosphomannomutase (EC 5.4.2.8)	C00275[C_c] <=> C00636[C_c]	BSU09310	-1000	1000	0	Carbohydrates	GENE_LIST: BSU09310
R_R01819	Mannose-6-phosphate isomerase (EC 5.3.1.8)	C00275[C_c] <=> F6P[C_c]	( BSU12020 or BSU35790 or BSU05870 )	-1000	1000	0	Carbohydrates	GENE_LIST: BSU12020 BSU35790 BSU05870
R_R01826	2-keto-3-deoxy-D-arabino-heptulosonate-7-phosphate synthase I beta (EC 2.5.1.54)|Chorismate mutase I (EC 5.4.99.5)	C00279[C_c] + H2O[C_c] + PEP[C_c] -> C04691[C_c] + HPO4[C_c] + H[C_c]	BSU29750	0	1000	0	Amino Acids and Derivatives	GENE_LIST: BSU29750
R_R01827	Transaldolase (EC 2.2.1.2)	C05382[C_c] + G3P[C_c] <=> C00279[C_c] + F6P[C_c]	BSU37110	0	0	0	Carbohydrates	GENE_LIST: BSU37110
R_R01829	Fructose-bisphosphate aldolase class II (EC 4.1.2.13)	C00447[C_c] <=> C00279[C_c] + DHAP[C_c]	BSU37120	-1000	1000	0	Carbohydrates	GENE_LIST: BSU37120
R_R01830	Transketolase (EC 2.2.1.1)	F6P[C_c] + G3P[C_c] <=> C00231[C_c] + C00279[C_c]	BSU17890	0	1000	0	Carbohydrates	GENE_LIST: BSU17890
R_R01843	6-phosphofructokinase (EC 2.7.1.11)	ATP[c] + C05382[C_c] -> ADP[C_c] + C00447[C_c]	BSU29190	0	1000	0	Carbohydrates	GENE_LIST: BSU29190
R_R01856	Deoxyguanosinetriphosphate triphosphohydrolase (EC 3.1.5.1)	C00286[C_c] + H2O[C_c] <=> C00330[C_c] + C00536[C_c] + H[C_c]	( BSU37600 or BSU05780 )	-1000	1000	0	Nucleosides and Nucleotides	GENE_LIST: BSU37600 BSU05780
R_R01857	Nucleoside diphosphate kinase (EC 2.7.4.6)	ATP[c] + C00361[C_c] -> ADP[C_c] + C00286[C_c]	BSU22730	0	1000	0	Nucleosides and Nucleotides	GENE_LIST: BSU22730
R_R01859	Acetyl-coenzyme A carboxyl transferase alpha chain (EC 6.4.1.2)|Acetyl-coenzyme A carboxyl transferase beta chain (EC 6.4.1.2)|Propionyl-CoA carboxylase beta chain (EC 6.4.1.3)	ATP[c] + C00100[C_c] + C00288[C_c] -> ADP[C_c] + C00683[C_c] + HPO4[C_c] + H[C_c]	BSU23920	0	1000	0	Fatty Acids and Lipids	GENE_LIST: BSU23920
R_R01863	Purine nucleoside phosphorylase (EC 2.4.2.1)	C00294[C_c] + HPO4[C_c] + H[C_c] <=> C00262[C_c] + C00620[C_c]	( BSU23490 or BSU19630 )	-1000	1000	0	Nucleosides and Nucleotides	GENE_LIST: BSU23490 BSU19630
R_R01867	Dihydroorotate dehydrogenase, catalytic subunit (EC 1.3.3.1);Dihydroorotate dehydrogenase electron transfer subunit (EC 1.3.3.1)(BSU15530)	C00337[C_c] + O2[C_c] -> C00027[C_c] + C00295[C_c]	( BSU15530 and BSU15540 )	0	1000	0	Cofactors, Vitamins, Prosthetic Groups, Pigments	GENE_LIST: BSU15530 BSU15540
R_R01870	Orotate phosphoribosyltransferase (EC 2.4.2.10)	C00119[C_c] + C00295[C_c] -> C01103[C_c] + PPi[C_c]	BSU15560	0	1000	0	Cofactors, Vitamins, Prosthetic Groups, Pigments	GENE_LIST: BSU15560
R_R01876	Pyrimidine-nucleoside phosphorylase (EC 2.4.2.2)	C00299[C_c] + HPO4[C_c] + H[C_c] <=> C00106[C_c] + C00620[C_c]	BSU39400	-1000	1000	0	Nucleosides and Nucleotides	GENE_LIST: BSU39400
R_R01877	5'-nucleotidase yjjG (EC 3.1.3.5);2',3'-cyclic-nucleotide 2'-phosphodiesterase (EC 3.1.4.16)|5'-nucleotidase (EC 3.1.3.5)(BSU07840)	C01368[C_c] + H2O[C_c] -> C00299[C_c] + HPO4[C_c] + H[C_c]	( BSU07840 or BSU07330 )	0	1000	0	Nucleosides and Nucleotides	GENE_LIST: BSU07840 BSU07330
R_R01878	Cytidine deaminase (EC 3.5.4.5)	C00475[C_c] + H2O[C_c] -> C00299[C_c] + NH4[C_c]	BSU25300	0	1000	0	Nucleosides and Nucleotides	GENE_LIST: BSU25300
R_R01880	Uridine kinase (EC 2.7.1.48) [C1]	C00286[C_c] + C00299[C_c] -> C00105[C_c] + C00361[C_c]	BSU27330	0	1000	0	Nucleosides and Nucleotides	GENE_LIST: BSU27330
R_R01898	D-lyxose isomerase (EC 5.3.1.15)	C00310[C_c] <=> C00476[C_c]	BSU04200	-1000	1000	0	Carbohydrates	GENE_LIST: BSU04200
R_R01899	Isocitrate dehydrogenase [NADP] (EC 1.1.1.42)	C00311[C_c] + NADP[C_c] <=> C05379[C_c] + H[C_c] + NADPH[C_c]	BSU29130	-1000	1000	0	Carbohydrates	GENE_LIST: BSU29130
R_R01900	2-methylisocitrate dehydratase (EC 4.2.1.99)|Aconitate hydratase (EC 4.2.1.3)	C00311[C_c] <=> C00417[C_c] + H2O[C_c]	BSU18000	-1000	1000	0	Carbohydrates	GENE_LIST: BSU18000
R_R01902	Rhamnulokinase (EC 2.7.1.5)	ATP[c] + C00312[C_c] -> ADP[C_c] + C06441[C_c]	BSU31200	0	1000	0	Carbohydrates	GENE_LIST: BSU31200
R_R01920	Spermidine synthase (EC 2.5.1.16)	C00134[C_c] + C01137[C_c] <=> C00170[C_c] + C00315[C_c] + H[C_c]	BSU37500	-1000	1000	0	Amino Acids and Derivatives	GENE_LIST: BSU37500
R_R01954	Argininosuccinate synthase (EC 6.3.4.5)	ATP[c] + C00049[C_c] + C00327[C_c] -> C00020[C_c] + C03406[C_c] + PPi[C_c]	BSU29450	0	1000	0	Amino Acids and Derivatives	GENE_LIST: BSU29450
R_R01967	Deoxyadenosine kinase (EC 2.7.1.76)|Deoxyguanosine kinase (EC 2.7.1.113)	ATP[c] + C00330[C_c] -> ADP[C_c] + C00362[C_c]	( BSU00140 or BSU00150 )	0	1000	0	Nucleosides and Nucleotides	GENE_LIST: BSU00140 BSU00150
R_R01968	5'-nucleotidase yjjG (EC 3.1.3.5);2',3'-cyclic-nucleotide 2'-phosphodiesterase (EC 3.1.4.16)|5'-nucleotidase (EC 3.1.3.5)(BSU07840)	C00362[C_c] + H2O[C_c] -> C00330[C_c] + HPO4[C_c] + H[C_c]	( BSU07840 or BSU07330 )	0	1000	0	Nucleosides and Nucleotides	GENE_LIST: BSU07840 BSU07330
R_R01969	Purine nucleoside phosphorylase (EC 2.4.2.1)	C00330[C_c] + HPO4[C_c] + H[C_c] <=> C00242[C_c] + C00672[C_c]	( BSU23490 or BSU19630 )	-1000	1000	0	Nucleosides and Nucleotides	GENE_LIST: BSU23490 BSU19630
R_R01975	3-hydroxyacyl-CoA dehydrogenase (EC 1.1.1.35)|Enoyl-CoA hydratase [isoleucine degradation] (EC 4.2.1.17)	C01144[C_c] + NAD[C_c] <=> C00332[C_c] + H[C_c] + NADH[C_c]	BSU32840	-1000	1000	0	Carbohydrates	GENE_LIST: BSU32840
R_R01976	3-hydroxyacyl-CoA dehydrogenase (EC 1.1.1.35)|3-hydroxybutyryl-CoA dehydrogenase (EC 1.1.1.157)	C01144[C_c] + NADP[C_c] <=> C00332[C_c] + H[C_c] + NADPH[C_c]	BSU24160	0	0	0	Fatty Acids and Lipids	GENE_LIST: BSU24160
R_R01978	Hydroxymethylglutaryl-CoA synthase (EC 2.3.3.10)	ACCoA[C_c] + C00332[C_c] + H2O[C_c] -> C00356[C_c] + CoA[C_c] + H[C_c]	BSU17150	0	1000	0	Fatty Acids and Lipids	GENE_LIST: BSU17150
R_R01983	Uronate isomerase (EC 5.3.1.12)	C00333[C_c] <=> C00558[C_c]	BSU12300	-1000	1000	0	Carbohydrates	GENE_LIST: BSU12300
R_R01993	Dihydroorotase (EC 3.5.2.3)	C00337[C_c] + H2O[C_c] <=> C00438[C_c] + H[C_c]	BSU15500	-1000	1000	0	Cofactors, Vitamins, Prosthetic Groups, Pigments	GENE_LIST: BSU15500
R_R02003	Geranyltranstransferase (farnesyldiphosphate synthase) (EC 2.5.1.10)	C00129[C_c] + C00341[C_c] -> C00448[C_c] + PPi[C_c]	BSU24280	0	1000	0	Cofactors, Vitamins, Prosthetic Groups, Pigments	GENE_LIST: BSU24280
R_R02016	Thioredoxin reductase (EC 1.8.1.9);thioredoxin reductase (NADPH)(BSU03270)	C00343[C_c] + H[C_c] + NADPH[C_c] <=> C00342[C_c] + NADP[C_c]	(( BSU34790 and BSU32110 ) or ( BSU03270 and BSU32110 ))	-1000	1000	0	Nucleosides and Nucleotides	GENE_LIST: BSU34790 BSU32110 BSU03270 BSU32110
R_R02017	Ribonucleotide reductase of class Ib (aerobic), alpha subunit (EC 1.17.4.1);Ribonucleotide reductase of class Ib (aerobic), beta subunit (EC 1.17.4.1)(BSU17390);SPBc2 prophage-derived ribonucleoside-diphosphate reductase subunit beta (EC 1.17.4.1) (Ribonucleotide reductase small subunit)(BSU20040);Ribonucleoside-diphosphate reductase nrdEB subunit alpha (EC 1.17.4.1) (Ribonucleotide reductase lar…	ADP[C_c] + C00342[C_c] -> C00206[C_c] + C00343[C_c] + H2O[C_c]	(( BSU17380 and BSU17390 and BSU17370 ) or ( BSU17380 and BSU17390 and BSU20040 and BSU20060 and BSU17370 ))	0	1000	0	Nucleosides and Nucleotides	GENE_LIST: BSU17380 BSU17390 BSU17370 BSU17380 BSU17390 BSU20040 BSU20060 BSU17370
R_R02018	Ribonucleotide reductase of class Ib (aerobic), alpha subunit (EC 1.17.4.1);Ribonucleotide reductase of class Ib (aerobic), beta subunit (EC 1.17.4.1)(BSU17390);SPBc2 prophage-derived ribonucleoside-diphosphate reductase subunit beta (EC 1.17.4.1) (Ribonucleotide reductase small subunit)(BSU20040);Ribonucleoside-diphosphate reductase nrdEB subunit alpha (EC 1.17.4.1) (Ribonucleotide reductase lar…	C00342[C_c] + UDP[C_c] -> C00343[C_c] + C01346[C_c] + H2O[C_c]	(( BSU17380 and BSU17390 and BSU17370 ) or ( BSU17380 and BSU17390 and BSU20040 and BSU20060 and BSU17370 ))	0	1000	0	Nucleosides and Nucleotides	GENE_LIST: BSU17380 BSU17390 BSU17370 BSU17380 BSU17390 BSU20040 BSU20060 BSU17370
R_R02019	Ribonucleotide reductase of class Ib (aerobic), alpha subunit (EC 1.17.4.1);Ribonucleotide reductase of class Ib (aerobic), beta subunit (EC 1.17.4.1)(BSU17390);SPBc2 prophage-derived ribonucleoside-diphosphate reductase subunit beta (EC 1.17.4.1) (Ribonucleotide reductase small subunit)(BSU20040);Ribonucleoside-diphosphate reductase nrdEB subunit alpha (EC 1.17.4.1) (Ribonucleotide reductase lar…	C00035[C_c] + C00342[C_c] -> C00343[C_c] + C00361[C_c] + H2O[C_c]	(( BSU17380 and BSU17390 and BSU17370 ) or ( BSU17380 and BSU17390 and BSU20040 and BSU20060 and BSU17370 ))	0	1000	0	Nucleosides and Nucleotides	GENE_LIST: BSU17380 BSU17390 BSU17370 BSU17380 BSU17390 BSU20040 BSU20060 BSU17370
R_R02021	Adenylyl-sulfate reductase [thioredoxin] (EC 1.8.4.10)|Phosphoadenylyl-sulfate reductase [thioredoxin] (EC 1.8.4.8)	C00053[C_c] + C00342[C_c] -> C00054[C_c] + C00343[C_c] + C11481[C_c]	( BSU15570 or BSU10930 )	0	1000	0	Amino Acids and Derivatives	GENE_LIST: BSU15570 BSU10930
R_R02024	Ribonucleotide reductase of class Ib (aerobic), alpha subunit (EC 1.17.4.1);Ribonucleotide reductase of class Ib (aerobic), beta subunit (EC 1.17.4.1)(BSU17390);SPBc2 prophage-derived ribonucleoside-diphosphate reductase subunit beta (EC 1.17.4.1) (Ribonucleotide reductase small subunit)(BSU20040);Ribonucleoside-diphosphate reductase nrdEB subunit alpha (EC 1.17.4.1) (Ribonucleotide reductase lar…	C00112[C_c] + C00342[C_c] -> C00343[C_c] + C00705[C_c] + H2O[C_c]	(( BSU17380 and BSU17390 and BSU17370 ) or ( BSU17380 and BSU17390 and BSU20040 and BSU20060 and BSU17370 ))	0	1000	0	Nucleosides and Nucleotides	GENE_LIST: BSU17380 BSU17390 BSU17370 BSU17380 BSU17390 BSU20040 BSU20060 BSU17370
R_R02025	Peptide methionine sulfoxide reductase MsrA (EC 1.8.4.11)	C00073[C_c] + C00343[C_c] + H2O[C_c] <=> C00342[C_c] + C02989[C_c]	BSU21690	-1000	1000	0	Amino Acids and Derivatives	GENE_LIST: BSU21690
R_PGL	6-phosphogluconolactonase (EC 3.1.1.31)	6PGL[C_c] + H2O[C_c] <=> 6PGC[C_c] + H[C_c]	BSU13010	-1000	1000	0	Carbohydrates	GENE_LIST: BSU13010
R_R02059	N-acetylglucosamine-6-phosphate deacetylase (EC 3.5.1.25)	C00357[C_c] + H2O[C_c] <=> AC[C_c] + C00352[C_c]	BSU35010	-1000	1000	0	Carbohydrates	GENE_LIST: BSU35010
R_R02060	Phosphoglucosamine mutase (EC 5.4.2.10)	C06156[C_c] <=> C00352[C_c]	BSU01770	-1000	1000	0	Cell Wall and Capsule	GENE_LIST: BSU01770
R_R02061	Heptaprenyl diphosphate synthase component II (EC 2.5.1.30);Heptaprenyl diphosphate synthase component I (EC 2.5.1.30)(BSU22760)	C00129[C_c] + C00448[C_c] -> C00353[C_c] + PPi[C_c]	( BSU22740 and BSU22760 )	0	1000	0	Fatty Acids and Lipids	GENE_LIST: BSU22740 BSU22760
R_R02065	Phytoene synthase (EC 2.5.1.32)	2 C00353[C_c] -> C03427[C_c] + PPi[C_c]	BSU10810	0	1000	0	Cofactors, Vitamins, Prosthetic Groups, Pigments	GENE_LIST: BSU10810
R_R02071	1-phosphofructokinase (EC 2.7.1.56)|Tagatose-6-phosphate kinase (EC 2.7.1.144)	ATP[c] + C01094[C_c] -> ADP[C_c] + FDP[C_c]	BSU14390	0	1000	0	Carbohydrates	GENE_LIST: BSU14390
R_R02085	Methylglutaconyl-CoA hydratase (EC 4.2.1.18)	C00356[C_c] <=> C03231[C_c] + H2O[C_c]	BSU18220	-1000	1000	0	Amino Acids and Derivatives	GENE_LIST: BSU18220
R_R02088	5'-nucleotidase yjjG (EC 3.1.3.5);2',3'-cyclic-nucleotide 2'-phosphodiesterase (EC 3.1.4.16)|5'-nucleotidase (EC 3.1.3.5)(BSU07840)	C00360[C_c] + H2O[C_c] -> C00559[C_c] + HPO4[C_c] + H[C_c]	( BSU07840 or BSU07330 )	0	1000	0	Nucleosides and Nucleotides	GENE_LIST: BSU07840 BSU07330
R_R02089	Deoxyadenosine kinase (EC 2.7.1.76)|Deoxyguanosine kinase (EC 2.7.1.113)	ATP[c] + C00559[C_c] -> ADP[C_c] + C00360[C_c]	( BSU00140 or BSU00150 )	0	1000	0	Nucleosides and Nucleotides	GENE_LIST: BSU00140 BSU00150
R_R02090	Guanylate kinase (EC 2.7.4.8)	ATP[c] + C00362[C_c] -> ADP[C_c] + C00361[C_c]	BSU15680	0	1000	0	Nucleosides and Nucleotides	GENE_LIST: BSU15680
R_R02091	Uridine kinase (EC 2.7.1.48) [C1]	C00286[C_c] + C00475[C_c] -> C00055[C_c] + C00361[C_c]	BSU27330	0	1000	0	Nucleosides and Nucleotides	GENE_LIST: BSU27330
R_R02093	Nucleoside diphosphate kinase (EC 2.7.4.6)	ATP[c] + C00363[C_c] -> ADP[C_c] + C00459[C_c]	BSU22730	0	1000	0	Nucleosides and Nucleotides	GENE_LIST: BSU22730
R_R02094	Thymidylate kinase	ATP[c] + C00364[C_c] -> ADP[C_c] + C00363[C_c]	BSU00280	0	1000	0	Nucleosides and Nucleotides	GENE_LIST: BSU00280
R_R02096	Uridine kinase (EC 2.7.1.48) [C1]	C00459[C_c] + C00475[C_c] -> C00055[C_c] + C00363[C_c]	BSU27330	0	1000	0	Nucleosides and Nucleotides	GENE_LIST: BSU27330
R_R02097	Uridine kinase (EC 2.7.1.48) [C1]	C00299[C_c] + C00459[C_c] -> C00105[C_c] + C00363[C_c]	BSU27330	0	1000	0	Nucleosides and Nucleotides	GENE_LIST: BSU27330
R_R02098	Thymidylate kinase	ATP[c] + C00365[C_c] -> ADP[C_c] + C01346[C_c]	BSU00280	0	1000	0	Nucleosides and Nucleotides	GENE_LIST: BSU00280
R_R02099	Thymidine kinase (EC 2.7.1.21)	ATP[c] + C00526[C_c] -> ADP[C_c] + C00365[C_c]	BSU37060	0	1000	0	Nucleosides and Nucleotides	GENE_LIST: BSU37060
R_R02100	Deoxyuridine 5'-triphosphate nucleotidohydrolase (EC 3.6.1.23)	C00460[C_c] + H2O[C_c] -> C00365[C_c] + PPi[C_c]	( BSU17660 or BSU20020 )	0	1000	0	Nucleosides and Nucleotides	GENE_LIST: BSU17660 BSU20020
R_R02101	Thymidylate synthase (EC 2.1.1.45)	C00143[C_c] + C00365[C_c] -> C00364[C_c] + C00415[C_c]	( BSU17680 or BSU21820 )	0	1000	0	Cofactors, Vitamins, Prosthetic Groups, Pigments	GENE_LIST: BSU17680 BSU21820
R_R02102	R_R02102	C00365[C_c] + H2O[C_c] -> C00526[C_c] + HPO4[C_c] + H[C_c]		0	1000	0	Nucleosides and Nucleotides	GENE_LIST:
R_R02103	Xanthine dehydrogenase iron-sulfur subunit (EC 1.17.1.4);Xanthine dehydrogenase, molybdenum binding subunit (EC 1.17.1.4)(BSU32480);Xanthine dehydrogenase, FAD binding subunit (EC 1.17.1.4)(BSU32490);Probable xanthine dehydrogenase subunit A (XDHase subunit A) (EC 1.17.1.4)(BSU32510);xanthine dehydrogenase molybdenum-binding subunit(BSU32500)	C00385[C_c] + H2O[C_c] + NAD[C_c] <=> C00366[C_c] + H[C_c] + NADH[C_c]	( BSU32470 and BSU32480 and BSU32490 and BSU32510 and BSU32500 )	-1000	1000	0	Nucleosides and Nucleotides	GENE_LIST: BSU32470 BSU32480 BSU32490 BSU32510 BSU32500
R_R02106	Uricase (EC 1.7.3.3)	C00366[C_c] + H2O[C_c] + O2[C_c] <=> C00027[C_c] + C11821[C_c]	BSU32450	-1000	1000	0	Nucleosides and Nucleotides	GENE_LIST: BSU32450
R_R02133	Thiaminase II (EC 3.5.99.2)	C00378[C_c] + H2O[C_c] <=> C01279[C_c] + C04294[C_c] + H[C_c]	BSU11650	-1000	1000	0	Cofactors, Vitamins, Prosthetic Groups, Pigments	GENE_LIST: BSU11650
R_R02142	Hypoxanthine-guanine phosphoribosyltransferase (EC 2.4.2.8);Xanthine phosphoribosyltransferase (EC 2.4.2.-)(BSU22070)	C00119[C_c] + C00385[C_c] -> C00655[C_c] + PPi[C_c]	( BSU00680 or BSU22070 )	0	1000	0	Nucleosides and Nucleotides	GENE_LIST: BSU00680 BSU22070
R_R02147	Purine nucleoside phosphorylase (EC 2.4.2.1)	C00387[C_c] + HPO4[C_c] + H[C_c] <=> C00242[C_c] + C00620[C_c]	( BSU23490 or BSU19630 )	-1000	1000	0	Nucleosides and Nucleotides	GENE_LIST: BSU23490 BSU19630
R_R02148	5'-nucleotidase yjjG (EC 3.1.3.5);2',3'-cyclic-nucleotide 2'-phosphodiesterase (EC 3.1.4.16)|5'-nucleotidase (EC 3.1.3.5)(BSU07840)	C06193[C_c] + H2O[C_c] -> C00387[C_c] + HPO4[C_c] + H[C_c]	( BSU07840 or BSU07330 )	0	1000	0	Nucleosides and Nucleotides	GENE_LIST: BSU07840 BSU07330
R_R02156	Quercetin 2,3-dioxygenase (EC 1.13.11.24)	C00389[C_c] + H[C_c] + O2[C_c] <=> C00237[C_c] + C04524[C_c]	BSU39980	-1000	1000	0	Carbohydrates	GENE_LIST: BSU39980
R_R02196	Leucine dehydrogenase (EC 1.4.1.9)	C00407[C_c] + H2O[C_c] + NAD[C_c] <=> C00671[C_c] + H[C_c] + NADH[C_c] + NH4[C_c]	BSU24080	-1000	1000	0	Amino Acids and Derivatives	GENE_LIST: BSU24080
R_R02199	Branched-chain amino acid aminotransferase (EC 2.6.1.42)	C00026[C_c] + C00407[C_c] -> C00025[C_c] + C00671[C_c]	( BSU02390 or BSU38550 )	0	0	0	Amino Acids and Derivatives	GENE_LIST: BSU02390 BSU38550
R_R02236	Dihydrofolate reductase (EC 1.5.1.3)	C00415[C_c] + NADP[C_c] <=> C00504[C_c] + H[C_c] + NADPH[C_c]	BSU21810	-1000	1000	0	Cofactors, Vitamins, Prosthetic Groups, Pigments	GENE_LIST: BSU21810
R_R02237	Dihydrofolate synthase (EC 6.3.2.12)|Folylpolyglutamate synthase (EC 6.3.2.17)	ATP[c] + C00025[C_c] + C00921[C_c] -> ADP[C_c] + C00415[C_c] + HPO4[C_c] + H[C_c]	BSU28080	0	1000	0	Cofactors, Vitamins, Prosthetic Groups, Pigments	GENE_LIST: BSU28080
R_R02263	Predicted lactaldehyde dehydrogenase (EC 1.2.1.22)|Predicted rhamnulose-1-phosphate aldolase (EC 4.1.2.19)	C01131[C_c] <=> C00424[C_c] + DHAP[C_c]	BSU31220	-1000	1000	0	Carbohydrates	GENE_LIST: BSU31220
R_R02272	Glutamate-1-semialdehyde aminotransferase (EC 5.4.3.8)	C00430[C_c] <=> C03741[C_c]	( BSU28120 or BSU08710 )	-1000	1000	0	Cofactors, Vitamins, Prosthetic Groups, Pigments	GENE_LIST: BSU28120 BSU08710
R_R02279	5-dehydro-4-deoxyglucarate dehydratase (EC 4.2.1.41)	C00679[C_c] + H[C_c] -> C00433[C_c] + CO2[C_c] + H2O[C_c]	BSU02460	0	1000	0	Carbohydrates	GENE_LIST: BSU02460
R_R02282	Glutamate N-acetyltransferase (EC 2.3.1.35)|N-acetylglutamate synthase (EC 2.3.1.1)	C00025[C_c] + C00437[C_c] <=> C00077[C_c] + C00624[C_c]	BSU11200	-1000	1000	0	Amino Acids and Derivatives	GENE_LIST: BSU11200
R_R02283	Acetylornithine aminotransferase (EC 2.6.1.11)	C00026[C_c] + C00437[C_c] <=> C00025[C_c] + C01250[C_c]	BSU11220	-1000	1000	0	Amino Acids and Derivatives	GENE_LIST: BSU11220
R_R02285	Formiminoglutamase (EC 3.5.3.8)	C00025[C_c] + C00488[C_c] -> C00439[C_c] + H2O[C_c]	BSU39380	0	1000	0	Amino Acids and Derivatives	GENE_LIST: BSU39380
R_R02288	Imidazolonepropionase (EC 3.5.2.7)	C03680[C_c] + H2O[C_c] -> C00439[C_c]	BSU39370	0	1000	0	Amino Acids and Derivatives	GENE_LIST: BSU39370
R_R02291	Aspartate-semialdehyde dehydrogenase (EC 1.2.1.11)	C03082[C_c] + NADPH[C_c] -> C00441[C_c] + HPO4[C_c] + NADP[C_c]	BSU16750	0	1000	0	Amino Acids and Derivatives	GENE_LIST: BSU16750
R_R02292	Dihydrodipicolinate synthase (EC 4.2.1.52)	C00441[C_c] + PYR[C_c] -> C03340[C_c] + 2 H2O[C_c] + H[C_c]	BSU16770	0	1000	0	Amino Acids and Derivatives	GENE_LIST: BSU16770
R_R02294	Purine nucleoside phosphorylase (EC 2.4.2.1)	C03150[C_c] + HPO4[C_c] <=> C00153[C_c] + C00620[C_c]	( BSU23490 or BSU19630 )	-1000	1000	0	Cofactors, Vitamins, Prosthetic Groups, Pigments	GENE_LIST: BSU23490 BSU19630
R_R02295	Purine nucleoside phosphorylase (EC 2.4.2.1)	C05841[C_c] + HPO4[C_c] <=> C00253[C_c] + C00620[C_c]	( BSU23490 or BSU19630 )	-1000	1000	0	Carbohydrates	GENE_LIST: BSU23490 BSU19630
R_R02296	Pyrimidine-nucleoside phosphorylase (EC 2.4.2.2)	C00475[C_c] + HPO4[C_c] + H[C_c] <=> C00380[C_c] + C00620[C_c]	BSU39400	-1000	1000	0	Nucleosides and Nucleotides	GENE_LIST: BSU39400
R_R02297	Purine nucleoside phosphorylase (EC 2.4.2.1)	C01762[C_c] + HPO4[C_c] + H[C_c] <=> C00385[C_c] + C00620[C_c]	( BSU23490 or BSU19630 )	-1000	1000	0	Carbohydrates	GENE_LIST: BSU23490 BSU19630
R_R02301	5-formyltetrahydrofolate cyclo-ligase (EC 6.3.3.2)	ATP[c] + C03479[C_c] -> ADP[C_c] + C00445[C_c] + HPO4[C_c]	BSU24890	0	1000	0	Cofactors, Vitamins, Prosthetic Groups, Pigments	GENE_LIST: BSU24890
R_R02317	R_R02317	C04076[C_c] -> C00450[C_c] + H2O[C_c] + H[C_c]		0	1000	0	Amino Acids and Derivatives	GENE_LIST:
R_R02323	5'-nucleotidase yjjG (EC 3.1.3.5);2',3'-cyclic-nucleotide 2'-phosphodiesterase (EC 3.1.4.16)|5'-nucleotidase (EC 3.1.3.5)(BSU07840)	C00455[C_c] + H2O[C_c] -> C03150[C_c] + HPO4[C_c] + H[C_c]	( BSU07840 or BSU07330 )	0	1000	0	Nucleosides and Nucleotides	GENE_LIST: BSU07840 BSU07330
R_R02326	Nucleoside diphosphate kinase (EC 2.7.4.6)	ATP[c] + C00705[C_c] -> ADP[C_c] + C00458[C_c]	BSU22730	0	1000	0	Nucleosides and Nucleotides	GENE_LIST: BSU22730
R_R02327	Uridine kinase (EC 2.7.1.48) [C1]	C00299[C_c] + C00458[C_c] -> C00105[C_c] + C00705[C_c]	BSU27330	0	1000	0	Nucleosides and Nucleotides	GENE_LIST: BSU27330
R_R02328	Glucose-1-phosphate thymidylyltransferase (EC 2.7.7.24)	C00103[C_c] + C00459[C_c] <=> C00842[C_c] + PPi[C_c]	BSU37840	-1000	1000	0	Cell Wall and Capsule	GENE_LIST: BSU37840
R_R02331	Nucleoside diphosphate kinase (EC 2.7.4.6)	ATP[c] + C01346[C_c] -> ADP[C_c] + C00460[C_c]	BSU22730	0	1000	0	Nucleosides and Nucleotides	GENE_LIST: BSU22730
R_R02332	Uridine kinase (EC 2.7.1.48) [C1]	C00299[C_c] + C00460[C_c] -> C00105[C_c] + C01346[C_c]	BSU27330	0	1000	0	Nucleosides and Nucleotides	GENE_LIST: BSU27330
R_R02340	Tryptophan synthase alpha chain (EC 4.2.1.20);Tryptophan synthase beta chain (EC 4.2.1.20)(BSU22640)	C03506[C_c] <=> C00463[C_c] + G3P[C_c]	( BSU22630 and BSU22640 )	-1000	1000	0	Amino Acids and Derivatives	GENE_LIST: BSU22630 BSU22640
R_R02370	5'-nucleotidase yjjG (EC 3.1.3.5);2',3'-cyclic-nucleotide 2'-phosphodiesterase (EC 3.1.4.16)|5'-nucleotidase (EC 3.1.3.5)(BSU07840)	C05822[C_c] + H2O[C_c] -> C00475[C_c] + HPO4[C_c] + H[C_c]	( BSU07840 or BSU07330 )	0	1000	0	Nucleosides and Nucleotides	GENE_LIST: BSU07840 BSU07330
R_R02371	Uridine kinase (EC 2.7.1.48) [C1]	C00458[C_c] + C00475[C_c] -> C00055[C_c] + C00705[C_c]	BSU27330	0	1000	0	Nucleosides and Nucleotides	GENE_LIST: BSU27330
R_R02372	Uridine kinase (EC 2.7.1.48) [C1]	C00460[C_c] + C00475[C_c] -> C00055[C_c] + C01346[C_c]	BSU27330	0	1000	0	Nucleosides and Nucleotides	GENE_LIST: BSU27330
R_R02410	Sucrose-6-phosphate hydrolase (EC 3.2.1.26)	C00492[C_c] + H2O[C_c] <=> C00095[C_c] + C05402[C_c]	BSU38040	-1000	1000	0	Carbohydrates	GENE_LIST: BSU38040
R_R02412	Shikimate kinase I (EC 2.7.1.71)	ATP[c] + C00493[C_c] -> ADP[C_c] + C03175[C_c]	BSU03150	0	1000	0	Amino Acids and Derivatives	GENE_LIST: BSU03150
R_R02413	Shikimate 5-dehydrogenase I alpha (EC 1.1.1.25)	C00493[C_c] + NADP[C_c] <=> C02637[C_c] + H[C_c] + NADPH[C_c]	BSU25660	-1000	1000	0	Amino Acids and Derivatives	GENE_LIST: BSU25660
R_R02423	Allantoate amidohydrolase (EC 3.5.3.9)	C00499[C_c] + H2O[C_c] + 2 H[C_c] -> C02091[C_c] + CO2[C_c] + NH4[C_c]	BSU32530	0	1000	0	Nucleosides and Nucleotides	GENE_LIST: BSU32530
R_R02425	Allantoinase (EC 3.5.2.5)	C02350[C_c] + H2O[C_c] <=> C00499[C_c] + H[C_c]	BSU32410	-1000	1000	0	Nucleosides and Nucleotides	GENE_LIST: BSU32410
R_R02426	Similar to CDP-glucose 4,6-dehydratase (EC 4.2.1.45)	C00501[C_c] -> C01219[C_c] + H2O[C_c]	BSU07280	0	1000	0	Carbohydrates	GENE_LIST: BSU07280
R_R02437	L-rhamnose isomerase (EC 5.3.1.14)	C00507[C_c] <=> C00861[C_c]	BSU31180	-1000	1000	0	Carbohydrates	GENE_LIST: BSU31180
R_R02439	Ribulokinase (EC 2.7.1.16)	ATP[c] + C00508[C_c] -> ADP[C_c] + C01101[C_c]	BSU28790	0	1000	0	Carbohydrates	GENE_LIST: BSU28790
R_R02454	D-mannonate oxidoreductase (EC 1.1.1.57)	C00514[C_c] + NAD[C_c] <=> C00905[C_c] + H[C_c] + NADH[C_c]	BSU12350	-1000	1000	0	Carbohydrates	GENE_LIST: BSU12350
R_R02472	2-dehydropantoate 2-reductase (EC 1.1.1.169)	C00522[C_c] + NADP[C_c] <=> C00966[C_c] + H[C_c] + NADPH[C_c]	( BSU15110 or BSU14440 )	-1000	1000	0	Cofactors, Vitamins, Prosthetic Groups, Pigments	GENE_LIST: BSU15110 BSU14440
R_R02473	Pantoate--beta-alanine ligase (EC 6.3.2.1)	ATP[c] + C00099[C_c] + C00522[C_c] -> C00020[C_c] + C00864[C_c] + PPi[C_c]	BSU22420	0	1000	0	Cofactors, Vitamins, Prosthetic Groups, Pigments	GENE_LIST: BSU22420
R_R02484	Purine nucleoside phosphorylase (EC 2.4.2.1)	C00526[C_c] + HPO4[C_c] + H[C_c] <=> C00106[C_c] + C00672[C_c]	( BSU23490 or BSU19630 )	-1000	1000	0	Nucleosides and Nucleotides	GENE_LIST: BSU23490 BSU19630
R_R02485	Cytidine deaminase (EC 3.5.4.5)	C00881[C_c] + H2O[C_c] + H[C_c] -> C00526[C_c] + NH4[C_c]	BSU25300	0	1000	0	Nucleosides and Nucleotides	GENE_LIST: BSU25300
R_R02504	R_R02504	C02466[C_c] + H2O[C_c] <=> C00536[C_c] + H[C_c]		-1000	1000	0	Nucleosides and Nucleotides	GENE_LIST:
R_R02513	NG,NG-dimethylarginine dimethylaminohydrolase 1 (EC 3.5.3.18)	C03626[C_c] + H2O[C_c] -> C00327[C_c] + C00543[C_c]	BSU13020	0	1000	0	Cofactors, Vitamins, Prosthetic Groups, Pigments	GENE_LIST: BSU13020
R_R02530	Possible glyoxylase family protein (Lactoylglutathione lyase) (EC 4.4.1.5);Glyoxalase family protein(BSU07160);Lactoylglutathione lyase and related lyases(BSU23930);Lactoylglutathione lyase and related lyases(BSU26940);Lactoylglutathione lyase and related lyases(BSU32660);Lactoylglutathione lyase and related lyases(BSU38370)	C03451[C_c] <=> C00051[C_c] + C00546[C_c]	( BSU07160 or BSU38370 or BSU40860 or BSU23930 or BSU26940 or BSU32660 )	-1000	1000	0	Carbohydrates	GENE_LIST: BSU07160 BSU38370 BSU40860 BSU23930 BSU26940 BSU32660
R_R02540	Aliphatic amidase amiE (EC 3.5.1.4)	C02505[C_c] + H2O[C_c] + H[C_c] <=> C07086[C_c] + NH4[C_c]	BSU13570	-1000	1000	0	Amino Acids and Derivatives	GENE_LIST: BSU13570
R_R02545	D-malic enzyme (EC 1.1.1.83)|Tartrate decarboxylase (EC 4.1.1.73)|Tartrate dehydrogenase (EC 1.1.1.93)	C00552[C_c] + NAD[C_c] <=> C03459[C_c] + H[C_c] + NADH[C_c]	BSU04000	-1000	1000	0	Carbohydrates	GENE_LIST: BSU04000
R_R02549	Aldehyde dehydrogenase (EC 1.2.1.3)	C00555[C_c] + H2O[C_c] + NAD[C_c] <=> C00334[C_c] + 2 H[C_c] + NADH[C_c]	( BSU07350 or BSU37960 or BSU39860 or BSU38830 or BSU19310 )	-1000	1000	0	Carbohydrates	GENE_LIST: BSU07350 BSU37960 BSU39860 BSU38830 BSU19310
R_R02555	Altronate oxidoreductase (EC 1.1.1.58)	C00817[C_c] + NAD[C_c] <=> C00558[C_c] + H[C_c] + NADH[C_c]	BSU12380	-1000	1000	0	Carbohydrates	GENE_LIST: BSU12380
R_R02557	Purine nucleoside phosphorylase (EC 2.4.2.1)	C00559[C_c] + HPO4[C_c] + H[C_c] <=> C00147[C_c] + C00672[C_c]	( BSU23490 or BSU19630 )	-1000	1000	0	Nucleosides and Nucleotides	GENE_LIST: BSU23490 BSU19630
R_R02565	Betaine aldehyde dehydrogenase (EC 1.2.1.8)	C00576[C_c] + H2O[C_c] + NAD[C_c] <=> Betaine[C_c] + 2 H[C_c] + NADH[C_c]	BSU31060	-1000	1000	0	Amino Acids and Derivatives	GENE_LIST: BSU31060
R_R02566	Betaine aldehyde dehydrogenase (EC 1.2.1.8)	C00576[C_c] + H2O[C_c] + NADP[C_c] <=> Betaine[C_c] + 2 H[C_c] + NADPH[C_c]	BSU31060	0	0	0	Amino Acids and Derivatives	GENE_LIST: BSU31060
R_R02568	Fructose-bisphosphate aldolase class II (EC 4.1.2.13)	C01094[C_c] <=> C00577[C_c] + DHAP[C_c]	BSU37120	-1000	1000	0	Carbohydrates	GENE_LIST: BSU37120
R_R02569	Dihydrolipoamide acetyltransferase component of pyruvate dehydrogenase complex (EC 2.3.1.12)	ACCoA[C_c] + C15973[C_c] <=> C16255[C_c] + CoA[C_c]	BSU14600	-1000	1000	0	Carbohydrates	GENE_LIST: BSU14600
R_R02570	Dihydrolipoamide succinyltransferase component (E2) of 2-oxoglutarate dehydrogenase complex (EC 2.3.1.61)	C00091[C_c] + C15973[C_c] <=> C16254[C_c] + CoA[C_c]	BSU19360	-1000	1000	0	Carbohydrates	GENE_LIST: BSU19360
R_R02613	R_R02613	C05332[C_c] + H2O[C_c] + O2[C_c] -> C00027[C_c] + C00601[C_c] + NH4[C_c]		0	1000	0	Amino Acids and Derivatives	GENE_LIST:
R_R02630	PTS system, mannitol-specific IIA component (EC 2.7.1.69)|PTS system, mannitol-specific IIB component (EC 2.7.1.69)|PTS system, mannitol-specific IIC component (EC 2.7.1.69);Phosphoenolpyruvate-protein phosphotransferase of PTS system (EC 2.7.3.9)(BSU13910);PTS system, mannose-specific IIA component (EC 2.7.1.69)|PTS system, mannose-specific IIB component (EC 2.7.1.69)|PTS system, mannose-specifi…	C00159[C_c] + C04261[C_c] -> C00275[C_c] + C00615[C_c]	BSU12010	0	1000	0	Carbohydrates	GENE_LIST: BSU12010
R_R02649	Acetylglutamate kinase (EC 2.7.2.8)	ATP[c] + C00624[C_c] + H[C_c] -> ADP[C_c] + C04133[C_c]	BSU11210	0	1000	0	Amino Acids and Derivatives	GENE_LIST: BSU11210
R_R02662	Dihydrolipoamide acyltransferase component of branched-chain alpha-keto acid dehydrogenase complex (EC 2.3.1.168)	C00630[C_c] + C15973[C_c] <=> C15977[C_c] + CoA[C_c]	BSU24030	-1000	1000	0	Cofactors, Vitamins, Prosthetic Groups, Pigments	GENE_LIST: BSU24030
R_R02698	4-hydroxyphenylacetate 3-monooxygenase (EC 1.14.13.3)	C00642[C_c] + H[C_c] + NADH[C_c] + O2[C_c] -> C01161[C_c] + H2O[C_c] + NAD[C_c]	BSU18620	0	1000	0	Metabolism of Aromatic Compounds	GENE_LIST: BSU18620
R_R02703	Mannitol-1-phosphate 5-dehydrogenase (EC 1.1.1.17)	C00644[C_c] + NAD[C_c] <=> F6P[C_c] + H[C_c] + NADH[C_c]	BSU03990	-1000	1000	0	Carbohydrates	GENE_LIST: BSU03990
R_R02719	5'-nucleotidase yjjG (EC 3.1.3.5);2',3'-cyclic-nucleotide 2'-phosphodiesterase (EC 3.1.4.16)|5'-nucleotidase (EC 3.1.3.5)(BSU07840)	C00655[C_c] + H2O[C_c] -> C01762[C_c] + HPO4[C_c] + H[C_c]	( BSU07840 or BSU07330 )	0	1000	0	Nucleosides and Nucleotides	GENE_LIST: BSU07840 BSU07330
R_R02722	Tryptophan synthase alpha chain (EC 4.2.1.20);Tryptophan synthase beta chain (EC 4.2.1.20)(BSU22640)	C00065[C_c] + C03506[C_c] <=> G3P[C_c] + H2O[C_c] + TRP[C_c]	( BSU22630 and BSU22640 )	0	0	0	Amino Acids and Derivatives	GENE_LIST: BSU22630 BSU22640
R_R02727	Maltose phosphorylase (EC 2.4.1.8)	C01083[C_c] + HPO4[C_c] + H[C_c] <=> C00663[C_c] + Glc[C_c]	BSU34570	-1000	1000	0	Carbohydrates	GENE_LIST: BSU34570
R_R02728	Beta-phosphoglucomutase (EC 5.4.2.6)	C00663[C_c] <=> C01172[C_c]	BSU34550	-1000	1000	0	Carbohydrates	GENE_LIST: BSU34550
R_R02733	N-acetyl-L,L-diaminopimelate deacetylase (EC 3.5.1.47)	C04390[C_c] + H2O[C_c] <=> AC[C_c] + C00666[C_c]	BSU14190	-1000	1000	0	Amino Acids and Derivatives	GENE_LIST: BSU14190
R_R02734	succinyl-diaminopimelate desuccinylase;N-acetyl-L,L-diaminopimelate deacetylase homolog (EC 3.5.1.18)(BSU29290);N-acetyl-L,L-diaminopimelate deacetylase homolog (EC 3.5.1.18)(BSU39470)	C04421[C_c] + H2O[C_c] <=> C00042[C_c] + C00666[C_c]	( BSU29980 or BSU29290 or BSU39470 )	-1000	1000	0	Amino Acids and Derivatives	GENE_LIST: BSU29980 BSU29290 BSU39470
R_R02735	Diaminopimelate epimerase (EC 5.1.1.7)	C00666[C_c] <=> C00680[C_c]	BSU32170	-1000	1000	0	Amino Acids and Derivatives	GENE_LIST: BSU32170
R_R02736	Glucose-6-phosphate 1-dehydrogenase (EC 1.1.1.49)	G6P[C_c] + NADP[C_c] <=> 6PGL[C_c] + H[C_c] + NADPH[C_c]	BSU23850	-1000	1000	0	Carbohydrates	GENE_LIST: BSU23850
R_R02739	Glucose-6-phosphate isomerase (EC 5.3.1.9)	G6P[C_c] <=> C01172[C_c]	BSU31350	0	0	0	Carbohydrates	GENE_LIST: BSU31350
R_PGI	Glucose-6-phosphate isomerase (EC 5.3.1.9)	G6P[C_c] <=> F6P[C_c]	BSU31350	-1000	1000	0	Carbohydrates	GENE_LIST: BSU31350
R_R02748	Purine nucleoside phosphorylase (EC 2.4.2.1)	C05512[C_c] + HPO4[C_c] + H[C_c] <=> C00262[C_c] + C00672[C_c]	( BSU23490 or BSU19630 )	-1000	1000	0	Nucleosides and Nucleotides	GENE_LIST: BSU23490 BSU19630
R_R02749	Phosphopentomutase (EC 5.4.2.7)	C00672[C_c] <=> C00673[C_c]	BSU23500	-1000	1000	0	Carbohydrates	GENE_LIST: BSU23500
R_R02750	Ribokinase (EC 2.7.1.15)	ATP[c] + C01801[C_c] -> ADP[C_c] + C00673[C_c]	BSU35920	0	1000	0	Carbohydrates	GENE_LIST: BSU35920
R_R02752	Glucarate dehydratase (EC 4.2.1.40)	C00818[C_c] -> C00679[C_c] + H2O[C_c]	BSU02490	0	1000	0	Carbohydrates	GENE_LIST: BSU02490
R_R02777	dTDP-4-dehydrorhamnose reductase	C03319[C_c] + NADP[C_c] <=> C00688[C_c] + H[C_c] + NADPH[C_c]	BSU37820	-1000	1000	0	Cell Wall and Capsule	GENE_LIST: BSU37820
R_R02782	Inosose dehydratase (EC 4.2.1.44)	C00691[C_c] -> C04287[C_c] + H2O[C_c]	BSU39720	0	1000	0	Carbohydrates	GENE_LIST: BSU39720
R_R02783	UDP-N-acetylmuramoylalanine--D-glutamate ligase (EC 6.3.2.9)	ATP[c] + C00217[C_c] + C01212[C_c] -> ADP[C_c] + C00692[C_c] + HPO4[C_c] + H[C_c]	BSU15200	0	1000	0	Cell Wall and Capsule	GENE_LIST: BSU15200
R_R02788	UDP-N-acetylmuramoylalanyl-D-glutamate--2,6-diaminopimelate ligase (EC 6.3.2.13)	ATP[c] + C00680[C_c] + C00692[C_c] -> ADP[C_c] + C04877[C_c] + HPO4[C_c] + H[C_c]	BSU15180	0	1000	0	Cell Wall and Capsule	GENE_LIST: BSU15180
R_R02853	Phosphoserine phosphatase rsbX (EC 3.1.3.3)	C02532[C_c] + H2O[C_c] -> C00740[C_c] + HPO4[C_c] + H[C_c]	BSU04740	0	1000	0	Amino Acids and Derivatives	GENE_LIST: BSU04740
R_R02864	Sirohydrochlorin ferrochelatase (EC 4.99.1.4)	C00748[C_c] + 2 H[C_c] <=> C05778[C_c] + C14818[C_c]	BSU15620	-1000	1000	0	Cofactors, Vitamins, Prosthetic Groups, Pigments	GENE_LIST: BSU15620
R_R02869	Spermidine synthase (EC 2.5.1.16)	C00315[C_c] + C01137[C_c] <=> C00170[C_c] + C00750[C_c] + H[C_c]	BSU37500	-1000	1000	0	Amino Acids and Derivatives	GENE_LIST: BSU37500
R_R02914	Urocanate hydratase (EC 4.2.1.49)	C03680[C_c] <=> C00785[C_c] + H2O[C_c]	BSU39360	-1000	1000	0	Amino Acids and Derivatives	GENE_LIST: BSU39360
R_R02918	Tyrosyl-tRNA synthetase (EC 6.1.1.1);tyrosyl-tRNA synthetase(BSU38460)	ATP[c] + C00787[C_c] + TYR[C_c] -> C00020[C_c] + C02839[C_c] + PPi[C_c]	( BSU29670 or BSU38460 )	0	1000	0	Aminoacyl-tRNA biosynthesis	GENE_LIST: BSU29670 BSU38460
R_R02946	2,3-butanediol dehydrogenase, R-alcohol forming, (R)- and (S)-acetoin-specific (EC 1.1.1.4)	C03044[C_c] + NAD[C_c] <=> C00810[C_c] + H[C_c] + NADH[C_c]	BSU06240	-1000	1000	0	Carbohydrates	GENE_LIST: BSU06240
R_R02947	Alpha-acetolactate decarboxylase (EC 4.1.1.5)	C00900[C_c] + H[C_c] -> C00810[C_c] + CO2[C_c]	BSU36000	0	1000	0	Carbohydrates	GENE_LIST: BSU36000
R_R03005	Nicotinate-nucleotide adenylyltransferase (EC 2.7.7.18)	ATP[c] + C01185[C_c] -> C00857[C_c] + PPi[C_c]	BSU25640	0	1000	0	Cofactors, Vitamins, Prosthetic Groups, Pigments	GENE_LIST: BSU25640
R_R03012	Histidinol dehydrogenase (EC 1.1.1.23)	C00860[C_c] + NAD[C_c] <=> C01929[C_c] + H[C_c] + NADH[C_c]	BSU34910	-1000	1000	0	Amino Acids and Derivatives	GENE_LIST: BSU34910
R_R03013	Histidinol-phosphatase (EC 3.1.3.15)	C01100[C_c] + H2O[C_c] -> C00860[C_c] + HPO4[C_c] + H[C_c]	BSU29620	0	1000	0	Amino Acids and Derivatives	GENE_LIST: BSU29620
R_R03014	Rhamnulokinase (EC 2.7.1.5)	ATP[c] + C00861[C_c] -> ADP[C_c] + C01131[C_c]	BSU31200	0	1000	0	Carbohydrates	GENE_LIST: BSU31200
R_R03018	Pantothenate kinase type III, CoaX-like (EC 2.7.1.33);Pantothenate kinase (EC 2.7.1.33)(BSU23760)	ATP[c] + C00864[C_c] -> ADP[C_c] + C03492[C_c]	( BSU23760 or BSU00700 )	0	1000	0	Cofactors, Vitamins, Prosthetic Groups, Pigments	GENE_LIST: BSU23760 BSU00700
R_R03024	Alkaline phosphatase (EC 3.1.3.1)	C03360[C_c] + H2O[C_c] -> C00870[C_c] + HPO4[C_c] + H[C_c]	BSU05740	0	1000	0	Cofactors, Vitamins, Prosthetic Groups, Pigments	GENE_LIST: BSU05740
R_R03026	Enoyl-CoA hydratase (EC 4.2.1.17);enoyl-CoA hydratase(BSU17160);enoyl-CoA hydratase(BSU09880)	C01144[C_c] <=> C00877[C_c] + H2O[C_c]	( BSU28540 or BSU17160 or BSU09880 or BSU17170 )	-1000	1000	0	Fatty Acids and Lipids	GENE_LIST: BSU28540 BSU17160 BSU09880 BSU17170
R_R03035	Phosphopantetheine adenylyltransferase (EC 2.7.7.3)	ATP[c] + C01134[C_c] -> C00882[C_c] + PPi[C_c]	BSU15020	0	1000	0	Cofactors, Vitamins, Prosthetic Groups, Pigments	GENE_LIST: BSU15020
R_R03037	Isochorismatase (EC 3.3.2.1) of siderophore biosynthesis;Isochorismatase (EC 3.3.2.1)(BSU05070)	C00885[C_c] + H2O[C_c] -> C04171[C_c] + PYR[C_c]	( BSU31970 or BSU05070 )	0	1000	0	Amino Acids and Derivatives	GENE_LIST: BSU31970 BSU05070
R_R03038	Alanyl-tRNA synthetase (EC 6.1.1.7)	ATP[c] + C00041[C_c] + C01635[C_c] -> C00020[C_c] + C00886[C_c] + PPi[C_c]	BSU27410	0	1000	0	Aminoacyl-tRNA biosynthesis	GENE_LIST: BSU27410
R_R03050	Acetolactate synthase small subunit (EC 2.2.1.6);Acetolactate synthase large subunit (EC 2.2.1.6)(BSU28310);Acetolactate synthase, catabolic (EC 2.2.1.6)(BSU36010)	C00068[C_c] + C00900[C_c] <=> C05125[C_c] + PYR[C_c]	(( BSU28300 and BSU28310 ) or BSU36010 )	-1000	1000	0	Amino Acids and Derivatives	GENE_LIST: BSU28300 BSU28310 BSU36010
R_R03051	Ketol-acid reductoisomerase (EC 1.1.1.86)	C00900[C_c] + H[C_c] + NADPH[C_c] -> C04039[C_c] + NADP[C_c]	BSU28290	0	1000	0	Amino Acids and Derivatives	GENE_LIST: BSU28290
R_R03062	cephalosporin C deacetylase	C00916[C_c] + H2O[C_c] <=> AC[C_c] + C03112[C_c] + H[C_c]	BSU03180	-1000	1000	0	Cofactors, Vitamins, Prosthetic Groups, Pigments	GENE_LIST: BSU03180
R_R03066	Dihydropteroate synthase (EC 2.5.1.15)	C00568[C_c] + C01300[C_c] <=> C00921[C_c] + H2O[C_c]	BSU00770	-1000	1000	0	Cofactors, Vitamins, Prosthetic Groups, Pigments	GENE_LIST: BSU00770
R_R03067	Dihydropteroate synthase (EC 2.5.1.15)	C00568[C_c] + C04807[C_c] -> C00921[C_c] + PPi[C_c]	BSU00770	0	1000	0	Cofactors, Vitamins, Prosthetic Groups, Pigments	GENE_LIST: BSU00770
R_R03083	3-dehydroquinate synthase (EC 4.2.3.4)	C04691[C_c] -> C00944[C_c] + HPO4[C_c] + H[C_c]	BSU22700	0	1000	0	Amino Acids and Derivatives	GENE_LIST: BSU22700
R_R03084	3-dehydroquinate dehydratase I (EC 4.2.1.10);3-dehydroquinate dehydratase II (EC 4.2.1.10)(BSU24470)	C00944[C_c] -> C02637[C_c] + H2O[C_c]	( BSU23080 or BSU24470 )	0	1000	0	Amino Acids and Derivatives	GENE_LIST: BSU23080 BSU24470
Indolacetamide	Putative L-amino-acid oxidase YobN	O2[C_c] + TRP[C_c] <=> CO2[C_c] + H2O[C_c] + IAM[C_c]	BSU19020	-1000	1000	0	Amino Acids and Derivatives	GENE_LIST: BSU19020
R_R03096	Aliphatic amidase amiE (EC 3.5.1.4)	H2O[C_c] + IAM[C_c] <=> AIA[C_c] + NH4[C_c]	BSU13570	-1000	1000	0	Amino Acids and Derivatives	GENE_LIST: BSU13570
AIA_ext	AIA transporter	AIA[C_c] <=> AIA[C_e]	BSU13570	-1000	1000	0	Amino Acids and Derivatives	GENE_LIST: BSU13570
R_R03165	Uroporphyrinogen-III synthase (EC 4.2.1.75);Uroporphyrinogen-III methyltransferase (EC 2.1.1.107)|Uroporphyrinogen-III synthase (EC 4.2.1.75)(BSU03280);uroporphyrinogen-III synthase;porphobilinogenase;uroporphyrinogen isomerase;uroporphyrinogen III cosynthase;URO-synthase;hydroxymethylbilane hydro-lyase (cyclizing)(BSU12230)	C01024[C_c] <=> C01051[C_c] + H2O[C_c]	( BSU28140 or BSU03280 or BSU12230 )	-1000	1000	0	Cofactors, Vitamins, Prosthetic Groups, Pigments	GENE_LIST: BSU28140 BSU03280 BSU12230
R_R03172	R_R03172	C15980[C_c] + FAD[C_c] <=> C01352[C_c] + C03345[C_c]		-1000	1000	0	Amino Acids and Derivatives	GENE_LIST:
R_R03174	Dihydrolipoamide acyltransferase component of branched-chain alpha-keto acid dehydrogenase complex (EC 2.3.1.168)	C15973[C_c] + C15980[C_c] <=> C15979[C_c] + CoA[C_c]	BSU24030	-1000	1000	0	Amino Acids and Derivatives	GENE_LIST: BSU24030
R_R03180	Aliphatic amidase amiE (EC 3.5.1.4)	C03078[C_c] + H2O[C_c] -> C01035[C_c] + NH4[C_c]	BSU13570	0	1000	0	Cofactors, Vitamins, Prosthetic Groups, Pigments	GENE_LIST: BSU13570
R_R03182	Dethiobiotin synthetase (EC 6.3.3.3)	ATP[c] + C01037[C_c] + CO2[C_c] -> ADP[C_c] + C01909[C_c] + HPO4[C_c] + 3 H[C_c]	BSU30210	0	1000	0	Cofactors, Vitamins, Prosthetic Groups, Pigments	GENE_LIST: BSU30210
R_R03192	UDP-N-acetylenolpyruvoylglucosamine reductase (EC 1.1.1.158)	C04631[C_c] + H[C_c] + NADPH[C_c] -> C01050[C_c] + NADP[C_c]	BSU15230	0	1000	0	Cell Wall and Capsule	GENE_LIST: BSU15230
R_R03193	UDP-N-acetylmuramate--alanine ligase (EC 6.3.2.8)	ATP[c] + C00041[C_c] + C01050[C_c] -> ADP[C_c] + C01212[C_c] + HPO4[C_c] + H[C_c]	BSU29790	0	1000	0	Cell Wall and Capsule	GENE_LIST: BSU29790
R_R03194	Uroporphyrinogen-III methyltransferase (EC 2.1.1.107);Uroporphyrinogen-III methyltransferase (EC 2.1.1.107)|Uroporphyrinogen-III synthase (EC 4.2.1.75)(BSU03280)	2 C00019[C_c] + C01051[C_c] <=> 2 C00021[C_c] + C02463[C_c] + 2 H[C_c]	( BSU03280 or BSU15610 )	-1000	1000	0	Cofactors, Vitamins, Prosthetic Groups, Pigments	GENE_LIST: BSU03280 BSU15610
R_R03197	Uroporphyrinogen III decarboxylase (EC 4.1.1.37)	C01051[C_c] + 4 H[C_c] <=> C03263[C_c] + 4 CO2[C_c]	BSU10120	-1000	1000	0	Cofactors, Vitamins, Prosthetic Groups, Pigments	GENE_LIST: BSU10120
R_R03209	Pimeloyl-CoA synthase (EC 6.2.1.14)	ATP[c] + C02656[C_c] + CoA[C_c] + H[C_c] -> C00020[C_c] + C01063[C_c] + PPi[C_c]	BSU30240	0	1000	0	Cofactors, Vitamins, Prosthetic Groups, Pigments	GENE_LIST: BSU30240
R_R03210	8-amino-7-oxononanoate synthase (EC 2.3.1.47)	C00041[C_c] + C01063[C_c] + H[C_c] -> C01092[C_c] + CO2[C_c] + CoA[C_c]	BSU30220	0	1000	0	Fatty Acids and Lipids	GENE_LIST: BSU30220
R_R03222	Protoporphyrinogen IX oxidase, aerobic (EC 1.3.3.4)	2 C01079[C_c] + 3 O2[C_c] <=> 2 C02191[C_c] + 6 H2O[C_c]	BSU10140	-1000	1000	0	Cofactors, Vitamins, Prosthetic Groups, Pigments	GENE_LIST: BSU10140
R_R03223	Thiamin-phosphate pyrophosphorylase (EC 2.5.1.3);Thiamin biosynthesis protein ThiC(BSU08790)	C04327[C_c] + C04752[C_c] + H[C_c] <=> C01081[C_c] + PPi[C_c]	( BSU38290 or BSU11660 or BSU08790 )	-1000	1000	0	Cofactors, Vitamins, Prosthetic Groups, Pigments	GENE_LIST: BSU38290 BSU11660 BSU08790
R_R03231	Adenosylmethionine-8-amino-7-oxononanoate aminotransferase (EC 2.6.1.62)	C00019[C_c] + C01092[C_c] <=> C01037[C_c] + C04425[C_c]	BSU30230	-1000	1000	0	Cofactors, Vitamins, Prosthetic Groups, Pigments	GENE_LIST: BSU30230
R_R03236	1-phosphofructokinase (EC 2.7.1.56)|Tagatose-6-phosphate kinase (EC 2.7.1.144);6-phosphofructokinase (EC 2.7.1.11)(BSU29190)	ATP[c] + C01097[C_c] -> ADP[C_c] + C03785[C_c]	( BSU29190 or BSU14390 )	0	1000	0	Carbohydrates	GENE_LIST: BSU29190 BSU14390
R_R03243	Biosynthetic Aromatic amino acid aminotransferase beta (EC 2.6.1.57)|Histidinol-phosphate aminotransferase (EC 2.6.1.9)	C00026[C_c] + C01100[C_c] <=> C00025[C_c] + C01267[C_c]	BSU22620	-1000	1000	0	Amino Acids and Derivatives	GENE_LIST: BSU22620
R_R03260	Cystathionine gamma-synthase (EC 2.5.1.48)	C00042[C_c] + C02291[C_c] + H[C_c] <=> C00097[C_c] + C01118[C_c]	BSU11870	-1000	1000	0	Amino Acids and Derivatives	GENE_LIST: BSU11870
R_R03269	Phosphopantothenoylcysteine decarboxylase (EC 4.1.1.36)|Phosphopantothenoylcysteine synthetase (EC 6.3.2.5)	C04352[C_c] + H[C_c] -> C01134[C_c] + CO2[C_c]	BSU15700	0	1000	0	Cofactors, Vitamins, Prosthetic Groups, Pigments	GENE_LIST: BSU15700
R_R03270	Pyruvate dehydrogenase E1 component alpha subunit (EC 1.2.4.1);Pyruvate dehydrogenase E1 component beta subunit (EC 1.2.4.1)(BSU14590)	C05125[C_c] + C15972[C_c] <=> C00068[C_c] + C16255[C_c]	( BSU14580 and BSU14590 )	-1000	1000	0	Carbohydrates	GENE_LIST: BSU14580 BSU14590
R_R03299	4-hydroxyphenylacetate 3-monooxygenase (EC 1.14.13.3)	C05593[C_c] + H[C_c] + NADH[C_c] + O2[C_c] -> C01161[C_c] + H2O[C_c] + NAD[C_c]	BSU18620	0	1000	0	Metabolism of Aromatic Compounds	GENE_LIST: BSU18620
R_R03313	Gamma-glutamyl phosphate reductase (EC 1.2.1.41)	C03287[C_c] + NADPH[C_c] -> C01165[C_c] + HPO4[C_c] + NADP[C_c]	BSU13130	0	1000	0	Cofactors, Vitamins, Prosthetic Groups, Pigments	GENE_LIST: BSU13130
R_R03314	R_R03314	C01165[C_c] -> C03912[C_c] + H2O[C_c] + H[C_c]		0	1000	0	Amino Acids and Derivatives	GENE_LIST:
R_R03316	2-oxoglutarate dehydrogenase E1 component (EC 1.2.4.2)	C05381[C_c] + C15972[C_c] <=> C00068[C_c] + C16254[C_c]	BSU19370	-1000	1000	0	Carbohydrates	GENE_LIST: BSU19370
R_R03321	Glucose-6-phosphate isomerase (EC 5.3.1.9)	C01172[C_c] <=> F6P[C_c]	BSU31350	0	0	0	Carbohydrates	GENE_LIST: BSU31350
R_R03346	5'-nucleotidase yjjG (EC 3.1.3.5);2',3'-cyclic-nucleotide 2'-phosphodiesterase (EC 3.1.4.16)|5'-nucleotidase (EC 3.1.3.5)(BSU07840)	C01185[C_c] + H2O[C_c] -> C05841[C_c] + HPO4[C_c] + H[C_c]	( BSU07840 or BSU07330 )	0	1000	0	Nucleosides and Nucleotides	GENE_LIST: BSU07840 BSU07330
R_R03348	Quinolinate phosphoribosyltransferase [decarboxylating] (EC 2.4.2.19)	C00119[C_c] + C03722[C_c] + 2 H[C_c] -> C01185[C_c] + CO2[C_c] + PPi[C_c]	BSU27860	0	1000	0	Cofactors, Vitamins, Prosthetic Groups, Pigments	GENE_LIST: BSU27860
R_R03371	alternate gene name: yzxA	C01204[C_c] + H2O[C_c] -> C04563[C_c] + HPO4[C_c] + H[C_c]	BSU19800	0	1000	0	Cofactors, Vitamins, Prosthetic Groups, Pigments	GENE_LIST: BSU19800
R_R03443	N-acetyl-gamma-glutamyl-phosphate reductase (EC 1.2.1.38)	C04133[C_c] + NADPH[C_c] -> C01250[C_c] + HPO4[C_c] + NADP[C_c]	BSU11190	0	1000	0	Amino Acids and Derivatives	GENE_LIST: BSU11190
R_R03457	Imidazoleglycerol-phosphate dehydratase (EC 4.2.1.19)	C04666[C_c] -> C01267[C_c] + H2O[C_c]	BSU34900	0	1000	0	Amino Acids and Derivatives	GENE_LIST: BSU34900
R_R03458	5-amino-6-(5-phosphoribosylamino)uracil reductase (EC 1.1.1.193)|Diaminohydroxyphosphoribosylaminopyrimidine deaminase (EC 3.5.4.26)	C04454[C_c] + NADP[C_c] <=> C01268[C_c] + H[C_c] + NADPH[C_c]	BSU23280	-1000	1000	0	Cofactors, Vitamins, Prosthetic Groups, Pigments	GENE_LIST: BSU23280
R_R03459	5-amino-6-(5-phosphoribosylamino)uracil reductase (EC 1.1.1.193)|Diaminohydroxyphosphoribosylaminopyrimidine deaminase (EC 3.5.4.26)	C01304[C_c] + H2O[C_c] + H[C_c] -> C01268[C_c] + NH4[C_c]	BSU23280	0	1000	0	Cofactors, Vitamins, Prosthetic Groups, Pigments	GENE_LIST: BSU23280
R_R03460	5-Enolpyruvylshikimate-3-phosphate synthase (EC 2.5.1.19)	C03175[C_c] + PEP[C_c] <=> C01269[C_c] + HPO4[C_c] + H[C_c]	BSU22600	-1000	1000	0	Amino Acids and Derivatives	GENE_LIST: BSU22600
R_R03492	hydrolyses bond between the N-acetylglucosaminyl and the N-acetylmuramyl residues in the glycan chain	C06135[C_c] + H2O[C_c] <=> C01132[C_c] + C01290[C_c]	BSU35780	-1000	1000	0	Cell Wall and Capsule	GENE_LIST: BSU35780
R_R03503	2-amino-4-hydroxy-6-hydroxymethyldihydropteridine pyrophosphokinase (EC 2.7.6.3)	ATP[c] + C01300[C_c] -> C00020[C_c] + C04807[C_c]	BSU00790	0	1000	0	Cofactors, Vitamins, Prosthetic Groups, Pigments	GENE_LIST: BSU00790
R_R03504	Dihydroneopterin aldolase (EC 4.1.2.25)	C04874[C_c] <=> C00266[C_c] + C01300[C_c]	BSU00780	-1000	1000	0	Cofactors, Vitamins, Prosthetic Groups, Pigments	GENE_LIST: BSU00780
R_R03508	Indole-3-glycerol phosphate synthase (EC 4.1.1.48)	C01302[C_c] + H[C_c] -> C03506[C_c] + CO2[C_c] + H2O[C_c]	BSU22660	0	1000	0	Amino Acids and Derivatives	GENE_LIST: BSU22660
R_R03509	Phosphoribosylanthranilate isomerase (EC 5.3.1.24)	C04302[C_c] <=> C01302[C_c]	BSU22650	-1000	1000	0	Amino Acids and Derivatives	GENE_LIST: BSU22650
R_R03537	2',3'-cyclic-nucleotide 2'-phosphodiesterase (EC 3.1.4.16)|5'-nucleotidase (EC 3.1.3.5)	C02353[C_c] + H2O[C_c] -> C01367[C_c]	BSU07840	0	1000	0	Nucleosides and Nucleotides	GENE_LIST: BSU07840
R_R03538	2',3'-cyclic-nucleotide 2'-phosphodiesterase (EC 3.1.4.16)|5'-nucleotidase (EC 3.1.3.5)	C02355[C_c] + H2O[C_c] -> C01368[C_c]	BSU07840	0	1000	0	Nucleosides and Nucleotides	GENE_LIST: BSU07840
R_R03544	NADH-dependent butanol dehydrogenase B (EC 1.1.1.-);NADH-dependent butanol dehydrogenase A (EC 1.1.1.-)(BSU31370)	C01412[C_c] + H[C_c] + NADH[C_c] <=> C06142[C_c] + NAD[C_c]	( BSU31360 and BSU31370 )	-1000	1000	0	Carbohydrates	GENE_LIST: BSU31360 BSU31370
R_R03634	Alpha-galactosidase (EC 3.2.1.22)	C01613[C_c] + H2O[C_c] <=> C00124[C_c] + C00492[C_c]	BSU30300	-1000	1000	0	Carbohydrates	GENE_LIST: BSU30300
R_R03646	Arginyl-tRNA synthetase (EC 6.1.1.19)	ATP[c] + C00062[C_c] + C01636[C_c] -> C00020[C_c] + C02163[C_c] + PPi[C_c]	BSU37330	0	1000	0	Aminoacyl-tRNA biosynthesis	GENE_LIST: BSU37330
R_R03648	Asparaginyl-tRNA synthetase (EC 6.1.1.22)	ATP[c] + C00152[C_c] + C01637[C_c] -> C00020[C_c] + C03402[C_c] + PPi[C_c]	BSU22360	0	1000	0	Aminoacyl-tRNA biosynthesis	GENE_LIST: BSU22360
R_R03650	Cysteinyl-tRNA synthetase (EC 6.1.1.16)	ATP[c] + C00097[C_c] + C01639[C_c] -> C00020[C_c] + C03125[C_c] + PPi[C_c]	BSU00940	0	1000	0	Aminoacyl-tRNA biosynthesis	GENE_LIST: BSU00940
R_R03651	Glutamyl-tRNA synthetase (EC 6.1.1.17)|Glutamyl-tRNA(Gln) synthetase	ATP[c] + C00025[C_c] + C01640[C_c] -> C00020[C_c] + C06112[C_c] + PPi[C_c]	BSU00920	0	1000	0	Aminoacyl-tRNA biosynthesis	GENE_LIST: BSU00920
R_R03654	Glycyl-tRNA synthetase beta chain (EC 6.1.1.14);Glycyl-tRNA synthetase alpha chain (EC 6.1.1.14)(BSU25270)	ATP[c] + C00037[C_c] + C01642[C_c] -> C00020[C_c] + C02412[C_c] + PPi[C_c]	( BSU25260 and BSU25270 )	0	1000	0	Aminoacyl-tRNA biosynthesis	GENE_LIST: BSU25260 BSU25270
R_R03655	Histidyl-tRNA synthetase (EC 6.1.1.21)	ATP[c] + C00135[C_c] + C01643[C_c] -> C00020[C_c] + C02988[C_c] + PPi[C_c]	BSU27560	0	1000	0	Aminoacyl-tRNA biosynthesis	GENE_LIST: BSU27560
R_R03656	Isoleucyl-tRNA synthetase (EC 6.1.1.5)	ATP[c] + C00407[C_c] + C01644[C_c] -> C00020[C_c] + C03127[C_c] + PPi[C_c]	BSU15430	0	1000	0	Aminoacyl-tRNA biosynthesis	GENE_LIST: BSU15430
R_R03657	Leucyl-tRNA synthetase (EC 6.1.1.4)	ATP[c] + C00123[C_c] + C01645[C_c] -> C00020[C_c] + C02047[C_c] + PPi[C_c]	BSU30320	0	1000	0	Amino Acids and Derivatives	GENE_LIST: BSU30320
R_R03658	Lysyl-tRNA synthetase (class II) (EC 6.1.1.6)	ATP[c] + C00047[C_c] + C01646[C_c] -> C00020[C_c] + C01931[C_c] + PPi[C_c]	BSU00820	0	1000	0	Aminoacyl-tRNA biosynthesis	GENE_LIST: BSU00820
R_R03659	Methionyl-tRNA synthetase	ATP[c] + C00073[C_c] + C01647[C_c] -> C00020[C_c] + C02430[C_c] + PPi[C_c]	BSU00380	0	1000	0	Aminoacyl-tRNA biosynthesis	GENE_LIST: BSU00380
R_R03660	Phenylalanyl-tRNA synthetase beta chain (EC 6.1.1.20);Phenylalanyl-tRNA synthetase alpha chain (EC 6.1.1.20)(BSU28640)	ATP[c] + C00079[C_c] + C01648[C_c] -> C00020[C_c] + C03511[C_c] + PPi[C_c]	( BSU28630 and BSU28640 )	0	1000	0	Aminoacyl-tRNA biosynthesis	GENE_LIST: BSU28630 BSU28640
R_R03661	Prolyl-tRNA synthetase (EC 6.1.1.15)	ATP[c] + C00148[C_c] + C01649[C_c] -> C00020[C_c] + C02702[C_c] + PPi[C_c]	BSU16570	0	1000	0	Aminoacyl-tRNA biosynthesis	GENE_LIST: BSU16570
R_R03662	Seryl-tRNA synthetase	ATP[c] + C00065[C_c] + C01650[C_c] -> C00020[C_c] + C02553[C_c] + PPi[C_c]	BSU00130	0	1000	0	Aminoacyl-tRNA biosynthesis	GENE_LIST: BSU00130
R_R03663	Threonyl-tRNA synthetase (EC 6.1.1.3)	ATP[c] + C00188[C_c] + C01651[C_c] -> C00020[C_c] + C02992[C_c] + PPi[C_c]	( BSU28950 or BSU37560 )	0	1000	0	Aminoacyl-tRNA biosynthesis	GENE_LIST: BSU28950 BSU37560
R_R03664	Tryptophanyl-tRNA synthetase (EC 6.1.1.2)	ATP[c] + C01652[C_c] + TRP[C_c] -> C00020[C_c] + C03512[C_c] + PPi[C_c]	BSU11420	0	1000	0	Aminoacyl-tRNA biosynthesis	GENE_LIST: BSU11420
R_R03665	Valyl-tRNA synthetase (EC 6.1.1.9)	ATP[c] + C00183[C_c] + C01653[C_c] -> C00020[C_c] + C02554[C_c] + PPi[C_c]	BSU28090	0	1000	0	Aminoacyl-tRNA biosynthesis	GENE_LIST: BSU28090
R_R03758	R_R03758	C03508[C_c] + H[C_c] -> C01888[C_c] + CO2[C_c]		0	1000	0	Amino Acids and Derivatives	GENE_LIST:
R_R03778	3-ketoacyl-CoA thiolase (EC 2.3.1.16)|Acetyl-CoA acetyltransferase (EC 2.3.1.9);3-ketoacyl-CoA thiolase [isoleucine degradation] (EC 2.3.1.16)(BSU24170)	ACCoA[C_c] + C01944[C_c] <=> C05265[C_c] + CoA[C_c]	( BSU32830 or BSU10350 or BSU24170 )	-1000	1000	0	Fatty Acids and Lipids	GENE_LIST: BSU32830 BSU10350 BSU24170
R_R03858	3-ketoacyl-CoA thiolase (EC 2.3.1.16)|Acetyl-CoA acetyltransferase (EC 2.3.1.9);3-ketoacyl-CoA thiolase [isoleucine degradation] (EC 2.3.1.16)(BSU24170)	ACCoA[C_c] + C01832[C_c] <=> C05261[C_c] + CoA[C_c]	( BSU32830 or BSU10350 or BSU24170 )	-1000	1000	0	Fatty Acids and Lipids	GENE_LIST: BSU32830 BSU10350 BSU24170
R_R03905	Aspartyl-tRNA(Asn) amidotransferase subunit C (EC 6.3.5.-)|Glutamyl-tRNA(Gln) amidotransferase subunit C (EC 6.3.5.-);Aspartyl-tRNA(Asn) amidotransferase subunit A (EC 6.3.5.-)|Glutamyl-tRNA(Gln) amidotransferase subunit A (EC 6.3.5.-)(BSU06680);Aspartyl-tRNA(Asn) amidotransferase subunit B (EC 6.3.5.-)|Glutamyl-tRNA(Gln) amidotransferase subunit B (EC 6.3.5.-)(BSU06690)	ATP[c] + C00064[C_c] + C06112[C_c] + H2O[C_c] -> ADP[C_c] + C00025[C_c] + C02282[C_c] + HPO4[C_c]	( BSU06670 and BSU06680 and BSU06690 )	0	1000	0	Aminoacyl-tRNA biosynthesis	GENE_LIST: BSU06670 BSU06680 BSU06690
R_R03913	R_R03913	C02315[C_c] + NAD[C_c] <=> C02582[C_c] + H[C_c] + NADH[C_c]		-1000	1000	0	Cofactors, Vitamins, Prosthetic Groups, Pigments	GENE_LIST:
R_R03914	R_R03914	C02315[C_c] + NADP[C_c] <=> C02582[C_c] + H[C_c] + NADPH[C_c]		0	0	0	Cofactors, Vitamins, Prosthetic Groups, Pigments	GENE_LIST:
R_R03921	Sucrose-6-phosphate hydrolase (EC 3.2.1.26)	C16688[C_c] + H2O[C_c] <=> C00095[C_c] + G6P[C_c]	BSU38040	-1000	1000	0	Carbohydrates	GENE_LIST: BSU38040
R_R03929	2',3'-cyclic-nucleotide 2'-phosphodiesterase (EC 3.1.4.16)|5'-nucleotidase (EC 3.1.3.5)	C02354[C_c] + H2O[C_c] -> C05822[C_c]	BSU07840	0	1000	0	Nucleosides and Nucleotides	GENE_LIST: BSU07840
R_R03947	Precorrin-2 oxidase (EC 1.3.1.76)|Siroheme synthase	C02463[C_c] + NAD[C_c] <=> C05778[C_c] + H[C_c] + NADH[C_c]	BSU15630	-1000	1000	0	Cofactors, Vitamins, Prosthetic Groups, Pigments	GENE_LIST: BSU15630
R_R03968	3-isopropylmalate dehydratase small subunit (EC 4.2.1.33);3-isopropylmalate dehydratase large subunit (EC 4.2.1.33)(BSU28260)	C02504[C_c] <=> C02631[C_c] + H2O[C_c]	( BSU28260 or BSU28250 )	-1000	1000	0	Amino Acids and Derivatives	GENE_LIST: BSU28260 BSU28250
R_R03970	Gamma-glutamyltranspeptidase (EC 2.3.2.2)	C00025[C_c] + C02512[C_c] <=> C05711[C_c] + H2O[C_c]	BSU18410	-1000	1000	0	Sulfur Metabolism	GENE_LIST: BSU18410
R_R03971	Gamma-glutamyltranspeptidase (EC 2.3.2.2)	C00025[C_c] + C02512[C_c] + H[C_c] -> C06114[C_c] + CO2[C_c] + H2O[C_c]	BSU18410	0	1000	0	Amino Acids and Derivatives	GENE_LIST: BSU18410
R_R03975	Choloylglycine hydrolase (EC 3.5.1.24)	C05466[C_c] + H2O[C_c] <=> C00037[C_c] + C02528[C_c]	BSU39540	-1000	1000	0	Cofactors, Vitamins, Prosthetic Groups, Pigments	GENE_LIST: BSU39540
R_R03991	3-ketoacyl-CoA thiolase (EC 2.3.1.16)|Acetyl-CoA acetyltransferase (EC 2.3.1.9);3-ketoacyl-CoA thiolase [isoleucine degradation] (EC 2.3.1.16)(BSU24170)	ACCoA[C_c] + C02593[C_c] <=> C05259[C_c] + CoA[C_c]	( BSU32830 or BSU10350 or BSU24170 )	-1000	1000	0	Fatty Acids and Lipids	GENE_LIST: BSU32830 BSU10350 BSU24170
R_R04001	3-isopropylmalate dehydratase small subunit (EC 4.2.1.33);3-isopropylmalate dehydratase large subunit (EC 4.2.1.33)(BSU28260)	C04411[C_c] <=> C02631[C_c] + H2O[C_c]	( BSU28250 and BSU28260 )	-1000	1000	0	Amino Acids and Derivatives	GENE_LIST: BSU28250 BSU28260
R_R04030	O-succinylbenzoic acid--CoA ligase (EC 6.2.1.26)	ATP[c] + C02730[C_c] + CoA[C_c] + H[C_c] -> C00020[C_c] + C03160[C_c] + PPi[C_c]	BSU30790	0	1000	0	Cofactors, Vitamins, Prosthetic Groups, Pigments	GENE_LIST: BSU30790
R_R04031	O-succinylbenzoate-CoA synthase (EC 4.2.1.-)	C05817[C_c] -> C02730[C_c] + H2O[C_c]	BSU30780	0	1000	0	Cofactors, Vitamins, Prosthetic Groups, Pigments	GENE_LIST: BSU30780
R_R04035	Phosphoribosyl-AMP cyclohydrolase (EC 3.5.4.19)|Phosphoribosyl-ATP pyrophosphatase (EC 3.6.1.31)	C02739[C_c] + H2O[C_c] -> C02741[C_c] + PPi[C_c]	BSU34860	0	1000	0	Amino Acids and Derivatives	GENE_LIST: BSU34860
R_R04037	Phosphoribosyl-AMP cyclohydrolase (EC 3.5.4.19)|Phosphoribosyl-ATP pyrophosphatase (EC 3.6.1.31)	C02741[C_c] + H2O[C_c] <=> C04896[C_c]	BSU34860	-1000	1000	0	Cofactors, Vitamins, Prosthetic Groups, Pigments	GENE_LIST: BSU34860
R_R04065	Aldehyde dehydrogenase (EC 1.2.1.3)	C05130[C_c] + H2O[C_c] + NAD[C_c] <=> C02835[C_c] + 2 H[C_c] + NADH[C_c]	( BSU07350 or BSU37960 or BSU39860 or BSU38830 or BSU19310 )	-1000	1000	0	Carbohydrates	GENE_LIST: BSU07350 BSU37960 BSU39860 BSU38830 BSU19310
R_R04095	Isovaleryl-CoA dehydrogenase (EC 1.3.99.10)	C02939[C_c] + FAD[C_c] <=> C01352[C_c] + C03069[C_c]	BSU18260	-1000	1000	0	Amino Acids and Derivatives	GENE_LIST: BSU18260
R_R04097	Dihydrolipoamide acyltransferase component of branched-chain alpha-keto acid dehydrogenase complex (EC 2.3.1.168)	C02939[C_c] + C15973[C_c] <=> C15975[C_c] + CoA[C_c]	BSU24030	-1000	1000	0	Amino Acids and Derivatives	GENE_LIST: BSU24030
R_R04109	Glutamyl-tRNA reductase (EC 1.2.1.70)	C02987[C_c] + H[C_c] + NADPH[C_c] <=> C01641[C_c] + C03741[C_c] + NADP[C_c]	BSU28170	-1000	1000	0	Cofactors, Vitamins, Prosthetic Groups, Pigments	GENE_LIST: BSU28170
R_R04112	Germination-specific N-acetylmuramoyl-L-alanine amidase (EC 3.5.1.28), cell wall hydrolase CwlD;N-acetylmuramoyl-L-alanine amidase cwlH precursor (EC 3.5.1.28)(BSU25710);N-acetylmuramoyl-L-alanine amidase xlyB (EC 3.5.1.28) (Cell wall hydrolase) (Autolysin)(BSU12460);N-acetylmuramoyl-L-alanine amidase xlyA (EC 3.5.1.28) (Cell wall hydrolase) (Autolysin)(BSU12810);Sporulation-specific N-acetylmura…	C02999[C_c] + H2O[C_c] <=> C00041[C_c] + C05887[C_c]	( BSU01530 or BSU25710 or BSU12460 or BSU12810 or BSU17410 or BSU25900 or BSU02600 or BSU13820 or BSU22930 or BSU21410 or BSU27580 or BSU35620 or BSU24190 or BSU31120 )	-1000	1000	0	Cell Wall and Capsule	GENE_LIST: BSU01530 BSU25710 BSU12460 BSU12810 BSU17410 BSU25900 BSU02600 BSU13820 BSU22930 BSU21410 BSU27580 BSU35620 BSU24190 BSU31120
R_R04138	Methylcrotonyl-CoA carboxylase carboxyl transferase subunit (EC 6.4.1.4);Biotin carboxylase of methylcrotonyl-CoA carboxylase (EC 6.3.4.14)(BSU18240);Biotin carboxyl carrier protein of methylcrotonyl-CoA carboxylase(Bsu1823a)	ATP[c] + C00288[C_c] + C03069[C_c] -> ADP[C_c] + C03231[C_c] + HPO4[C_c] + H[C_c]	( BSU18210 and Bsu1823a and BSU18240 )	0	1000	0	Amino Acids and Derivatives	GENE_LIST: BSU18210 BSU18240
R_R04143	5-methylthioribose kinase (EC 2.7.1.100)	ATP[c] + C03089[C_c] -> ADP[C_c] + C04188[C_c]	BSU13560	0	1000	0	Amino Acids and Derivatives	GENE_LIST: BSU13560
R_R04144	Phosphoribosylamine--glycine ligase (EC 6.3.4.13)	ATP[c] + C00037[C_c] + C03090[C_c] -> ADP[C_c] + C03838[C_c] + HPO4[C_c] + H[C_c]	BSU06530	0	1000	0	Nucleosides and Nucleotides	GENE_LIST: BSU06530
R_R04170	Enoyl-CoA hydratase (EC 4.2.1.17);enoyl-CoA hydratase(BSU17160);enoyl-CoA hydratase(BSU09880)	C05262[C_c] <=> C03221[C_c] + H2O[C_c]	( BSU28540 or BSU17160 or BSU09880 or BSU17170 )	-1000	1000	0	Fatty Acids and Lipids	GENE_LIST: BSU28540 BSU17160 BSU09880 BSU17170
R_R04173	Phosphoserine aminotransferase (EC 2.6.1.52)	C00026[C_c] + C01005[C_c] <=> C00025[C_c] + C03232[C_c]	BSU10020	-1000	1000	0	Amino Acids and Derivatives	GENE_LIST: BSU10020
R_R04175	R_R04175	C03239[C_c] -> C04092[C_c] + H2O[C_c] + H[C_c]		0	1000	0	Amino Acids and Derivatives	GENE_LIST:
R_R04199	Dihydrodipicolinate reductase (EC 1.3.1.26)	C03972[C_c] + NADP[C_c] <=> C03340[C_c] + H[C_c] + NADPH[C_c]	BSU22490	-1000	1000	0	Amino Acids and Derivatives	GENE_LIST: BSU22490
R_R04203	3-hydroxyacyl-CoA dehydrogenase (EC 1.1.1.35)|Enoyl-CoA hydratase [isoleucine degradation] (EC 4.2.1.17)	C04405[C_c] + NAD[C_c] <=> C03344[C_c] + H[C_c] + NADH[C_c]	BSU32840	-1000	1000	0	Amino Acids and Derivatives	GENE_LIST: BSU32840
R_R04204	Enoyl-CoA hydratase (EC 4.2.1.17);enoyl-CoA hydratase(BSU17160);enoyl-CoA hydratase(BSU09880)	C04405[C_c] <=> C03345[C_c] + H2O[C_c]	( BSU28540 or BSU17160 or BSU09880 )	-1000	1000	0	Amino Acids and Derivatives	GENE_LIST: BSU28540 BSU17160 BSU09880
R_R04208	Phosphoribosylformylglycinamidine cyclo-ligase (EC 6.3.3.1)	ATP[c] + C04640[C_c] -> ADP[C_c] + C03373[C_c] + HPO4[C_c] + H[C_c]	BSU06500	0	1000	0	Nucleosides and Nucleotides	GENE_LIST: BSU06500
R_R04212	Aspartyl-tRNA(Asn) amidotransferase subunit C (EC 6.3.5.-)|Glutamyl-tRNA(Gln) amidotransferase subunit C (EC 6.3.5.-);Aspartyl-tRNA(Asn) amidotransferase subunit A (EC 6.3.5.-)|Glutamyl-tRNA(Gln) amidotransferase subunit A (EC 6.3.5.-)(BSU06680);Aspartyl-tRNA(Asn) amidotransferase subunit B (EC 6.3.5.-)|Glutamyl-tRNA(Gln) amidotransferase subunit B (EC 6.3.5.-)(BSU06690)	ATP[c] + C00064[C_c] + C06113[C_c] + H2O[C_c] -> ADP[C_c] + C00025[C_c] + C03402[C_c] + HPO4[C_c]	( BSU06670 and BSU06680 and BSU06690 )	0	1000	0	Aminoacyl-tRNA biosynthesis	GENE_LIST: BSU06670 BSU06680 BSU06690
R_R04218	Phytoene synthase (EC 2.5.1.32)	C03427[C_c] -> C05421[C_c] + PPi[C_c]	BSU10810	0	1000	0	Cofactors, Vitamins, Prosthetic Groups, Pigments	GENE_LIST: BSU10810
R_R04224	Enoyl-CoA hydratase (EC 4.2.1.17);enoyl-CoA hydratase(BSU17160);enoyl-CoA hydratase(BSU09880)	C03460[C_c] + H2O[C_c] <=> C06000[C_c]	( BSU28540 or BSU17160 or BSU09880 or BSU17170 )	-1000	1000	0	Amino Acids and Derivatives	GENE_LIST: BSU28540 BSU17160 BSU09880 BSU17170
R_R04231	Phosphopantothenoylcysteine decarboxylase (EC 4.1.1.36)|Phosphopantothenoylcysteine synthetase (EC 6.3.2.5)	C00063[C_c] + C00097[C_c] + C03492[C_c] -> C00055[C_c] + C04352[C_c] + PPi[C_c]	BSU15700	0	1000	0	Cofactors, Vitamins, Prosthetic Groups, Pigments	GENE_LIST: BSU15700
R_R04286	6-pyruvoyl tetrahydrobiopterin synthase	C04895[C_c] <=> C00536[C_c] + C03684[C_c]	BSU13730	-1000	1000	0	Cofactors, Vitamins, Prosthetic Groups, Pigments	GENE_LIST: BSU13730
R_R04292	Quinolinate synthetase (EC 4.1.99.-)	C05840[C_c] + DHAP[C_c] -> C03722[C_c] + 2 H2O[C_c] + HPO4[C_c] + H[C_c]	BSU27850	0	1000	0	Cofactors, Vitamins, Prosthetic Groups, Pigments	GENE_LIST: BSU27850
R_R04325	Phosphoribosylglycinamide formyltransferase (EC 2.1.2.2)	C00234[C_c] + C03838[C_c] <=> C00101[C_c] + C04376[C_c] + H[C_c]	BSU06510	-1000	1000	0	Nucleosides and Nucleotides	GENE_LIST: BSU06510
R_R04336	R_R04336	C03871[C_c] -> C03972[C_c] + H2O[C_c] + H[C_c]		0	1000	0	Amino Acids and Derivatives	GENE_LIST:
R_R04355	3-oxoacyl-[acyl-carrier-protein] synthase III (EC 2.3.1.41);3-oxoacyl-[acyl-carrier-protein] synthase, KASIII (EC 2.3.1.41)(BSU11330);3-oxoacyl-[acyl-carrier-protein] synthase, KASII (EC 2.3.1.41)(BSU11340)	C01209[C_c] + C03939[C_c] + H[C_c] -> C00229[C_c] + C05744[C_c] + CO2[C_c]	(( BSU11330 and BSU11340 ) or ( BSU10170 and BSU11340 ))	0	1000	0	Fatty Acids and Lipids	GENE_LIST: BSU11330 BSU11340 BSU10170 BSU11340
R_R04364	2,3,4,5-tetrahydropyridine-2,6-dicarboxylate N-acetyltransferase (EC 2.3.1.89)	ACCoA[C_c] + C03972[C_c] + H2O[C_c] <=> C05539[C_c] + CoA[C_c]	BSU14180	-1000	1000	0	Amino Acids and Derivatives	GENE_LIST: BSU14180
R_R04383	4-deoxy-L-threo-5-hexosulose-uronate ketol-isomerase (EC 5.3.1.17)	C04053[C_c] <=> C04349[C_c]	BSU22130	-1000	1000	0	Carbohydrates	GENE_LIST: BSU22130
R_R04385	Biotin operon repressor|Biotin-protein ligase (EC 6.3.4.15);Biotin carboxylase of acetyl-CoA carboxylase (EC 6.3.4.14)(BSU24340);Biotin carboxyl carrier protein of acetyl-CoA carboxylase(BSU24350)	ATP[c] + C00288[C_c] + C06250[C_c] -> ADP[C_c] + C04419[C_c] + HPO4[C_c] + H[C_c]	( BSU24350 and BSU24340 and BSU22440 )	0	1000	0	Cofactors, Vitamins, Prosthetic Groups, Pigments	GENE_LIST: BSU24350 BSU24340 BSU22440
R_R04386	Acetyl-coenzyme A carboxyl transferase alpha chain (EC 6.4.1.2);Acetyl-coenzyme A carboxyl transferase beta chain (EC 6.4.1.2)(BSU29210)	ACCoA[C_c] + C04419[C_c] <=> C00083[C_c] + C06250[C_c]	( BSU29210 and BSU29200 )	-1000	1000	0	Fatty Acids and Lipids	GENE_LIST: BSU29210 BSU29200
R_R04405	5-methyltetrahydropteroyltriglutamate--homocysteine methyltransferase (EC 2.1.1.14)	C00155[C_c] + C04489[C_c] -> C00073[C_c] + C04144[C_c]	BSU13180	0	1000	0	Amino Acids and Derivatives	GENE_LIST: BSU13180
R_R04420	Methylthioribose-1-phosphate isomerase (EC 5.3.1.23)	C04188[C_c] <=> C04582[C_c]	BSU13550	-1000	1000	0	Amino Acids and Derivatives	GENE_LIST: BSU13550
R_R04424	2-methylcitrate dehydratase (EC 4.2.1.79)	C02225[C_c] <=> C04225[C_c] + H2O[C_c]	BSU24130	-1000	1000	0	Carbohydrates	GENE_LIST: BSU24130
R_R04425	2-methylisocitrate dehydratase (EC 4.2.1.99)|Aconitate hydratase (EC 4.2.1.3)	C04593[C_c] <=> C04225[C_c] + H2O[C_c]	BSU18000	-1000	1000	0	Carbohydrates	GENE_LIST: BSU18000
R_R04426	3-isopropylmalate dehydrogenase (EC 1.1.1.85)	C04411[C_c] + NAD[C_c] <=> C04236[C_c] + H[C_c] + NADH[C_c]	BSU28270	-1000	1000	0	Amino Acids and Derivatives	GENE_LIST: BSU28270
R_R04428	(3R)-hydroxymyristoyl-[acyl carrier protein] dehydratase (EC 4.2.1.-)	C04618[C_c] <=> C04246[C_c] + H2O[C_c]	BSU36370	-1000	1000	0	Fatty Acids and Lipids	GENE_LIST: BSU36370
R_R04429	Enoyl-[acyl-carrier-protein] reductase [NADH] (EC 1.3.1.9);Enoyl-[acyl-carrier-protein] reductase [FMN] (EC 1.3.1.9) homolog(BSU26800)	C04246[C_c] + H[C_c] + NADH[C_c] -> C05745[C_c] + NAD[C_c]	( BSU11720 or BSU26800 )	0	1000	0	Fatty Acids and Lipids	GENE_LIST: BSU11720 BSU26800
R_R04430	Enoyl-[acyl-carrier-protein] reductase [NADPH] (EC 1.3.1.10)	C04246[C_c] + H[C_c] + NADPH[C_c] -> C05745[C_c] + NADP[C_c]	BSU08650	0	1000	0	Fatty Acids and Lipids	GENE_LIST: BSU08650
R_R04440	Ketol-acid reductoisomerase (EC 1.1.1.86)	C04039[C_c] + NADP[C_c] <=> C04181[C_c] + H[C_c] + NADPH[C_c]	BSU28290	-1000	1000	0	Amino Acids and Derivatives	GENE_LIST: BSU28290
R_R04441	Dihydroxy-acid dehydratase (EC 4.2.1.9)	C04039[C_c] -> C00141[C_c] + H2O[C_c]	BSU21870	0	1000	0	Amino Acids and Derivatives	GENE_LIST: BSU21870
R_R04444	Delta-1-pyrroline-5-carboxylate dehydrogenase (EC 1.5.1.12)	C04281[C_c] + 2 H2O[C_c] + NAD[C_c] <=> C05947[C_c] + H[C_c] + NADH[C_c]	( BSU37780 or BSU03210 )	-1000	1000	0	Amino Acids and Derivatives	GENE_LIST: BSU37780 BSU03210
R_R04448	Hydroxyethylthiazole kinase (EC 2.7.1.50)	ATP[c] + C04294[C_c] -> ADP[C_c] + C04327[C_c]	BSU38300	0	1000	0	Cofactors, Vitamins, Prosthetic Groups, Pigments	GENE_LIST: BSU38300
R_R04457	6,7-dimethyl-8-ribityllumazine synthase (EC 2.5.1.9)	C04732[C_c] + C15556[C_c] <=> C04332[C_c] + 2 H2O[C_c] + HPO4[C_c] + H[C_c]	BSU23250	-1000	1000	0	Cofactors, Vitamins, Prosthetic Groups, Pigments	GENE_LIST: BSU23250
R_R04463	Phosphoribosylformylglycinamidine synthase, glutamine amidotransferase subunit (EC 6.3.5.3);Phosphoribosylformylglycinamidine synthase, synthetase subunit (EC 6.3.5.3)(BSU06480);Phosphoribosylformylglycinamidine synthase, PurS subunit (EC 6.3.5.3)(BSU06460)	ATP[c] + C00064[C_c] + C04376[C_c] + H2O[C_c] -> ADP[C_c] + C00025[C_c] + C04640[C_c] + HPO4[C_c] + H[C_c]	( BSU06460 and BSU06470 and BSU06480 )	0	1000	0	Nucleosides and Nucleotides	GENE_LIST: BSU06460 BSU06470 BSU06480
R_R04467	N-acetyl-L,L-diaminopimelate aminotransferase homolog (EC 2.6.1.-);N-acetyl-L,L-diaminopimelate aminotransferase (EC 2.6.1.-)(BSU14000)	C00025[C_c] + C05539[C_c] -> C00026[C_c] + C04390[C_c]	( BSU14000 or BSU31400 )	0	1000	0	Amino Acids and Derivatives	GENE_LIST: BSU14000 BSU31400
R_R04486	Choloylglycine hydrolase (EC 3.5.1.24)	C05464[C_c] + H2O[C_c] <=> C00037[C_c] + C04483[C_c]	BSU39540	-1000	1000	0	Cofactors, Vitamins, Prosthetic Groups, Pigments	GENE_LIST: BSU39540
R_R04509	Phosphomethylpyrimidine kinase (EC 2.7.4.7)	ATP[c] + C04556[C_c] -> ADP[C_c] + C04752[C_c]	( BSU11710 or BSU38020 )	0	1000	0	Cofactors, Vitamins, Prosthetic Groups, Pigments	GENE_LIST: BSU11710 BSU38020
R_R04533	3-oxoacyl-[acyl-carrier protein] reductase (EC 1.1.1.100);3-oxoacyl-[acyl-carrier protein] reductase(BSU16870);3-oxoacyl-[acyl-carrier protein] reductase(BSU29420)	C04618[C_c] + NADP[C_c] <=> C05744[C_c] + H[C_c] + NADPH[C_c]	( BSU15910 or BSU16870 or BSU29420 )	-1000	1000	0	Fatty Acids and Lipids	GENE_LIST: BSU15910 BSU16870 BSU29420
R_R04534	3-oxoacyl-[acyl-carrier protein] reductase (EC 1.1.1.100);3-oxoacyl-[acyl-carrier protein] reductase(BSU16870);3-oxoacyl-[acyl-carrier protein] reductase(BSU29420)	C04619[C_c] + NADP[C_c] <=> C05753[C_c] + H[C_c] + NADPH[C_c]	( BSU15910 or BSU16870 or BSU29420 )	-1000	1000	0	Fatty Acids and Lipids	GENE_LIST: BSU15910 BSU16870 BSU29420
R_R04535	(3R)-hydroxymyristoyl-[acyl carrier protein] dehydratase (EC 4.2.1.-)	C04619[C_c] <=> C05754[C_c] + H2O[C_c]	BSU36370	-1000	1000	0	Fatty Acids and Lipids	GENE_LIST: BSU36370
R_R04536	3-oxoacyl-[acyl-carrier protein] reductase (EC 1.1.1.100);3-oxoacyl-[acyl-carrier protein] reductase(BSU16870);3-oxoacyl-[acyl-carrier protein] reductase(BSU29420)	C04620[C_c] + NADP[C_c] <=> C05750[C_c] + H[C_c] + NADPH[C_c]	( BSU15910 or BSU16870 or BSU29420 )	-1000	1000	0	Fatty Acids and Lipids	GENE_LIST: BSU15910 BSU16870 BSU29420
R_R04537	(3R)-hydroxymyristoyl-[acyl carrier protein] dehydratase (EC 4.2.1.-)	C04620[C_c] <=> C05751[C_c] + H2O[C_c]	BSU36370	-1000	1000	0	Fatty Acids and Lipids	GENE_LIST: BSU36370
R_R04543	3-oxoacyl-[acyl-carrier protein] reductase (EC 1.1.1.100);3-oxoacyl-[acyl-carrier protein] reductase(BSU16870);3-oxoacyl-[acyl-carrier protein] reductase(BSU29420)	C04633[C_c] + NADP[C_c] <=> C05762[C_c] + H[C_c] + NADPH[C_c]	( BSU15910 or BSU16870 or BSU29420 )	-1000	1000	0	Fatty Acids and Lipids	GENE_LIST: BSU15910 BSU16870 BSU29420
R_R04544	(3R)-hydroxymyristoyl-[acyl carrier protein] dehydratase (EC 4.2.1.-)	C04633[C_c] <=> C05763[C_c] + H2O[C_c]	BSU36370	-1000	1000	0	Fatty Acids and Lipids	GENE_LIST: BSU36370
R_R04558	Imidazole glycerol phosphate synthase cyclase subunit (EC 4.1.3.-);Imidazole glycerol phosphate synthase amidotransferase subunit (EC 2.4.2.-)(BSU34890)	C00064[C_c] + C04916[C_c] -> C00025[C_c] + C04666[C_c] + C04677[C_c] + H[C_c]	( BSU34870 and BSU34890 )	0	1000	0	Amino Acids and Derivatives	GENE_LIST: BSU34870 BSU34890
R_R04559	Adenylosuccinate lyase (EC 4.3.2.2)	C04823[C_c] <=> C00122[C_c] + C04677[C_c]	BSU06440	-1000	1000	0	Nucleosides and Nucleotides	GENE_LIST: BSU06440
R_R04560	IMP cyclohydrolase (EC 3.5.4.10)|Phosphoribosylaminoimidazolecarboxamide formyltransferase (EC 2.1.2.3)	C00234[C_c] + C04677[C_c] <=> C00101[C_c] + C04734[C_c]	BSU06520	-1000	1000	0	Nucleosides and Nucleotides	GENE_LIST: BSU06520
R_R04566	3-oxoacyl-[acyl-carrier protein] reductase (EC 1.1.1.100);3-oxoacyl-[acyl-carrier protein] reductase(BSU16870);3-oxoacyl-[acyl-carrier protein] reductase(BSU29420)	C04688[C_c] + NADP[C_c] <=> C05759[C_c] + H[C_c] + NADPH[C_c]	( BSU15910 or BSU16870 or BSU29420 )	-1000	1000	0	Fatty Acids and Lipids	GENE_LIST: BSU15910 BSU16870 BSU29420
R_R04568	(3R)-hydroxymyristoyl-[acyl carrier protein] dehydratase (EC 4.2.1.-)	C04688[C_c] <=> C05760[C_c] + H2O[C_c]	BSU36370	-1000	1000	0	Fatty Acids and Lipids	GENE_LIST: BSU36370
R_R04591	Phosphoribosylaminoimidazole-succinocarboxamide synthase (EC 6.3.2.6)	ATP[c] + C00049[C_c] + C04751[C_c] -> ADP[C_c] + C04823[C_c] + HPO4[C_c] + 2 H[C_c]	BSU06450	0	1000	0	Nucleosides and Nucleotides	GENE_LIST: BSU06450
R_R04617	UDP-N-acetylmuramoylalanyl-D-glutamyl-2,6-diaminopimelate--D-alanyl-D- alanyl ligase (EC 6.3.2.10)	ATP[c] + C00993[C_c] + C04877[C_c] -> ADP[C_c] + C04882[C_c] + HPO4[C_c] + H[C_c]	BSU04570	0	1000	0	Cell Wall and Capsule	GENE_LIST: BSU04570
R_R04620	Alkaline phosphatase (EC 3.1.3.1)	C04895[C_c] + 3 H2O[C_c] -> C04874[C_c] + 3 HPO4[C_c] + 3 H[C_c]	( BSU05740 or BSU09410 )	0	1000	0	Cofactors, Vitamins, Prosthetic Groups, Pigments	GENE_LIST: BSU05740 BSU09410
R_R04639	GTP cyclohydrolase I (EC 3.5.4.16) type 1;GTP cyclohydrolase I (EC 3.5.4.16) type 2(BSU03340)	C06148[C_c] -> C04895[C_c] + H2O[C_c]	( BSU22780 or BSU03340 )	0	1000	0	Cofactors, Vitamins, Prosthetic Groups, Pigments	GENE_LIST: BSU22780 BSU03340
R_R04640	Phosphoribosylformimino-5-aminoimidazole carboxamide ribotide isomerase (EC 5.3.1.16)	C04896[C_c] <=> C04916[C_c]	BSU34880	-1000	1000	0	Amino Acids and Derivatives	GENE_LIST: BSU34880
R_R04673	Acetolactate synthase small subunit (EC 2.2.1.6);Acetolactate synthase large subunit (EC 2.2.1.6)(BSU28310)	C00109[C_c] + C05125[C_c] <=> C00068[C_c] + C06006[C_c]	( BSU28300 and BSU28310 )	-1000	1000	0	Amino Acids and Derivatives	GENE_LIST: BSU28300 BSU28310
R_R04724	Enoyl-[acyl-carrier-protein] reductase [NADH] (EC 1.3.1.9);Enoyl-[acyl-carrier-protein] reductase [FMN] (EC 1.3.1.9) homolog(BSU26800)	C05758[C_c] + H[C_c] + NADH[C_c] -> C05223[C_c] + NAD[C_c]	( BSU11720 or BSU26800 )	0	1000	0	Cell Wall and Capsule	GENE_LIST: BSU11720 BSU26800
R_R04725	Enoyl-[acyl-carrier-protein] reductase [NADPH] (EC 1.3.1.10)	C05758[C_c] + H[C_c] + NADPH[C_c] -> C05223[C_c] + NADP[C_c]	BSU08650	0	1000	0	Fatty Acids and Lipids	GENE_LIST: BSU08650
R_R04726	3-oxoacyl-[acyl-carrier-protein] synthase III (EC 2.3.1.41);3-oxoacyl-[acyl-carrier-protein] synthase, KASIII (EC 2.3.1.41)(BSU11330);3-oxoacyl-[acyl-carrier-protein] synthase, KASII (EC 2.3.1.41)(BSU11340)	C01209[C_c] + C05223[C_c] + H[C_c] -> C00229[C_c] + C05759[C_c] + CO2[C_c]	(( BSU11330 and BSU11340 ) or ( BSU10170 and BSU11340 ))	0	1000	0	Fatty Acids and Lipids	GENE_LIST: BSU11330 BSU11340 BSU10170 BSU11340
R_R04737	3-hydroxyacyl-CoA dehydrogenase (EC 1.1.1.35)|Enoyl-CoA hydratase [isoleucine degradation] (EC 4.2.1.17)	C05258[C_c] + NAD[C_c] <=> C05259[C_c] + H[C_c] + NADH[C_c]	BSU32840	-1000	1000	0	Fatty Acids and Lipids	GENE_LIST: BSU32840
R_R04738	Enoyl-CoA hydratase (EC 4.2.1.17);enoyl-CoA hydratase(BSU17160);enoyl-CoA hydratase(BSU09880)	C05258[C_c] <=> C05272[C_c] + H2O[C_c]	( BSU28540 or BSU17160 or BSU09880 or BSU17170 )	-1000	1000	0	Fatty Acids and Lipids	GENE_LIST: BSU28540 BSU17160 BSU09880 BSU17170
R_R04739	3-hydroxyacyl-CoA dehydrogenase (EC 1.1.1.35)|Enoyl-CoA hydratase [isoleucine degradation] (EC 4.2.1.17)	C05260[C_c] + NAD[C_c] <=> C05261[C_c] + H[C_c] + NADH[C_c]	BSU32840	-1000	1000	0	Amino Acids and Derivatives	GENE_LIST: BSU32840
R_R04740	Enoyl-CoA hydratase (EC 4.2.1.17);enoyl-CoA hydratase(BSU17160);enoyl-CoA hydratase(BSU09880)	C05260[C_c] <=> C05273[C_c] + H2O[C_c]	( BSU28540 or BSU17160 or BSU09880 or BSU17170 )	-1000	1000	0	Fatty Acids and Lipids	GENE_LIST: BSU28540 BSU17160 BSU09880 BSU17170
R_R04741	3-hydroxyacyl-CoA dehydrogenase (EC 1.1.1.35)|Enoyl-CoA hydratase [isoleucine degradation] (EC 4.2.1.17)	C05262[C_c] + NAD[C_c] <=> C05263[C_c] + H[C_c] + NADH[C_c]	BSU32840	-1000	1000	0	Carbohydrates	GENE_LIST: BSU32840
R_R04742	3-ketoacyl-CoA thiolase (EC 2.3.1.16)|Acetyl-CoA acetyltransferase (EC 2.3.1.9);3-ketoacyl-CoA thiolase [isoleucine degradation] (EC 2.3.1.16)(BSU24170)	ACCoA[C_c] + C05274[C_c] <=> C05263[C_c] + CoA[C_c]	( BSU32830 or BSU10350 or BSU24170 )	-1000	1000	0	Fatty Acids and Lipids	GENE_LIST: BSU32830 BSU10350 BSU24170
R_R04743	3-hydroxyacyl-CoA dehydrogenase (EC 1.1.1.35)|Enoyl-CoA hydratase [isoleucine degradation] (EC 4.2.1.17)	C05264[C_c] + NAD[C_c] <=> C05265[C_c] + H[C_c] + NADH[C_c]	BSU32840	-1000	1000	0	Fatty Acids and Lipids	GENE_LIST: BSU32840
R_R04744	Enoyl-CoA hydratase (EC 4.2.1.17);enoyl-CoA hydratase(BSU17160);enoyl-CoA hydratase(BSU09880)	C05264[C_c] <=> C05275[C_c] + H2O[C_c]	( BSU28540 or BSU17160 or BSU09880 or BSU17170 )	-1000	1000	0	Fatty Acids and Lipids	GENE_LIST: BSU28540 BSU17160 BSU09880 BSU17170
R_R04745	3-hydroxyacyl-CoA dehydrogenase (EC 1.1.1.35)|Enoyl-CoA hydratase [isoleucine degradation] (EC 4.2.1.17)	C05266[C_c] + NAD[C_c] <=> C05267[C_c] + H[C_c] + NADH[C_c]	BSU32840	-1000	1000	0	Fatty Acids and Lipids	GENE_LIST: BSU32840
R_R04746	Enoyl-CoA hydratase (EC 4.2.1.17);enoyl-CoA hydratase(BSU17160);enoyl-CoA hydratase(BSU09880)	C05266[C_c] <=> C05276[C_c] + H2O[C_c]	( BSU28540 or BSU17160 or BSU09880 or BSU17170 )	-1000	1000	0	Fatty Acids and Lipids	GENE_LIST: BSU28540 BSU17160 BSU09880 BSU17170
R_R04747	3-ketoacyl-CoA thiolase (EC 2.3.1.16)|Acetyl-CoA acetyltransferase (EC 2.3.1.9);3-ketoacyl-CoA thiolase [isoleucine degradation] (EC 2.3.1.16)(BSU24170)	ACCoA[C_c] + C05270[C_c] <=> C05267[C_c] + CoA[C_c]	( BSU32830 or BSU10350 or BSU24170 )	-1000	1000	0	Fatty Acids and Lipids	GENE_LIST: BSU32830 BSU10350 BSU24170
R_R04748	3-hydroxyacyl-CoA dehydrogenase (EC 1.1.1.35)|Enoyl-CoA hydratase [isoleucine degradation] (EC 4.2.1.17)	C05268[C_c] + NAD[C_c] <=> C05269[C_c] + H[C_c] + NADH[C_c]	BSU32840	-1000	1000	0	Fatty Acids and Lipids	GENE_LIST: BSU32840
R_R04749	Enoyl-CoA hydratase (EC 4.2.1.17);enoyl-CoA hydratase(BSU17160);enoyl-CoA hydratase(BSU09880)	C05268[C_c] <=> C05271[C_c] + H2O[C_c]	( BSU28540 or BSU17160 or BSU09880 or BSU17170 )	-1000	1000	0	Fatty Acids and Lipids	GENE_LIST: BSU28540 BSU17160 BSU09880 BSU17170
R_R04773	Methionyl-tRNA synthetase	ATP[c] + C01647[C_c] + C05335[C_c] -> C00020[C_c] + C05336[C_c] + PPi[C_c]	BSU00380	0	1000	0	Amino Acids and Derivatives	GENE_LIST: BSU00380
R_R04779	6-phosphofructokinase (EC 2.7.1.11)	ATP[c] + F6P[C_c] -> ADP[C_c] + FDP[C_c]	BSU29190	0	1000	0	Carbohydrates	GENE_LIST: BSU29190
R_R04780	Fructose-1,6-bisphosphatase, Bacillus type (EC 3.1.3.11);Fructose-1,6-bisphosphatase, GlpX type (EC 3.1.3.11)(BSU37090)	FDP[C_c] + H2O[C_c] -> F6P[C_c] + HPO4[C_c] + H[C_c]	( BSU37090 or BSU40190 )	0	1000	0	Carbohydrates	GENE_LIST: BSU37090 BSU40190
R_R04859	Cysteine synthase (EC 2.5.1.47)	C00320[C_c] + C00342[C_c] + C00979[C_c] <=> AC[C_c] + C00097[C_c] + C00343[C_c] + C11481[C_c]	( BSU00730 or BSU29970 )	-1000	1000	0	Amino Acids and Derivatives	GENE_LIST: BSU00730 BSU29970
R_R04951	Probable cytosol aminopeptidase (EC 3.4.11.1) (Leucine aminopeptidase) (LAP) (Leucyl aminopeptidase)	C05729[C_c] + H2O[C_c] -> C00037[C_c] + C05726[C_c]	BSU32050	0	1000	0	Amino Acids and Derivatives	GENE_LIST: BSU32050
R_R04952	3-oxoacyl-[acyl-carrier-protein] synthase III (EC 2.3.1.41);3-oxoacyl-[acyl-carrier-protein] synthase, KASIII (EC 2.3.1.41)(BSU11330);3-oxoacyl-[acyl-carrier-protein] synthase, KASII (EC 2.3.1.41)(BSU11340)	C01209[C_c] + C05745[C_c] + H[C_c] -> C00229[C_c] + C05746[C_c] + CO2[C_c]	(( BSU11330 and BSU11340 ) or ( BSU10170 and BSU11340 ))	0	1000	0	Fatty Acids and Lipids	GENE_LIST: BSU11330 BSU11340 BSU10170 BSU11340
R_R04953	3-oxoacyl-[acyl-carrier protein] reductase (EC 1.1.1.100);3-oxoacyl-[acyl-carrier protein] reductase(BSU16870);3-oxoacyl-[acyl-carrier protein] reductase(BSU29420)	C05747[C_c] + NADP[C_c] <=> C05746[C_c] + H[C_c] + NADPH[C_c]	( BSU15910 or BSU16870 or BSU29420 )	-1000	1000	0	Fatty Acids and Lipids	GENE_LIST: BSU15910 BSU16870 BSU29420
R_R04954	(3R)-hydroxymyristoyl-[acyl carrier protein] dehydratase (EC 4.2.1.-)	C05747[C_c] <=> C05748[C_c] + H2O[C_c]	BSU36370	-1000	1000	0	Fatty Acids and Lipids	GENE_LIST: BSU36370
R_R04955	Enoyl-[acyl-carrier-protein] reductase [NADH] (EC 1.3.1.9);Enoyl-[acyl-carrier-protein] reductase [FMN] (EC 1.3.1.9) homolog(BSU26800)	C05748[C_c] + H[C_c] + NADH[C_c] -> C05749[C_c] + NAD[C_c]	( BSU11720 or BSU26800 )	0	1000	0	Fatty Acids and Lipids	GENE_LIST: BSU11720 BSU26800
R_R04956	Enoyl-[acyl-carrier-protein] reductase [NADPH] (EC 1.3.1.10)	C05748[C_c] + H[C_c] + NADPH[C_c] -> C05749[C_c] + NADP[C_c]	BSU08650	0	1000	0	Fatty Acids and Lipids	GENE_LIST: BSU08650
R_R04957	3-oxoacyl-[acyl-carrier-protein] synthase III (EC 2.3.1.41);3-oxoacyl-[acyl-carrier-protein] synthase, KASIII (EC 2.3.1.41)(BSU11330);3-oxoacyl-[acyl-carrier-protein] synthase, KASII (EC 2.3.1.41)(BSU11340)	C01209[C_c] + C05749[C_c] + H[C_c] -> C00229[C_c] + C05750[C_c] + CO2[C_c]	(( BSU11330 and BSU11340 ) or ( BSU10170 and BSU11340 ))	0	1000	0	Fatty Acids and Lipids	GENE_LIST: BSU11330 BSU11340 BSU10170 BSU11340
R_R04958	Enoyl-[acyl-carrier-protein] reductase [NADH] (EC 1.3.1.9);Enoyl-[acyl-carrier-protein] reductase [FMN] (EC 1.3.1.9) homolog(BSU26800)	C05751[C_c] + H[C_c] + NADH[C_c] -> C05752[C_c] + NAD[C_c]	( BSU11720 or BSU26800 )	0	1000	0	Fatty Acids and Lipids	GENE_LIST: BSU11720 BSU26800
R_R04959	Enoyl-[acyl-carrier-protein] reductase [NADPH] (EC 1.3.1.10)	C05751[C_c] + H[C_c] + NADPH[C_c] -> C05752[C_c] + NADP[C_c]	BSU08650	0	1000	0	Fatty Acids and Lipids	GENE_LIST: BSU08650
R_R04960	3-oxoacyl-[acyl-carrier-protein] synthase III (EC 2.3.1.41);3-oxoacyl-[acyl-carrier-protein] synthase, KASIII (EC 2.3.1.41)(BSU11330);3-oxoacyl-[acyl-carrier-protein] synthase, KASII (EC 2.3.1.41)(BSU11340)	C01209[C_c] + C05752[C_c] + H[C_c] -> C00229[C_c] + C05753[C_c] + CO2[C_c]	(( BSU11330 and BSU11340 ) or ( BSU10170 and BSU11340 ))	0	1000	0	Fatty Acids and Lipids	GENE_LIST: BSU11330 BSU11340 BSU10170 BSU11340
R_R04961	Enoyl-[acyl-carrier-protein] reductase [NADH] (EC 1.3.1.9);Enoyl-[acyl-carrier-protein] reductase [FMN] (EC 1.3.1.9) homolog(BSU26800)	C05754[C_c] + H[C_c] + NADH[C_c] -> C05755[C_c] + NAD[C_c]	( BSU11720 or BSU26800 )	0	1000	0	Fatty Acids and Lipids	GENE_LIST: BSU11720 BSU26800
R_R04962	Enoyl-[acyl-carrier-protein] reductase [NADPH] (EC 1.3.1.10)	C05754[C_c] + H[C_c] + NADPH[C_c] -> C05755[C_c] + NADP[C_c]	BSU08650	0	1000	0	Fatty Acids and Lipids	GENE_LIST: BSU08650
R_R04963	3-oxoacyl-[acyl-carrier-protein] synthase III (EC 2.3.1.41);3-oxoacyl-[acyl-carrier-protein] synthase, KASIII (EC 2.3.1.41)(BSU11330);3-oxoacyl-[acyl-carrier-protein] synthase, KASII (EC 2.3.1.41)(BSU11340)	C01209[C_c] + C05755[C_c] + H[C_c] -> C00229[C_c] + C05756[C_c] + CO2[C_c]	(( BSU11330 and BSU11340 ) or ( BSU10170 and BSU11340 ))	0	1000	0	Fatty Acids and Lipids	GENE_LIST: BSU11330 BSU11340 BSU10170 BSU11340
R_R04964	3-oxoacyl-[acyl-carrier protein] reductase (EC 1.1.1.100);3-oxoacyl-[acyl-carrier protein] reductase(BSU16870);3-oxoacyl-[acyl-carrier protein] reductase(BSU29420)	C05757[C_c] + NADP[C_c] <=> C05756[C_c] + H[C_c] + NADPH[C_c]	( BSU15910 or BSU16870 or BSU29420 )	-1000	1000	0	Fatty Acids and Lipids	GENE_LIST: BSU15910 BSU16870 BSU29420
R_R04965	(3R)-hydroxymyristoyl-[acyl carrier protein] dehydratase (EC 4.2.1.-)	C05757[C_c] <=> C05758[C_c] + H2O[C_c]	BSU36370	-1000	1000	0	Fatty Acids and Lipids	GENE_LIST: BSU36370
R_R04966	Enoyl-[acyl-carrier-protein] reductase [NADH] (EC 1.3.1.9);Enoyl-[acyl-carrier-protein] reductase [FMN] (EC 1.3.1.9) homolog(BSU26800)	C05760[C_c] + H[C_c] + NADH[C_c] -> C05761[C_c] + NAD[C_c]	( BSU11720 or BSU26800 )	0	1000	0	Fatty Acids and Lipids	GENE_LIST: BSU11720 BSU26800
R_R04967	Enoyl-[acyl-carrier-protein] reductase [NADPH] (EC 1.3.1.10)	C05760[C_c] + H[C_c] + NADPH[C_c] -> C05761[C_c] + NADP[C_c]	BSU08650	0	1000	0	Fatty Acids and Lipids	GENE_LIST: BSU08650
R_R04968	3-oxoacyl-[acyl-carrier-protein] synthase III (EC 2.3.1.41);3-oxoacyl-[acyl-carrier-protein] synthase, KASIII (EC 2.3.1.41)(BSU11330);3-oxoacyl-[acyl-carrier-protein] synthase, KASII (EC 2.3.1.41)(BSU11340)	C01209[C_c] + C05761[C_c] + H[C_c] -> C00229[C_c] + C05762[C_c] + CO2[C_c]	(( BSU11330 and BSU11340 ) or ( BSU10170 and BSU11340 ))	0	1000	0	Fatty Acids and Lipids	GENE_LIST: BSU11330 BSU11340 BSU10170 BSU11340
R_R04969	Enoyl-[acyl-carrier-protein] reductase [NADH] (EC 1.3.1.9);Enoyl-[acyl-carrier-protein] reductase [FMN] (EC 1.3.1.9) homolog(BSU26800)	C05763[C_c] + H[C_c] + NADH[C_c] -> C05764[C_c] + NAD[C_c]	( BSU11720 or BSU26800 )	0	1000	0	Fatty Acids and Lipids	GENE_LIST: BSU11720 BSU26800
R_R04970	Enoyl-[acyl-carrier-protein] reductase [NADPH] (EC 1.3.1.10)	C05763[C_c] + H[C_c] + NADPH[C_c] -> C05764[C_c] + NADP[C_c]	BSU08650	0	1000	0	Fatty Acids and Lipids	GENE_LIST: BSU08650
R_R04986	Hydroxyaromatic non-oxidative decarboxylase protein B (EC 4.1.1.-)	C05809[C_c] + H[C_c] -> C05810[C_c] + CO2[C_c]	BSU03630	0	1000	0	Metabolism of Aromatic Compounds	GENE_LIST: BSU03630
R_R05032	UDP-N-acetylglucosamine--N-acetylmuramyl-(pentapeptide) pyrophosphoryl-undecaprenol N-acetylglucosamine transferase (EC 2.4.1.227)	C00043[C_c] + C05897[C_c] <=> C05898[C_c] + UDP[C_c]	BSU15220	-1000	1000	0	Cell Wall and Capsule	GENE_LIST: BSU15220
R_R05046	GTP cyclohydrolase I (EC 3.5.4.16) type 1;GTP cyclohydrolase I (EC 3.5.4.16) type 2(BSU03340)	C05922[C_c] + H2O[C_c] -> C05923[C_c] + FOR[C_c]	( BSU22780 or BSU03340 )	0	1000	0	Cofactors, Vitamins, Prosthetic Groups, Pigments	GENE_LIST: BSU22780 BSU03340
R_R05048	GTP cyclohydrolase I (EC 3.5.4.16) type 1;GTP cyclohydrolase I (EC 3.5.4.16) type 2(BSU03340)	C05923[C_c] -> C06148[C_c]	( BSU22780 or BSU03340 )	0	1000	0	Cofactors, Vitamins, Prosthetic Groups, Pigments	GENE_LIST: BSU22780 BSU03340
R_R05051	Delta-1-pyrroline-5-carboxylate dehydrogenase (EC 1.5.1.12)	C05947[C_c] + 2 H[C_c] + NADH[C_c] <=> C05938[C_c] + H2O[C_c] + NAD[C_c]	( BSU37780 or BSU03210 )	-1000	1000	0	Amino Acids and Derivatives	GENE_LIST: BSU37780 BSU03210
R_R05052	Aspartate aminotransferase (EC 2.6.1.1)	C00026[C_c] + C05947[C_c] <=> C00025[C_c] + C05946[C_c]	( BSU37690 or BSU22370 )	-1000	1000	0	Amino Acids and Derivatives	GENE_LIST: BSU37690 BSU22370
R_R05053	D-alanine aminotransferase (EC 2.6.1.21) (D-aspartate aminotransferase) (D-amino acid aminotransferase) (D-amino acid transaminase) (DAAT)	C00402[C_c] + C05946[C_c] <=> C00036[C_c] + C05947[C_c]	BSU09670	-1000	1000	0	Amino Acids and Derivatives	GENE_LIST: BSU09670
R_R05066	3-hydroxyisobutyrate dehydrogenase	C06001[C_c] + NAD[C_c] <=> C06002[C_c] + H[C_c] + NADH[C_c]	BSU07990	-1000	1000	0	Fatty Acids and Lipids	GENE_LIST: BSU07990
R_R05068	Ketol-acid reductoisomerase (EC 1.1.1.86)	C06007[C_c] + NADP[C_c] <=> C14463[C_c] + H[C_c] + NADPH[C_c]	BSU28290	-1000	1000	0	Amino Acids and Derivatives	GENE_LIST: BSU28290
R_R05069	Ketol-acid reductoisomerase (EC 1.1.1.86)	C06006[C_c] <=> C14463[C_c]	BSU28290	-1000	1000	0	Amino Acids and Derivatives	GENE_LIST: BSU28290
R_R05070	Dihydroxy-acid dehydratase (EC 4.2.1.9)	C06007[C_c] -> C00671[C_c] + H2O[C_c]	BSU21870	0	1000	0	Amino Acids and Derivatives	GENE_LIST: BSU21870
R_R05085	Phosphoserine aminotransferase (EC 2.6.1.52)	C00026[C_c] + C06055[C_c] <=> C00025[C_c] + C06054[C_c]	BSU10020	-1000	1000	0	Cofactors, Vitamins, Prosthetic Groups, Pigments	GENE_LIST: BSU10020
R_R05133	6-phospho-beta-glucosidase (EC 3.2.1.86)	C06187[C_c] + H2O[C_c] -> C00530[C_c] + C01172[C_c]	( BSU38560 or BSU40110 )	0	1000	0	Carbohydrates	GENE_LIST: BSU38560 BSU40110
R_R05134	6-phospho-beta-glucosidase (EC 3.2.1.86)	C06188[C_c] + H2O[C_c] -> C01172[C_c] + C02323[C_c]	( BSU38560 or BSU40110 )	0	1000	0	Carbohydrates	GENE_LIST: BSU38560 BSU40110
R_R05135	2',3'-cyclic-nucleotide 2'-phosphodiesterase (EC 3.1.4.16)|5'-nucleotidase (EC 3.1.3.5)	C06194[C_c] + H2O[C_c] -> C06193[C_c]	BSU07840	0	1000	0	Nucleosides and Nucleotides	GENE_LIST: BSU07840
R_R05287	2-haloalkanoic acid dehalogenase (EC 3.8.1.2)	C06755[C_c] + H2O[C_c] <=> C00160[C_c] + C00698[C_c] + H[C_c]	BSU28940	-1000	1000	0	Carbohydrates	GENE_LIST: BSU28940
R_R05332	Glucosamine-1-phosphate N-acetyltransferase (EC 2.3.1.157)|N-acetylglucosamine-1-phosphate uridyltransferase (EC 2.7.7.23)	ACCoA[C_c] + C06156[C_c] -> C04501[C_c] + CoA[C_c] + H[C_c]	BSU00500	0	1000	0	Cell Wall and Capsule	GENE_LIST: BSU00500
R_R05338	D-arabino-3-hexulose 6-phosphate formaldehyde lyase	C00067[C_c] + C00199[C_c] <=> C06019[C_c]	BSU03460	-1000	1000	0	Carbohydrates	GENE_LIST: BSU03460
R_R05339	6-phospho-3-hexuloisomerase	C06019[C_c] <=> F6P[C_c]	BSU03450	-1000	1000	0	Carbohydrates	GENE_LIST: BSU03450
R_R05378	5-keto-2-deoxy-D-gluconate-6 phosphate aldolase (EC 4.1.2.29)	C06893[C_c] <=> C00222[C_c] + DHAP[C_c]	BSU39670	-1000	1000	0	Carbohydrates	GENE_LIST: BSU39670
R_R05389	4-oxalocrotonate tautomerase (EC 5.3.2.-)	C07478[C_c] <=> C07479[C_c]	BSU37540	-1000	1000	0	Metabolism of Aromatic Compounds	GENE_LIST: BSU37540
R_R05549	Alpha-galactosidase (EC 3.2.1.22)	C05404[C_c] + H2O[C_c] <=> C00124[C_c] + C05402[C_c]	BSU30300	-1000	1000	0	Carbohydrates	GENE_LIST: BSU30300
R_R05551	Aliphatic amidase amiE (EC 3.5.1.4)	C01659[C_c] + H2O[C_c] -> C00511[C_c] + NH4[C_c]	BSU13570	0	1000	0	Carbohydrates	GENE_LIST: BSU13570
R_R05553	Aminodeoxychorismate lyase (EC 4.1.3.38)	C11355[C_c] -> C00568[C_c] + H[C_c] + PYR[C_c]	BSU00760	0	1000	0	Cofactors, Vitamins, Prosthetic Groups, Pigments	GENE_LIST: BSU00760
R_R05554	Allantoate amidohydrolase (EC 3.5.3.9)	C02091[C_c] + H2O[C_c] <=> C00603[C_c] + NH4[C_c]	BSU32530	-1000	1000	0	Nucleosides and Nucleotides	GENE_LIST: BSU32530
R_R05566	N-acetylmannosaminyltransferase (EC 2.4.1.187)	C01170[C_c] + C01289[C_c] <=> C04881[C_c] + UDP[C_c]	BSU35750	-1000	1000	0	Cell Wall and Capsule	GENE_LIST: BSU35750
R_R05571	R_R05571	C06311[C_c] + NAD[C_c] <=> C01097[C_c] + H[C_c] + NADH[C_c]		-1000	1000	0	Carbohydrates	GENE_LIST:
R_R05577	Aspartyl-tRNA synthetase (EC 6.1.1.12)	ATP[c] + C00049[C_c] + C01638[C_c] -> C00020[C_c] + C02984[C_c] + PPi[C_c]	BSU27550	0	1000	0	Aminoacyl-tRNA biosynthesis	GENE_LIST: BSU27550
R_R05578	Glutamyl-tRNA synthetase (EC 6.1.1.17)|Glutamyl-tRNA(Gln) synthetase	ATP[c] + C00025[C_c] + C01641[C_c] -> C00020[C_c] + C02987[C_c] + PPi[C_c]	BSU00920	0	1000	0	Aminoacyl-tRNA biosynthesis	GENE_LIST: BSU00920
R_R05590	Aliphatic amidase amiE (EC 3.5.1.4)	C09815[C_c] + H2O[C_c] -> C00180[C_c] + NH4[C_c]	BSU13570	0	1000	0	Metabolism of Aromatic Compounds	GENE_LIST: BSU13570
R_R05605	2-dehydro-3-deoxyphosphogluconate aldolase (EC 4.1.2.14)|4-Hydroxy-2-oxoglutarate aldolase (EC 4.1.3.16)	C04442[C_c] <=> G3P[C_c] + PYR[C_c]	BSU22100	-1000	1000	0	Carbohydrates	GENE_LIST: BSU22100
R_R05606	Mannonate dehydratase (EC 4.2.1.8)	C00514[C_c] -> C00204[C_c] + H2O[C_c]	BSU12340	0	1000	0	Carbohydrates	GENE_LIST: BSU12340
R_R05608	D-galactarate dehydratase (EC 4.2.1.42)	C00879[C_c] -> C00679[C_c] + H2O[C_c]	BSU02510	0	1000	0	Carbohydrates	GENE_LIST: BSU02510
R_R05612	Heptaprenyl diphosphate synthase component II (EC 2.5.1.30);Heptaprenyl diphosphate synthase component I (EC 2.5.1.30)(BSU22760)	C00129[C_c] + C01230[C_c] -> C04216[C_c] + PPi[C_c]	( BSU22740 and BSU22760 )	0	1000	0	Cofactors, Vitamins, Prosthetic Groups, Pigments	GENE_LIST: BSU22740 BSU22760
R_R05613	Heptaprenyl diphosphate synthase component II (EC 2.5.1.30);Heptaprenyl diphosphate synthase component I (EC 2.5.1.30)(BSU22760)	C00129[C_c] + C04217[C_c] -> C01230[C_c] + PPi[C_c]	( BSU22740 and BSU22760 )	0	1000	0	Fatty Acids and Lipids	GENE_LIST: BSU22740 BSU22760
R_R05627	Undecaprenyl-diphosphatase (EC 3.6.1.27)	C04574[C_c] + H2O[C_c] -> C00348[C_c] + HPO4[C_c] + H[C_c]	BSU31150	0	1000	0	Cell Wall and Capsule	GENE_LIST: BSU31150
R_R05630	Phospho-N-acetylmuramoyl-pentapeptide-transferase (EC 2.7.8.13)	C00348[C_c] + C04882[C_c] <=> C00105[C_c] + C05897[C_c]	BSU15190	-1000	1000	0	Cell Wall and Capsule	GENE_LIST: BSU15190
R_R05632	Salicylate hydroxylase (EC 1.14.13.1)	C03203[C_c] + 2 H[C_c] + NADH[C_c] + O2[C_c] -> C03012[C_c] + CO2[C_c] + H2O[C_c] + NAD[C_c]	BSU07230	0	1000	0	Metabolism of Aromatic Compounds	GENE_LIST: BSU07230
R_R05633	2-C-methyl-D-erythritol 4-phosphate cytidylyltransferase (EC 2.7.7.60)	C00063[C_c] + C11434[C_c] <=> C11435[C_c] + PPi[C_c]	BSU00900	-1000	1000	0	Cofactors, Vitamins, Prosthetic Groups, Pigments	GENE_LIST: BSU00900
R_R05634	4-diphosphocytidyl-2-C-methyl-D-erythritol kinase	ATP[c] + C11435[C_c] -> ADP[C_c] + C11436[C_c]	BSU00460	0	1000	0	Cofactors, Vitamins, Prosthetic Groups, Pigments	GENE_LIST: BSU00460
R_R05636	1-deoxy-D-xylulose 5-phosphate synthase (EC 2.2.1.7)	G3P[C_c] + H[C_c] + PYR[C_c] -> C11437[C_c] + CO2[C_c]	BSU24270	0	1000	0	Cofactors, Vitamins, Prosthetic Groups, Pigments	GENE_LIST: BSU24270
R_R05637	2-C-methyl-D-erythritol 2,4-cyclodiphosphate synthase (EC 4.6.1.12)	C11436[C_c] -> C00055[C_c] + C11453[C_c]	BSU00910	0	1000	0	Cofactors, Vitamins, Prosthetic Groups, Pigments	GENE_LIST: BSU00910
R_R05661	5-keto-2-deoxygluconokinase (EC 2.7.1.92);5-keto-2-deoxygluconokinase B (EC 2.7.1.92)(BSU39750)	ATP[c] + C06892[C_c] -> ADP[C_c] + C06893[C_c]	( BSU39740 and BSU39750 )	0	1000	0	Carbohydrates	GENE_LIST: BSU39740 BSU39750
R_R05688	1-deoxy-D-xylulose 5-phosphate reductoisomerase (EC 1.1.1.267)	C11434[C_c] + NADP[C_c] <=> C11437[C_c] + H[C_c] + NADPH[C_c]	BSU16550	-1000	1000	0	Cofactors, Vitamins, Prosthetic Groups, Pigments	GENE_LIST: BSU16550
R_R05706	Dihydropteridine reductase (EC 1.5.1.34)|Oxygen-insensitive NAD(P)H nitroreductase (EC 1.-.-.-);NADPH-linked nitro/flavin reductase [EC:1.-.-.-](BSU38110)	C00061[C_c] + H[C_c] + NADPH[C_c] -> C01847[C_c] + NADP[C_c]	( BSU38110 or BSU07830 or BSU05660 or BSU05480 or BSU19550 )	0	1000	0	Cofactors, Vitamins, Prosthetic Groups, Pigments	GENE_LIST: BSU38110 BSU07830 BSU05660 BSU05480 BSU19550
R_R05707	Oxygen-insensitive NADPH nitroreductase (EC 1.-.-.-);Dihydropteridine reductase (EC 1.5.1.34)|Oxygen-insensitive NAD(P)H nitroreductase (EC 1.-.-.-)(BSU05480);Dihydropteridine reductase (EC 1.5.1.34)|Oxygen-insensitive NAD(P)H nitroreductase (EC 1.-.-.-)(BSU05660);Dihydropteridine reductase (EC 1.5.1.34)|Oxygen-insensitive NAD(P)H nitroreductase (EC 1.-.-.-)(BSU07830);Dihydropteridine reductase (…	C00255[C_c] + H[C_c] + NADPH[C_c] -> C01007[C_c] + NADP[C_c]	( BSU38110 or BSU07830 or BSU03860 or BSU05660 or BSU05480 or BSU19550 )	0	1000	0	Cofactors, Vitamins, Prosthetic Groups, Pigments	GENE_LIST: BSU38110 BSU07830 BSU03860 BSU05660 BSU05480 BSU19550
R_R05724	Flavohemoprotein (Hemoglobin-like protein) (Flavohemoglobin) (Nitric oxide dioxygenase) (EC 1.14.12.17)	2 C00533[C_c] + NADH[C_c] + 2 O2[C_c] <=> 2 C00244[C_c] + H[C_c] + NAD[C_c]	BSU13040	-1000	1000	0	Cofactors, Vitamins, Prosthetic Groups, Pigments	GENE_LIST: BSU13040
R_R05725	Flavohemoprotein (Hemoglobin-like protein) (Flavohemoglobin) (Nitric oxide dioxygenase) (EC 1.14.12.17)	2 C00533[C_c] + NADPH[C_c] + 2 O2[C_c] <=> 2 C00244[C_c] + H[C_c] + NADP[C_c]	BSU13040	-1000	1000	0	Cofactors, Vitamins, Prosthetic Groups, Pigments	GENE_LIST: BSU13040
R_R05789	Probable 2-phosphosulfolactate phosphatase (EC 3.1.3.71)	C11536[C_c] + H2O[C_c] -> C11537[C_c] + HPO4[C_c] + H[C_c]	BSU10940	0	1000	0	Sulfur Metabolism	GENE_LIST: BSU10940
R_R05835	Choloylglycine hydrolase (EC 3.5.1.24)	C01921[C_c] + H2O[C_c] <=> C00037[C_c] + C00695[C_c]	BSU39540	-1000	1000	0	Cofactors, Vitamins, Prosthetic Groups, Pigments	GENE_LIST: BSU39540
R_R05850	L-ribulose-5-phosphate 4-epimerase (EC 5.1.3.4)	C01101[C_c] <=> C00231[C_c]	BSU28780	-1000	1000	0	Carbohydrates	GENE_LIST: BSU28780
R_R05861	Glycine oxidase ThiO (EC 1.4.3.19)	C00133[C_c] + H2O[C_c] + O2[C_c] -> C00027[C_c] + NH4[C_c] + PYR[C_c]	BSU11670	0	1000	0	Cofactors, Vitamins, Prosthetic Groups, Pigments	GENE_LIST: BSU11670
R_R05884	4-hydroxy-3-methylbut-2-enyl diphosphate reductase (EC 1.17.1.2)	C11811[C_c] + H[C_c] + NADPH[C_c] -> C00129[C_c] + H2O[C_c] + NADP[C_c]	BSU25160	0	1000	0	Cofactors, Vitamins, Prosthetic Groups, Pigments	GENE_LIST: BSU25160
R_R06063	R_R06063	C11821[C_c] + H2O[C_c] -> C02348[C_c] + CO2[C_c]		0	1000	0	Carbohydrates	GENE_LIST:
R_R06064	R_R06064	C11821[C_c] + H2O[C_c] -> C02350[C_c] + CO2[C_c]		0	1000	0	Carbohydrates	GENE_LIST:
R_R06180	D-malic enzyme (EC 1.1.1.83)|Tartrate decarboxylase (EC 4.1.1.73)|Tartrate dehydrogenase (EC 1.1.1.93)	C00898[C_c] + NAD[C_c] <=> C03459[C_c] + H[C_c] + NADH[C_c]	BSU04000	-1000	1000	0	Carbohydrates	GENE_LIST: BSU04000
R_R06363	Probable beta-lactamase ybxI precursor (EC 3.5.2.6);Beta-lactamase class A(BSU18800);beta-lactamase(BSU01670)	C00395[C_c] + H2O[C_c] -> C06567[C_c] + H[C_c]	( BSU18800 or BSU02090 or BSU01670 )	0	1000	0	Cofactors, Vitamins, Prosthetic Groups, Pigments	GENE_LIST: BSU18800 BSU02090 BSU01670
R_R06447	Undecaprenyl pyrophosphate synthetase (EC 2.5.1.31)	7 C00129[C_c] + C11356[C_c] -> C04574[C_c] + 7 PPi[C_c]	BSU16530	0	1000	0	Cofactors, Vitamins, Prosthetic Groups, Pigments	GENE_LIST: BSU16530
R_R06513	dTDP-glucose 4,6-dehydratase (EC 4.2.1.46)	C00842[C_c] -> C11907[C_c] + H2O[C_c]	BSU37830	0	1000	0	Cell Wall and Capsule	GENE_LIST: BSU37830
R_R06514	dTDP-4-dehydrorhamnose 3,5-epimerase	C11907[C_c] <=> C00688[C_c]	BSU37810	-1000	1000	0	Cell Wall and Capsule	GENE_LIST: BSU37810
R_R06601	5-hydroxyisourate hydrolase (HIU hydrolase) (HIUHase) (EC 3.5.2.17) (Transthyretin-related protein) (TRP)	C11821[C_c] + H2O[C_c] <=> C12248[C_c]	BSU32460	-1000	1000	0	Nucleosides and Nucleotides	GENE_LIST: BSU32460
R_R06602	Spore photoproduct lyase (EC 4.1.99.-)	C00885[C_c] -> C00805[C_c] + PYR[C_c]	BSU13930	0	1000	0	Cofactors, Vitamins, Prosthetic Groups, Pigments	GENE_LIST: BSU13930
R_R06604	R_R06604	C12248[C_c] + H[C_c] -> C02350[C_c] + CO2[C_c]		0	1000	0	Nucleosides and Nucleotides	GENE_LIST:
R_R06605	R_R06605	C12248[C_c] + H[C_c] -> C02348[C_c] + CO2[C_c]		0	1000	0	Nucleosides and Nucleotides	GENE_LIST:
R_R06613	R_R06613	C00143[C_c] + C00365[C_c] + C01352[C_c] <=> C00101[C_c] + C00364[C_c] + FAD[C_c]		-1000	1000	0	Nucleosides and Nucleotides	GENE_LIST:
R_R06895	Coproporphyrinogen III oxidase, oxygen-independent (EC 1.3.99.22);Putative coproporphyrinogen III oxidase of BS HemN-type, oxygen-independent (EC 1.3.99.22), in heat shock gene cluster(BSU25500)	2 C00019[C_c] + C03263[C_c] <=> 2 C00073[C_c] + C01079[C_c] + 2 C05198[C_c] + 2 CO2[C_c]	( BSU25500 or BSU09840 )	-1000	1000	0	Cofactors, Vitamins, Prosthetic Groups, Pigments	GENE_LIST: BSU25500 BSU09840
R_R06903	Spore photoproduct lyase (EC 4.1.99.-)	C00122[C_c] + C14098[C_c] -> C14115[C_c]	BSU13930	0	1000	0	Cofactors, Vitamins, Prosthetic Groups, Pigments	GENE_LIST: BSU13930
R_R06915	Salicylate hydroxylase (EC 1.14.13.1)	C14088[C_c] + 2 H[C_c] + NADH[C_c] + O2[C_c] -> C02923[C_c] + CO2[C_c] + H2O[C_c] + NAD[C_c]	BSU07230	0	1000	0	Metabolism of Aromatic Compounds	GENE_LIST: BSU07230
R_R06936	Salicylate hydroxylase (EC 1.14.13.1)	C14109[C_c] + 2 H[C_c] + NADH[C_c] + O2[C_c] -> C14110[C_c] + CO2[C_c] + H2O[C_c] + NAD[C_c]	BSU07230	0	1000	0	Metabolism of Aromatic Compounds	GENE_LIST: BSU07230
R_R06939	Salicylate hydroxylase (EC 1.14.13.1)	C14103[C_c] + 2 H[C_c] + NADH[C_c] + O2[C_c] -> C06730[C_c] + CO2[C_c] + H2O[C_c] + NAD[C_c]	BSU07230	0	1000	0	Metabolism of Aromatic Compounds	GENE_LIST: BSU07230
R_R06941	3-hydroxyacyl-CoA dehydrogenase (EC 1.1.1.35)|Enoyl-CoA hydratase [isoleucine degradation] (EC 4.2.1.17)	C14145[C_c] + NAD[C_c] <=> C02232[C_c] + H[C_c] + NADH[C_c]	BSU32840	-1000	1000	0	Carbohydrates	GENE_LIST: BSU32840
R_R06974	Phosphoribosylglycinamide formyltransferase 2 (EC 2.1.2.-)	ATP[c] + C03838[C_c] + FOR[C_c] -> ADP[C_c] + C04376[C_c] + HPO4[C_c] + H[C_c]	BSU02230	0	1000	0	Nucleosides and Nucleotides	GENE_LIST: BSU02230
R_R07013	Epoxide hydrolase (EC 3.3.2.9)	C14786[C_c] + H2O[C_c] <=> C06205[C_c]	BSU08590	-1000	1000	0	Cofactors, Vitamins, Prosthetic Groups, Pigments	GENE_LIST: BSU08590
R_R07014	Epoxide hydrolase (EC 3.3.2.9)	C14787[C_c] + H2O[C_c] <=> C06205[C_c]	BSU08590	-1000	1000	0	Cell Wall and Capsule	GENE_LIST: BSU08590
R_R07027	Epoxide hydrolase (EC 3.3.2.9)	C14800[C_c] + H2O[C_c] <=> C14801[C_c]	BSU08590	-1000	1000	0	Cofactors, Vitamins, Prosthetic Groups, Pigments	GENE_LIST: BSU08590
R_R07082	Epoxide hydrolase (EC 3.3.2.9)	C14850[C_c] + H2O[C_c] <=> C14852[C_c]	BSU08590	-1000	1000	0	Cofactors, Vitamins, Prosthetic Groups, Pigments	GENE_LIST: BSU08590
R_R07176	Adenylyl-sulfate reductase [thioredoxin] (EC 1.8.4.10)|Phosphoadenylyl-sulfate reductase [thioredoxin] (EC 1.8.4.8)	C00224[C_c] + C00342[C_c] -> C00020[C_c] + C00343[C_c] + C11481[C_c]	( BSU15570 or BSU10930 )	0	1000	0	Sulfur Metabolism	GENE_LIST: BSU15570 BSU10930
R_R07219	4-hydroxy-3-methylbut-2-enyl diphosphate reductase (EC 1.17.1.2)	C11811[C_c] + H[C_c] + NADPH[C_c] -> C00235[C_c] + H2O[C_c] + NADP[C_c]	BSU25160	0	1000	0	Cofactors, Vitamins, Prosthetic Groups, Pigments	GENE_LIST: BSU25160
R_R07262	2-succinyl-6-hydroxy-2,4-cyclohexadiene-1-carboxylate synthase (EC 4.2.99.20);Alpha/beta hydrolase fold (EC 3.8.1.5)(BSU31420)	C15547[C_c] + H2O[C_c] -> C03657[C_c] + CoA[C_c] + H[C_c]	( BSU31420 or BSU30810 )	0	1000	0	Cofactors, Vitamins, Prosthetic Groups, Pigments	GENE_LIST: BSU31420 BSU30810
R_R07263	Naphthoate synthase (EC 4.1.3.36)	C03160[C_c] + H[C_c] -> C15547[C_c] + H2O[C_c]	BSU30800	0	1000	0	Cofactors, Vitamins, Prosthetic Groups, Pigments	GENE_LIST: BSU30800
R_R07270	Phytoene synthase (EC 2.5.1.32)	C03427[C_c] -> C05413[C_c] + PPi[C_c]	BSU10810	0	1000	0	Cofactors, Vitamins, Prosthetic Groups, Pigments	GENE_LIST: BSU10810
R_R07280	R_R07280	C04454[C_c] + H2O[C_c] -> C04732[C_c] + HPO4[C_c] + H[C_c]		0	1000	0	Cofactors, Vitamins, Prosthetic Groups, Pigments	GENE_LIST:
R_R07281	3,4-dihydroxy-2-butanone 4-phosphate synthase|GTP cyclohydrolase II (EC 3.5.4.25)	C00199[C_c] -> C15556[C_c] + FOR[C_c] + H[C_c]	BSU23260	0	1000	0	Cofactors, Vitamins, Prosthetic Groups, Pigments	GENE_LIST: BSU23260
R_R07316	R_R07316	C01563[C_c] + 2 H[C_c] <=> CO2[C_c] + NH4[C_c]		-1000	1000	0	Carbohydrates	GENE_LIST:
R_R07346	R_R07346	C00794[C_c] + NADP[C_c] <=> C00247[C_c] + H[C_c] + NADPH[C_c]		-1000	1000	0	Carbohydrates	GENE_LIST:
R_R07355	Dihydropteridine reductase (EC 1.5.1.34)|Oxygen-insensitive NAD(P)H nitroreductase (EC 1.-.-.-)	C05650[C_c] + NADP[C_c] <=> C05649[C_c] + H[C_c] + NADPH[C_c]	( BSU07830 or BSU05660 or BSU05480 or BSU19550 )	-1000	1000	0	Cofactors, Vitamins, Prosthetic Groups, Pigments	GENE_LIST: BSU07830 BSU05660 BSU05480 BSU19550
R_R07363	1,2-dihydroxy-3-keto-5-methylthiopentene dioxygenase (EC 1.13.11.54)	C15606[C_c] + O2[C_c] <=> C00237[C_c] + C08276[C_c] + FOR[C_c]	BSU13620	-1000	1000	0	Amino Acids and Derivatives	GENE_LIST: BSU13620
R_R07364	1,2-dihydroxy-3-keto-5-methylthiopentene dioxygenase (EC 1.13.11.54)	C15606[C_c] + O2[C_c] -> C01180[C_c] + FOR[C_c] + H[C_c]	BSU13620	0	1000	0	Amino Acids and Derivatives	GENE_LIST: BSU13620
R_R07392	Methylthioribulose-1-phosphate dehydratase (EC 4.2.1.109)	C04582[C_c] -> C15650[C_c] + H2O[C_c]	BSU13610	0	1000	0	Amino Acids and Derivatives	GENE_LIST: BSU13610
R_R07393	2,3-diketo-5-methylthiopentyl-1-phosphate enolase	C15651[C_c] + H[C_c] -> C15650[C_c]	BSU13590	0	1000	0	Amino Acids and Derivatives	GENE_LIST: BSU13590
R_R07394	2-hydroxy-3-keto-5-methylthiopentenyl-1-phosphate phosphatase	C15651[C_c] + H2O[C_c] -> C15606[C_c] + HPO4[C_c] + H[C_c]	BSU13600	0	1000	0	Amino Acids and Derivatives	GENE_LIST: BSU13600
R_R07396	Glutamine-dependent 2-keto-4-methylthiobutyrate transaminase	C00025[C_c] + C01180[C_c] <=> C00026[C_c] + C00073[C_c]	BSU13580	-1000	1000	0	Amino Acids and Derivatives	GENE_LIST: BSU13580
R_R07406	R_R07406	C07335[C_c] + H[C_c] -> C11638[C_c] + CO2[C_c]		0	1000	0	Cofactors, Vitamins, Prosthetic Groups, Pigments	GENE_LIST:
R_R07460	Putative cysteine desulfurase iscS 1 (EC 2.8.1.7);Putative cysteine desulfurase nifS (EC 2.8.1.7)(BSU27880);Putative cysteine desulfurase iscS 2 (EC 2.8.1.7)(BSU29590)	C00097[C_c] + C15811[C_c] -> C00041[C_c] + C15812[C_c]	( BSU27510 or BSU27880 or BSU29590 )	0	1000	0	Amino Acids and Derivatives	GENE_LIST: BSU27510 BSU27880 BSU29590
R_R07475	Heptaprenyl diphosphate synthase component II (EC 2.5.1.30);Heptaprenyl diphosphate synthase component I (EC 2.5.1.30)(BSU22760)	C00129[C_c] + C00353[C_c] -> C04217[C_c] + PPi[C_c]	( BSU22740 and BSU22760 )	0	1000	0	Fatty Acids and Lipids	GENE_LIST: BSU22740 BSU22760
R_R07476	Phosphosulfolactate synthase (EC 4.4.1.19)	C11536[C_c] <=> C11481[C_c] + PEP[C_c]	BSU10950	-1000	1000	0	Cofactors, Vitamins, Prosthetic Groups, Pigments	GENE_LIST: BSU10950
R_R07599	Branched-chain alpha-keto acid dehydrogenase, E1 component, beta subunit (EC 1.2.4.4);Branched-chain alpha-keto acid dehydrogenase, E1 component, alpha subunit (EC 1.2.4.4)(BSU24050)	C00068[C_c] + C00141[C_c] + H[C_c] -> C15976[C_c] + CO2[C_c]	( BSU24040 and BSU24050 )	0	1000	0	Amino Acids and Derivatives	GENE_LIST: BSU24040 BSU24050
R_R07600	Branched-chain alpha-keto acid dehydrogenase, E1 component, beta subunit (EC 1.2.4.4);Branched-chain alpha-keto acid dehydrogenase, E1 component, alpha subunit (EC 1.2.4.4)(BSU24050)	C15972[C_c] + C15976[C_c] <=> C00068[C_c] + C15977[C_c]	( BSU24040 and BSU24050 )	-1000	1000	0	Amino Acids and Derivatives	GENE_LIST: BSU24040 BSU24050
R_R07601	Branched-chain alpha-keto acid dehydrogenase, E1 component, beta subunit (EC 1.2.4.4);Branched-chain alpha-keto acid dehydrogenase, E1 component, alpha subunit (EC 1.2.4.4)(BSU24050)	C00068[C_c] + C00233[C_c] + H[C_c] -> C15974[C_c] + CO2[C_c]	( BSU24040 and BSU24050 )	0	1000	0	Amino Acids and Derivatives	GENE_LIST: BSU24040 BSU24050
R_R07602	Branched-chain alpha-keto acid dehydrogenase, E1 component, beta subunit (EC 1.2.4.4);Branched-chain alpha-keto acid dehydrogenase, E1 component, alpha subunit (EC 1.2.4.4)(BSU24050)	C15972[C_c] + C15974[C_c] <=> C00068[C_c] + C15975[C_c]	( BSU24040 and BSU24050 )	-1000	1000	0	Amino Acids and Derivatives	GENE_LIST: BSU24040 BSU24050
R_R07603	Branched-chain alpha-keto acid dehydrogenase, E1 component, beta subunit (EC 1.2.4.4);Branched-chain alpha-keto acid dehydrogenase, E1 component, alpha subunit (EC 1.2.4.4)(BSU24050)	C00068[C_c] + C00671[C_c] + H[C_c] -> C15978[C_c] + CO2[C_c]	( BSU24040 and BSU24050 )	0	1000	0	Amino Acids and Derivatives	GENE_LIST: BSU24040 BSU24050
R_R07604	Branched-chain alpha-keto acid dehydrogenase, E1 component, beta subunit (EC 1.2.4.4);Branched-chain alpha-keto acid dehydrogenase, E1 component, alpha subunit (EC 1.2.4.4)(BSU24050)	C15972[C_c] + C15978[C_c] <=> C00068[C_c] + C15979[C_c]	( BSU24040 and BSU24050 )	-1000	1000	0	Amino Acids and Derivatives	GENE_LIST: BSU24040 BSU24050
R_R07618	Dihydrolipoamide dehydrogenase of pyruvate dehydrogenase complex (EC 1.8.1.4);Dihydrolipoamide dehydrogenase of branched-chain alpha-keto acid dehydrogenase (EC 1.8.1.4)(BSU24060)	C15973[C_c] + NAD[C_c] <=> C15972[C_c] + H[C_c] + NADH[C_c]	( BSU14610 or BSU24060 )	-1000	1000	0	Carbohydrates	GENE_LIST: BSU14610 BSU24060
R_R07651	D-aminopeptidase	C00993[C_c] + H2O[C_c] <=> 2 C00133[C_c]	BSU12920	-1000	1000	0	Amino Acids and Derivatives	GENE_LIST: BSU12920
R_R07770	Lipoate-protein ligase A	ATP[c] + C00725[C_c] + H[C_c] -> C16238[C_c] + PPi[C_c]	BSU24530	0	1000	0	Carbohydrates	GENE_LIST: BSU24530
R_R07771	Lipoate-protein ligase A	C16238[C_c] + C16240[C_c] <=> C00020[C_c] + C16237[C_c] + H[C_c]	BSU24530	-1000	1000	0	Cofactors, Vitamins, Prosthetic Groups, Pigments	GENE_LIST: BSU24530
R_R08056	Glucarate dehydratase (EC 4.2.1.40)	C00818[C_c] -> C03921[C_c] + H2O[C_c]	BSU02490	0	1000	0	Carbohydrates	GENE_LIST: BSU02490
R_R08125	Fructoselysine 6-phosphate deglycase (EC 3.5.-.-)	C16489[C_c] + H2O[C_c] <=> C00047[C_c] + G6P[C_c]	BSU32610	-1000	1000	0	Amino Acids and Derivatives	GENE_LIST: BSU32610
R_R08166	2-succinyl-6-hydroxy-2,4-cyclohexadiene-1-carboxylate synthase (EC 4.2.99.20)	C16519[C_c] -> C05817[C_c] + PYR[C_c]	BSU30810	0	1000	0	Cofactors, Vitamins, Prosthetic Groups, Pigments	GENE_LIST: BSU30810
R_R08218	Seryl-tRNA synthetase	ATP[c] + C00065[C_c] + C16636[C_c] -> C00020[C_c] + C06481[C_c] + PPi[C_c]	BSU00130	0	1000	0	Aminoacyl-tRNA biosynthesis	GENE_LIST: BSU00130
R_R08368	Purine nucleoside phosphorylase (EC 2.4.2.1)	C15586[C_c] + HPO4[C_c] + H[C_c] <=> C00620[C_c] + C15587[C_c]	( BSU19630 or BSU23490 )	-1000	1000	0	Nucleosides and Nucleotides	GENE_LIST: BSU19630 BSU23490
R_R08386	N-hydroxyarylamine O-acetyltransferase (EC 2.3.1.118)	ACCoA[C_c] + C02720[C_c] -> C16684[C_c] + CoA[C_c]	BSU34730	0	1000	0	Carbohydrates	GENE_LIST: BSU34730
R_R08871	Putative phosphinothricin acetyltransferase ywnH (PPT N-acetyltransferase) (EC 2.3.1.183)	ACCoA[C_c] + C17962[C_c] -> C17949[C_c] + CoA[C_c]	BSU36560	0	1000	0	Amino Acids and Derivatives	GENE_LIST: BSU36560
R_R08938	Putative phosphinothricin acetyltransferase ywnH (PPT N-acetyltransferase) (EC 2.3.1.183)	ACCoA[C_c] + C05042[C_c] <=> C17952[C_c] + CoA[C_c]	BSU36560	-1000	1000	0	Cofactors, Vitamins, Prosthetic Groups, Pigments	GENE_LIST: BSU36560
R_rxn00399	Nitric oxide synthase oxygenase (EC 1.-.-.-)	2 C00062[C_c] + NADPH[C_c] + 3 O2[C_c] <=> 2 C00327[C_c] + 2 C00533[C_c] + 2 H2O[C_c] + H[C_c] + NADP[C_c]	BSU07630	-1000	1000	0	Cofactors, Vitamins, Prosthetic Groups, Pigments	GENE_LIST: BSU07630
R_rxn00418	Aminoglycoside 6-adenylyltransferase (EC 2.7.7.-)	ATP[c] + C00065[C_c] + H[C_c] -> C05820[C_c] + PPi[C_c]	BSU26790	0	1000	0	Amino Acids and Derivatives	GENE_LIST: BSU26790
R_rxn00568	Nitrite reductase [NAD(P)H] small subunit (EC 1.7.1.4);Nitrite reductase [NAD(P)H] large subunit (EC 1.7.1.4)(BSU03300);Assimilatory nitrate reductase large subunit (EC:1.7.99.4)(BSU03310);Nitrite reductase [NAD(P)H] large subunit (EC 1.7.1.4)(BSU03320)	C00088[C_c] + 5 H[C_c] + 3 NADH[C_c] -> 2 H2O[C_c] + 3 NAD[C_c] + NH4[C_c]	( BSU03290 and BSU03300 and BSU03310 and BSU03320 )	0	1000	0	Cofactors, Vitamins, Prosthetic Groups, Pigments	GENE_LIST: BSU03290 BSU03300 BSU03310 BSU03320
R_rxn00569	Nitrite reductase [NAD(P)H] small subunit (EC 1.7.1.4);Nitrite reductase [NAD(P)H] large subunit (EC 1.7.1.4)(BSU03300);Assimilatory nitrate reductase large subunit (EC:1.7.99.4)(BSU03310);Nitrite reductase [NAD(P)H] large subunit (EC 1.7.1.4)(BSU03320)	C00088[C_c] + 5 H[C_c] + 3 NADPH[C_c] -> 2 H2O[C_c] + 3 NADP[C_c] + NH4[C_c]	( BSU03290 and BSU03300 and BSU03310 and BSU03320 )	0	1000	0	Cofactors, Vitamins, Prosthetic Groups, Pigments	GENE_LIST: BSU03290 BSU03300 BSU03310 BSU03320
R_rxn00734	R_rxn00734	C00109[C_c] + HPO4[C_c] + 2 H[C_c] + 0.5 O2[C_c] -> C02876[C_c] + CO2[C_c] + H2O[C_c]		0	1000	0	Carbohydrates	GENE_LIST:
R_rxn00955	R_rxn00955	C03539[C_c] + H2O[C_c] <=> C00121[C_c] + C00155[C_c]		-1000	1000	0	Amino Acids and Derivatives	GENE_LIST:
R_rxn01259	Oligo-1,6-glucosidase (EC 3.2.1.10);Neopullulanase (EC 3.2.1.135)(BSU34560)	C00252[C_c] + H2O[C_c] <=> 2 Glc[C_c]	( BSU02840 or BSU34560 )	-1000	1000	0	Carbohydrates	GENE_LIST: BSU02840 BSU34560
R_rxn01923	Butyryl-CoA dehydrogenase (EC 1.3.99.2)	2 C00630[C_c] + O2[C_c] -> 2 C03460[C_c] + 2 H2O[C_c]	BSU24150	0	1000	0	Amino Acids and Derivatives	GENE_LIST: BSU24150
R_rxn02005	PTS system, trehalose-specific IIB component (EC 2.7.1.69)|PTS system, trehalose-specific IIC component (EC 2.7.1.69);Phosphoenolpyruvate-protein phosphotransferase of PTS system (EC 2.7.3.9)(BSU13910);Phosphocarrier protein of PTS system(BSU13900)	C01083[C_e] + PEP[C_c] -> C00689[C_c] + PYR[C_c]	( BSU13900 and BSU13910 and BSU07800 )	0	1000	0	Membrane Transport	GENE_LIST: BSU13900 BSU13910 BSU07800
R_rxn02268	Butyryl-CoA dehydrogenase (EC 1.3.99.2)	2 C15980[C_c] + O2[C_c] -> 2 C03345[C_c] + 2 H2O[C_c]	BSU24150	0	1000	0	Amino Acids and Derivatives	GENE_LIST: BSU24150
R_rxn02727	Gamma-glutamyltranspeptidase (EC 2.3.2.2)	C02166[C_c] + H2O[C_c] <=> C00025[C_c] + C05951[C_c]	BSU18410	-1000	1000	0	Sulfur Metabolism	GENE_LIST: BSU18410
R_rxn03931	Epi-inositol hydrolase	C04287[C_c] + H2O[C_c] -> C06892[C_c] + H[C_c]	BSU39730	0	1000	0	Carbohydrates	GENE_LIST: BSU39730
R_rxn04675	2-succinyl-5-enolpyruvyl-6-hydroxy-3-cyclohexene-1-carboxylic-acid synthase (EC 2.2.1.9)	C00026[C_c] + C00885[C_c] + H[C_c] -> C05817[C_c] + CO2[C_c] + PYR[C_c]	BSU30820	0	1000	0	Cofactors, Vitamins, Prosthetic Groups, Pigments	GENE_LIST: BSU30820
R_rxn05145	Phosphate transport ATP-binding protein PstB (TC 3.A.1.7.1);Putative periplasmic phosphate-binding protein PstS, Mycoplasma type(BSU24970);Phosphate transport system permease protein pstC (TC 3.A.1.7.1)(BSU24980);Phosphate ABC transporter, periplasmic phosphate-binding protein PstS (TC 3.A.1.7.1)(BSU24990)	ATP[c] + H2O[C_c] + HPO4[C_e] -> ADP[C_c] + 2 HPO4[C_c] + H[C_c]	( BSU24950 and BSU24960 and BSU24970 and BSU24980 and BSU24990 )	0	1000	0	Membrane Transport	GENE_LIST: BSU24950 BSU24960 BSU24970 BSU24980 BSU24990
R_GLCabc_ts	Unspecified monosaccharide ABC transport system, ATP-binding protein;Multiple sugar ABC transporter, ATP-binding protein(BSU32550);Multiple sugar ABC transporter, substrate-binding protein(BSU30270);Multiple sugar ABC transporter, membrane-spanning permease protein MsmF(BSU30280);Multiple sugar ABC transporter, membrane-spanning permease protein MsmG(BSU30290);Unspecified monosaccharide ABC trans…	ATP[c] + Glc[C_e] + H2O[C_c] -> ADP[C_c] + Glc[C_c] + HPO4[C_c] + H[C_c]	(( BSU31540 and BSU31550 and BSU31560 and BSU31570 ) or ( BSU30270 and BSU30280 and BSU30290 ) or ( BSU32550 and BSU32580 and BSU32590 and BSU32600 ))	0	0	0	Membrane Transport	GENE_LIST: BSU31540 BSU31550 BSU31560 BSU31570 BSU30270 BSU30280 BSU30290 BSU32550 BSU32580 BSU32590 BSU32600
R_rxn05148	Ferrichrome transport ATP-binding protein FhuC (TC 3.A.1.14.3);Heme ABC type transporter HtsABC, permease protein HtsC(BSU07500);Heme ABC type transporter HtsABC, permease protein HtsB(BSU07510);Heme ABC type transporter HtsABC, heme-binding protein(BSU07520)	ATP[c] + C00032[C_e] + H2O[C_c] -> ADP[C_c] + C00032[C_c] + HPO4[C_c] + H[C_c]	( BSU07490 and BSU07500 and BSU07510 and BSU07520 )	0	1000	0	Membrane Transport	GENE_LIST: BSU07490 BSU07500 BSU07510 BSU07520
R_rxn05149	Manganese ABC transporter, inner membrane permease protein SitD;Manganese ABC transporter, inner membrane permease protein SitC(BSU30750);Manganese ABC transporter, ATP-binding protein SitB(BSU30760);Manganese ABC transporter, periplasmic-binding protein SitA(BSU30770)	ATP[c] + C00034[C_e] + H2O[C_c] -> ADP[C_c] + C00034[C_c] + HPO4[C_c] + H[C_c]	( BSU30740 and BSU30750 and BSU30760 and BSU30770 )	0	1000	0	Membrane Transport	GENE_LIST: BSU30740 BSU30750 BSU30760 BSU30770
R_rxn05150	Copper-translocating P-type ATPase (EC 3.6.3.4)|Lead, cadmium, zinc and mercury transporting ATPase (EC 3.6.3.3) (EC 3.6.3.5);Zinc ABC transporter, ATP-binding protein ZnuC(BSU02860);Zinc ABC transporter, periplasmic-binding protein ZnuA(BSU02850);Zinc ABC transporter, inner membrane permease protein ZnuB(BSU02870)	ATP[c] + C00038[C_e] + H2O[C_c] -> ADP[C_c] + C00038[C_c] + HPO4[C_c] + H[C_c]	(( BSU02850 and BSU02860 and BSU02870 ) or BSU33490 or BSU13850 )	0	1000	0	Membrane Transport	GENE_LIST: BSU02850 BSU02860 BSU02870 BSU33490 BSU13850
R_rxn05155	Glutamine transport ATP-binding protein glnQ (TC 3.A.1.3.2);Glutamine ABC transporter, periplasmic glutamine-binding protein (TC 3.A.1.3.2)(BSU27440);Glutamine transport system permease protein glnP (TC 3.A.1.3.2)(BSU27450);Glutamine transport system permease protein glnP (TC 3.A.1.3.2)(BSU27460)	ATP[c] + C00064[C_e] + H2O[C_c] -> ADP[C_c] + C00064[C_c] + HPO4[C_c] + H[C_c]	( BSU27430 and BSU27440 and BSU27450 and BSU27460 )	0	1000	0	Membrane Transport	GENE_LIST: BSU27430 BSU27440 BSU27450 BSU27460
R_rxn05159	Choline ABC transport system, permease protein OpuBD;Choline ABC transport system, choline-binding protein OpuBC(BSU33710);Choline ABC transport system, permease protein OpuBB(BSU33720);Choline ABC transport system, ATP-binding protein OpuBA(BSU33730);Osmotically activated L-carnitine/choline ABC transporter, permease protein OpuCD(BSU33800);Osmotically activated L-carnitine/choline ABC transport…	ATP[c] + C00114[C_e] + H2O[C_c] -> ADP[C_c] + C00114[C_c] + HPO4[C_c] + H[C_c]	(( BSU33700 and BSU33710 and BSU33720 and BSU33730 ) or ( BSU33800 and BSU33810 and BSU33820 and BSU33830 ))	0	1000	0	Membrane Transport	GENE_LIST: BSU33700 BSU33710 BSU33720 BSU33730 BSU33800 BSU33810 BSU33820 BSU33830
R_rxn05160	Ribose ABC transport system, ATP-binding protein RbsA (TC 3.A.1.2.1);Unspecified monosaccharide ABC transport system, ATP-binding protein(BSU31550);Multiple sugar ABC transporter, ATP-binding protein(BSU32550);Ribose ABC transport system, high affinity permease RbsD (TC 3.A.1.2.1)(BSU35930);Multiple sugar ABC transporter, substrate-binding protein(BSU30270);Multiple sugar ABC transporter, membran…	ATP[c] + C00121[C_e] + H2O[C_c] -> ADP[C_c] + C00121[C_c] + HPO4[C_c] + H[C_c]	(( BSU35930 and BSU35940 and BSU35950 and BSU35960 ) or ( BSU31540 and BSU31550 and BSU31560 and BSU31570 ) or ( BSU30270 and BSU30280 and BSU30290 ) or ( BSU32550 and BSU32580 and BSU32590 and BSU32600 ))	0	1000	0	Membrane Transport	GENE_LIST: BSU35930 BSU35940 BSU35950 BSU35960 BSU31540 BSU31550 BSU31560 BSU31570 BSU30270 BSU30280 BSU30290 BSU32550 BSU32580 BSU32590 BSU32600
R_rxn05162	Unspecified monosaccharide ABC transport system, ATP-binding protein;Multiple sugar ABC transporter, ATP-binding protein(BSU32550);Multiple sugar ABC transporter, substrate-binding protein(BSU30270);Multiple sugar ABC transporter, membrane-spanning permease protein MsmF(BSU30280);Multiple sugar ABC transporter, membrane-spanning permease protein MsmG(BSU30290);Unspecified monosaccharide ABC trans…	ATP[c] + C00124[C_e] + H2O[C_c] -> ADP[C_c] + C00124[C_c] + HPO4[C_c] + H[C_c]	(( BSU31540 and BSU31550 and BSU31560 and BSU31570 ) or ( BSU30270 and BSU30280 and BSU30290 ) or ( BSU32550 and BSU32580 and BSU32590 and BSU32600 ))	0	1000	0	Membrane Transport	GENE_LIST: BSU31540 BSU31550 BSU31560 BSU31570 BSU30270 BSU30280 BSU30290 BSU32550 BSU32580 BSU32590 BSU32600
R_rxn05164	Histidine ABC transporter, ATP-binding protein HisP (TC 3.A.1.3.1);Probable amino-acid ABC transporter permease protein ytmM(BSU29350);Probable amino-acid ABC transporter permease protein ytmM(BSU29360);putative periplasmic binding transport protein(BSU29380)	ATP[c] + C00135[C_e] + H2O[C_c] -> ADP[C_c] + C00135[C_c] + HPO4[C_c] + H[C_c]	( BSU29340 and BSU29350 and BSU29360 and BSU29380 )	0	1000	0	Membrane Transport	GENE_LIST: BSU29340 BSU29350 BSU29360 BSU29380
R_rxn05167	Unspecified monosaccharide ABC transport system, ATP-binding protein;Multiple sugar ABC transporter, ATP-binding protein(BSU32550);Multiple sugar ABC transporter, substrate-binding protein(BSU30270);Multiple sugar ABC transporter, membrane-spanning permease protein MsmF(BSU30280);Multiple sugar ABC transporter, membrane-spanning permease protein MsmG(BSU30290);Unspecified monosaccharide ABC trans…	ATP[c] + C00181[C_e] + H2O[C_c] -> ADP[C_c] + C00181[C_c] + HPO4[C_c] + H[C_c]	(( BSU31540 and BSU31550 and BSU31560 and BSU31570 ) or ( BSU30270 and BSU30280 and BSU30290 ) or ( BSU32550 and BSU32580 and BSU32590 and BSU32600 ))	0	1000	0	Membrane Transport	GENE_LIST: BSU31540 BSU31550 BSU31560 BSU31570 BSU30270 BSU30280 BSU30290 BSU32550 BSU32580 BSU32590 BSU32600
R_rxn05170	Predicted rhamnose oligosaccharide ABC transport system, substrate-binding component;Predicted rhamnose oligosaccharide ABC transport system, permease component 2(BSU06980);Predicted rhamnose oligosaccharide ABC transport system, permease component(BSU06990);ABC-type polysaccharide transport system, permease component(BSU07110)	ATP[c] + C00208[C_e] + H2O[C_c] -> ADP[C_c] + C00208[C_c] + HPO4[C_c] + H[C_c]	(( BSU06970 and BSU06980 and BSU06990 ) or BSU07110 )	0	1000	0	Membrane Transport	GENE_LIST: BSU06970 BSU06980 BSU06990 BSU07110
R_rxn05172	Alkanesulfonates ABC transporter ATP-binding protein;Alkanesulfonates-binding protein(BSU08840);Alkanesulfonates transport system permease protein(BSU08850)	ATP[c] + C00245[C_e] + H2O[C_c] -> ADP[C_c] + C00245[C_c] + HPO4[C_c] + H[C_c]	( BSU08830 and BSU08840 and BSU08850 )	0	1000	0	Membrane Transport	GENE_LIST: BSU08830 BSU08840 BSU08850
R_rxn05173	Unspecified monosaccharide ABC transport system, ATP-binding protein;Multiple sugar ABC transporter, ATP-binding protein(BSU32550);alpha-arabinosides ABC transport system, permease protein araQ(BSU28730);alpha-arabinosides ABC transport system, permease protein araP(BSU28740);alpha-arabinosides ABC transport system, substrate-binding protein araN(BSU28750);Multiple sugar ABC transporter, substrat…	ATP[c] + C00259[C_e] + H2O[C_c] -> ADP[C_c] + C00259[C_c] + HPO4[C_c] + H[C_c]	(( BSU28730 and BSU28740 and BSU28750 ) or ( BSU30270 and BSU30280 and BSU30290 ) or ( BSU31540 and BSU31550 and BSU31560 and BSU31570 ) or ( BSU32550 and BSU32580 and BSU32590 and BSU32600 ))	0	1000	0	Membrane Transport	GENE_LIST: BSU28730 BSU28740 BSU28750 BSU30270 BSU30280 BSU30290 BSU31540 BSU31550 BSU31560 BSU31570 BSU32550 BSU32580 BSU32590 BSU32600
R_rxn05174	cation-transporting ATPase, E1-E2 family	ATP[c] + C00291[C_e] + H2O[C_c] -> ADP[C_c] + C00291[C_c] + HPO4[C_c] + H[C_c]	BSU15650	0	1000	0	Membrane Transport	GENE_LIST: BSU15650
R_rxn05177	Duplicated ATPase component YkoD of energizing module of thiamin-regulated ECF transporter for HydroxyMethylPyrimidine;Transmembrane component YkoC of energizing module of thiamin-regulated ECF transporter for HydroxyMethylPyrimidine(BSU13210);Substrate-specific component YkoE of thiamin-regulated ECF transporter for HydroxyMethylPyrimidine(BSU13230);Additional substrate-binding component of thia…	ATP[c] + C00378[C_e] + H2O[C_c] -> ADP[C_c] + C00378[C_c] + HPO4[C_c] + H[C_c]	( BSU13210 and BSU13220 and BSU13230 and BSU13240 )	0	1000	0	Membrane Transport	GENE_LIST: BSU13210 BSU13220 BSU13230 BSU13240
R_rxn05180	Osmotically activated L-carnitine/choline ABC transporter, permease protein OpuCD;Osmotically activated L-carnitine/choline ABC transporter, substrate-binding protein OpuCC(BSU33810);Osmotically activated L-carnitine/choline ABC transporter, permease protein OpuCB(BSU33820);Osmotically activated L-carnitine/choline ABC transporter, ATP-binding protein OpuCA(BSU33830)	ATP[c] + C00487[C_e] + H2O[C_c] -> ADP[C_c] + C00487[C_c] + HPO4[C_c] + H[C_c]	( BSU33800 and BSU33810 and BSU33820 and BSU33830 )	0	1000	0	Membrane Transport	GENE_LIST: BSU33800 BSU33810 BSU33820 BSU33830
R_rxn05181	Glycine betaine ABC transport system, ATP-binding protein OpuAA (EC 3.6.3.32);Glycine betaine ABC transport system, permease protein OpuAB(BSU02990);Glycine betaine ABC transport system, glycine betaine-binding protein OpuAC(BSU03000)	ATP[c] + Betaine[C_e] + H2O[C_c] -> ADP[C_c] + Betaine[C_c] + HPO4[C_c] + H[C_c]	( BSU02980 and BSU02990 and BSU03000 )	0	1000	0	Membrane Transport	GENE_LIST: BSU02980 BSU02990 BSU03000
R_rxn05183	Methionine ABC transporter ATP-binding protein;ABC transporter, ATP-binding protein(BSU09070);ABC transporter, ATP-binding protein(BSU09080);Methionine ABC transporter substrate-binding protein(BSU09110);ABC transporter, permease protein(BSU30410);ABC transporter, ATP-binding protein(BSU30450);Methionine ABC transporter substrate-binding protein(BSU32730);Methionine ABC transporter permease prote…	ATP[c] + C00855[C_e] + H2O[C_c] -> ADP[C_c] + C00855[C_c] + HPO4[C_c] + H[C_c]	(( BSU32730 and BSU32740 and BSU32750 ) or ( BSU09070 and BSU09080 and BSU09110 ) or ( BSU30410 and BSU30420 and BSU30450 ))	0	1000	0	Membrane Transport	GENE_LIST: BSU32730 BSU32740 BSU32750 BSU09070 BSU09080 BSU09110 BSU30410 BSU30420 BSU30450
R_rxn05184	Choline ABC transport system, permease protein OpuBD;Choline ABC transport system, choline-binding protein OpuBC(BSU33710);Choline ABC transport system, permease protein OpuBB(BSU33720);Choline ABC transport system, ATP-binding protein OpuBA(BSU33730);Osmotically activated L-carnitine/choline ABC transporter, permease protein OpuCD(BSU33800);Osmotically activated L-carnitine/choline ABC transport…	ATP[c] + C00919[C_e] + H2O[C_c] -> ADP[C_c] + C00919[C_c] + HPO4[C_c] + H[C_c]	(( BSU33700 and BSU33710 and BSU33720 and BSU33730 ) or ( BSU33800 and BSU33810 and BSU33820 and BSU33830 ))	0	1000	0	Membrane Transport	GENE_LIST: BSU33700 BSU33710 BSU33720 BSU33730 BSU33800 BSU33810 BSU33820 BSU33830
R_rxn05185	R_rxn05185	ATP[c] + C01487[C_e] + H2O[C_c] -> ADP[C_c] + C01487[C_c] + HPO4[C_c] + H[C_c]		0	1000	0	Membrane Transport	GENE_LIST:
R_rxn05187	Adenosylcobinamide amidohydrolase (EC 3.5.1.90)|Vitamin B12 ABC transporter, ATPase component BtuD;Vitamin B12 ABC transporter, permease component BtuC(BSU33170);Vitamin B12 ABC transporter, B12-binding component BtuF(BSU33180)	ATP[c] + C05776[C_e] + H2O[C_c] -> ADP[C_c] + C05776[C_c] + HPO4[C_c] + H[C_c]	( BSU33160 and BSU33170 and BSU33180 )	0	1000	0	Membrane Transport	GENE_LIST: BSU33160 BSU33170 BSU33180
R_rxn05188	Ferrichrome transport ATP-binding protein FhuC (TC 3.A.1.14.3);Ferrichrome transport system permease protein fhuG(BSU33300);Ferrichrome transport system permease protein fhuB (TC 3.A.1.14.3)(BSU33310);Ferrichrome-binding periplasmic protein precursor (TC 3.A.1.14.3)(BSU33320)	ATP[c] + C06228[C_e] + H2O[C_c] -> ADP[C_c] + C06228[C_c] + HPO4[C_c] + H[C_c]	( BSU33290 and BSU33300 and BSU33310 and BSU33320 )	0	1000	0	Membrane Transport	GENE_LIST: BSU33290 BSU33300 BSU33310 BSU33320
R_rxn05192	Glycine betaine ABC transport system, ATP-binding protein OpuAA (EC 3.6.3.32);Glycine betaine ABC transport system, permease protein OpuAB(BSU02990);Glycine betaine ABC transport system, glycine betaine-binding protein OpuAC(BSU03000)	ATP[c] + C11458[C_e] + H2O[C_c] -> ADP[C_c] + C11458[C_c] + HPO4[C_c] + H[C_c]	( BSU02980 and BSU02990 and BSU03000 )	0	1000	0	Membrane Transport	GENE_LIST: BSU02980 BSU02990 BSU03000
R_rxn05193	Glycine betaine ABC transport system, ATP-binding protein OpuAA (EC 3.6.3.32);Glycine betaine ABC transport system, permease protein OpuAB(BSU02990);Glycine betaine ABC transport system, glycine betaine-binding protein OpuAC(BSU03000)	ATP[c] + C11459[C_e] + H2O[C_c] -> ADP[C_c] + C11459[C_c] + HPO4[C_c] + H[C_c]	( BSU02980 and BSU02990 and BSU03000 )	0	1000	0	Membrane Transport	GENE_LIST: BSU02980 BSU02990 BSU03000
R_rxn05194	Unspecified monosaccharide ABC transport system, ATP-binding protein;Multiple sugar ABC transporter, ATP-binding protein(BSU32550);Multiple sugar ABC transporter, substrate-binding protein(BSU30270);Multiple sugar ABC transporter, membrane-spanning permease protein MsmF(BSU30280);Multiple sugar ABC transporter, membrane-spanning permease protein MsmG(BSU30290);Unspecified monosaccharide ABC trans…	ATP[c] + C11546[C_e] + H2O[C_c] -> ADP[C_c] + C11546[C_c] + HPO4[C_c] + H[C_c]	(( BSU31540 and BSU31550 and BSU31560 and BSU31570 ) or ( BSU30270 and BSU30280 and BSU30290 ) or ( BSU32550 and BSU32580 and BSU32590 and BSU32600 ))	0	1000	0	Membrane Transport	GENE_LIST: BSU31540 BSU31550 BSU31560 BSU31570 BSU30270 BSU30280 BSU30290 BSU32550 BSU32580 BSU32590 BSU32600
R_rxn05195	Iron compound ABC uptake transporter ATP-binding protein;component of iron-uptake system(BSU01610);component of iron-uptake system(BSU01620);component of iron-uptake system(BSU01630);Iron compound ABC uptake transporter permease protein(BSU03800);Iron compound ABC uptake transporter permease protein(BSU03810);Iron compound ABC uptake transporter substrate-binding protein(BSU03830)	ATP[c] + Fe[C_e] + H2O[C_c] -> ADP[C_c] + Fe[C_c] + HPO4[C_c] + H[C_c]	(( BSU03800 and BSU03810 and BSU03820 and BSU03830 ) or ( BSU01610 and BSU01620 and BSU01630 ))	0	1000	0	Membrane Transport	GENE_LIST: BSU03800 BSU03810 BSU03820 BSU03830 BSU01610 BSU01620 BSU01630
R_rxn05197	Xanthine/uracil/thiamine/ascorbate permease family protein;Uracil permease(BSU15480);Cytosine/purine/uracil/thiamine/allantoin permease family protein(BSU36470)	C00106[C_e] + H[C_e] <=> C00106[C_c] + H[C_c]	( BSU15480 or BSU36470 or BSU06370 or BSU29990 )	-1000	1000	0	Membrane Transport	GENE_LIST: BSU15480 BSU36470 BSU06370 BSU29990
R_rxn05198	Nucleoside permease NupC;Nucleoside permease nupC(BSU39020)	C00475[C_e] + H[C_e] <=> C00475[C_c] + H[C_c]	( BSU32180 or BSU39020 or BSU39410 )	-1000	1000	0	Membrane Transport	GENE_LIST: BSU32180 BSU39020 BSU39410
R_rxn05199	Nucleoside permease NupC;Nucleoside permease nupC(BSU39020)	C00299[C_e] + H[C_e] <=> C00299[C_c] + H[C_c]	( BSU32180 or BSU39020 or BSU39410 )	-1000	1000	0	Membrane Transport	GENE_LIST: BSU32180 BSU39020 BSU39410
R_rxn05200	Nucleoside permease NupC;Nucleoside permease nupC(BSU39020)	C00214[C_e] + H[C_e] <=> C00214[C_c] + H[C_c]	( BSU32180 or BSU39020 or BSU39410 )	-1000	1000	0	Membrane Transport	GENE_LIST: BSU32180 BSU39020 BSU39410
R_rxn05201	Xanthine/uracil/thiamine/ascorbate permease family protein;xanthine permease(BSU22060);Xanthine permease(BSU32430);Xanthine permease(BSU32440);Xanthine permease(BSU37940)	C00262[C_e] + H[C_e] <=> C00262[C_c] + H[C_c]	( BSU29990 or BSU06370 or ( BSU32430 and BSU32440 ) or BSU22060 or BSU37940 )	-1000	1000	0	Membrane Transport	GENE_LIST: BSU29990 BSU06370 BSU32430 BSU32440 BSU22060 BSU37940
R_rxn05202	Xanthine/uracil/thiamine/ascorbate permease family protein;xanthine permease(BSU22060);Xanthine permease(BSU32430);Xanthine permease(BSU32440);Xanthine permease(BSU37940)	C00385[C_e] + H[C_e] <=> C00385[C_c] + H[C_c]	( BSU22060 or ( BSU32430 and BSU32440 ) or BSU06370 or BSU29990 or BSU37940 )	-1000	1000	0	Membrane Transport	GENE_LIST: BSU22060 BSU32430 BSU32440 BSU06370 BSU29990 BSU37940
R_rxn05203	Cytosine/purine/uracil/thiamine/allantoin permease family protein;Purine-cytosine permease(BSU38710)	C00242[C_e] + H[C_e] <=> C00242[C_c] + H[C_c]	( BSU38710 or BSU36470 )	-1000	1000	0	Membrane Transport	GENE_LIST: BSU38710 BSU36470
R_rxn05204	Cytosine/purine/uracil/thiamine/allantoin permease family protein;Purine-cytosine permease(BSU38710)	C00387[C_e] + H[C_e] <=> C00387[C_c] + H[C_c]	( BSU38710 or BSU36470 )	-1000	1000	0	Membrane Transport	GENE_LIST: BSU38710 BSU36470
R_rxn05205	Nucleoside permease NupC;Nucleoside permease nupC(BSU39020)	C00881[C_e] + H[C_e] <=> C00881[C_c] + H[C_c]	( BSU39410 or BSU39020 or BSU32180 )	-1000	1000	0	Membrane Transport	GENE_LIST: BSU39410 BSU39020 BSU32180
R_rxn05206	Potassium efflux system KefA protein|Small-conductance mechanosensitive channel	K[C_e] <=> K[C_c]	( BSU14210 or BSU07940 )	-1000	1000	0	Membrane Transport	GENE_LIST: BSU14210 BSU07940
R_rxn05207	Malate Na(+) symporter	C00149[C_e] + C01330[C_e] <=> C00149[C_c] + C01330[C_c]	( BSU31580 or BSU23560 )	-1000	0	0	Membrane Transport	GENE_LIST: BSU31580 BSU23560
R_rxn05209	Na(+) H(+) antiporter subunit E (TC 2.A.63.1.2);Na(+) H(+) antiporter subunit A (TC 2.A.63.1.2)(BSU31600);Na(+) H(+) antiporter subunit B (TC 2.A.63.1.2)(BSU31610);Na(+) H(+) antiporter subunit C (TC 2.A.63.1.2)(BSU31620);Na(+) H(+) antiporter subunit D (TC 2.A.63.1.2)(BSU31630);Na(+) H(+) antiporter subunit F (TC 2.A.63.1.2)(BSU31650);Na(+) H(+) antiporter subunit G (TC 2.A.63.1.2)(BSU31660)	C01330[C_e] + H[C_c] <=> C01330[C_c] + H[C_e]	( BSU31600 and BSU31610 and BSU31620 and BSU31630 and BSU31640 and BSU31650 and BSU31660 )	-1000	1000	0	Membrane Transport	GENE_LIST: BSU31600 BSU31610 BSU31620 BSU31630 BSU31640 BSU31650 BSU31660
R_rxn05211	Citrate transporter;L-Malate Citrate symporter (TC 2.A.24.2.4)(BSU38770)	C00158[C_c] + H[C_c] -> C00158[C_e] + H[C_e]	( BSU26860 or BSU38770 )	0	1000	0	Membrane Transport	GENE_LIST: BSU26860 BSU38770
R_rxn05213	Ca(2+) Citrate symporter (TC 2.A.11.1.2)	C00158[C_e] + Ca[C_e] + H[C_e] <=> C00158[C_c] + Ca[C_c] + H[C_c]	BSU39060	-1000	1000	0	Membrane Transport	GENE_LIST: BSU39060
R_rxn05214	Mg(2+) Citrate transporter (TC 2.A.11.1.1)	C00158[C_e] + H[C_e] + Mg[C_e] <=> C00158[C_c] + H[C_c] + Mg[C_c]	BSU07610	-1000	1000	0	Membrane Transport	GENE_LIST: BSU07610
R_rxn05215	sodium/alanine symporter family protein	C00041[C_e] + C01330[C_e] <=> C00041[C_c] + C01330[C_c]	BSU27810	-1000	0	0	Membrane Transport	GENE_LIST: BSU27810
R_rxn05216	Sodium/glutamine symporter glnT	C00064[C_e] + C01330[C_e] <=> C00064[C_c] + C01330[C_c]	BSU02420	-1000	0	0	Membrane Transport	GENE_LIST: BSU02420
R_rxn05217	Proton/aspartate symport protein|Proton/glutamate symport protein	C00049[C_e] + H[C_e] <=> C00049[C_c] + H[C_c]	BSU02340	-1000	1000	0	Membrane Transport	GENE_LIST: BSU02340
R_rxn05219	Methionine ABC transporter ATP-binding protein;ABC transporter, ATP-binding protein(BSU09070);ABC transporter, ATP-binding protein(BSU09080);Methionine ABC transporter substrate-binding protein(BSU09110);ABC transporter, permease protein(BSU30410);ABC transporter, ATP-binding protein(BSU30450);Methionine ABC transporter substrate-binding protein(BSU32730);Methionine ABC transporter permease prote…	ATP[c] + C00073[C_e] + H2O[C_c] -> ADP[C_c] + C00073[C_c] + HPO4[C_c] + H[C_c]	(( BSU32730 and BSU32740 and BSU32750 ) or ( BSU09070 and BSU09080 and BSU09110 ) or ( BSU30410 and BSU30420 and BSU30450 ))	0	1000	0	Membrane Transport	GENE_LIST: BSU32730 BSU32740 BSU32750 BSU09070 BSU09080 BSU09110 BSU30410 BSU30420 BSU30450
R_rxn05221	Proline/sodium symporter PutP (TC 2.A.21.2.1)|Propionate/sodium symporter;Sodium/proline symporter(BSU06660)	C00148[C_e] + C01330[C_e] <=> C00148[C_c] + C01330[C_c]	( BSU06660 or BSU03220 )	-1000	0	0	Membrane Transport	GENE_LIST: BSU06660 BSU03220
R_rxn05223	Substrate-specific component BioY of biotin ECF transporter	ATP[c] + C00120[C_e] + H2O[C_c] -> ADP[C_c] + C00120[C_c] + HPO4[C_c] + H[C_c]	( BSU10370 or BSU32030 )	0	1000	0	Membrane Transport	GENE_LIST: BSU10370 BSU32030
R_GLCpts_ts	PTS system, glucose-specific IIBC component (EC 2.7.1.69);PTS system, maltose and glucose-specific IIB component (EC 2.7.1.69)|PTS system, maltose and glucose-specific IIC component (EC 2.7.1.69)(BSU08200);Phosphoenolpyruvate-protein phosphotransferase of PTS system (EC 2.7.3.9)(BSU13910);PTS system, glucose-specific IIA component (EC 2.7.1.69)|PTS system, glucose-specific IIB component (EC 2.7.1…	Glc[C_e] + PEP[C_c] -> G6P[C_c] + PYR[C_c]	(( BSU13890 and BSU13900 and BSU13910 ) or ( BSU08200 and BSU13900 and BSU13910 ) or ( BSU01680 and BSU13900 and BSU13910 ) or ( BSU40120 and BSU13900 and BSU13910 ) or ( BSU22230 and BSU13900 and BSU13910 ))	0	1000	0	Membrane Transport	GENE_LIST: BSU13890 BSU13900 BSU13910 BSU08200 BSU13900 BSU13910 BSU01680 BSU13900 BSU13910 BSU40120 BSU13900 BSU13910 BSU22230 BSU13900 BSU13910
R_rxn05229	Phosphoribosylaminoimidazole carboxylase catalytic subunit (EC 4.1.1.21);Phosphoribosylaminoimidazole carboxylase ATPase subunit (EC 4.1.1.21)(BSU06430)	ATP[c] + C00288[C_c] + C03373[C_c] -> ADP[C_c] + C04751[C_c] + HPO4[C_c] + H[C_c]	( BSU06420 and BSU06430 )	0	1000	0	Nucleosides and Nucleotides	GENE_LIST: BSU06420 BSU06430
R_rxn05237	amino acid ABC transporter, ATP-binding protein;amino acid ABC transporter, permease protein(BSU39490);Cysteine ABC transporter, substrate-binding protein(BSU39500)	ATP[c] + C00097[C_e] + H2O[C_c] -> ADP[C_c] + C00097[C_c] + HPO4[C_c] + H[C_c]	( BSU39480 and BSU39490 and BSU39500 )	0	1000	0	Membrane Transport	GENE_LIST: BSU39480 BSU39490 BSU39500
R_rxn05243	Branched-chain amino acid transport system carrier protein;branched-chain amino acid transport(BSU26700);branched-chain amino acid transport(BSU26710)	C00123[C_e] + H[C_e] <=> C00123[C_c] + H[C_c]	(( BSU26690 and BSU26700 and BSU26710 ) or BSU29600 )	-1000	1000	0	Membrane Transport	GENE_LIST: BSU26690 BSU26700 BSU26710 BSU29600
R_rxn05244	Branched-chain amino acid transport system carrier protein;branched-chain amino acid transport(BSU26700);branched-chain amino acid transport(BSU26710)	C00407[C_e] + H[C_e] <=> C00407[C_c] + H[C_c]	(( BSU26690 and BSU26700 and BSU26710 ) or BSU29600 )	-1000	1000	0	Membrane Transport	GENE_LIST: BSU26690 BSU26700 BSU26710 BSU29600
R_rxn05247	Long-chain-fatty-acid--CoA ligase (EC 6.2.1.3);Acetoacetyl-CoA synthetase [leucine] (EC 6.2.1.16)|Long-chain-fatty-acid--CoA ligase (EC 6.2.1.3)(BSU18250)	ATP[c] + CoA[C_c] + H[C_c] + cpd11430[C_c] -> C00020[C_c] + PPi[C_c] + cpd11435[C_c]	( BSU10270 or BSU28560 or BSU18250 or BSU10360 or BSU17180 or BSU04170 )	0	1000	0	Fatty Acids and Lipids	GENE_LIST: BSU10270 BSU28560 BSU18250 BSU10360 BSU17180 BSU04170
R_rxn05248	Long-chain-fatty-acid--CoA ligase (EC 6.2.1.3);Acetoacetyl-CoA synthetase [leucine] (EC 6.2.1.16)|Long-chain-fatty-acid--CoA ligase (EC 6.2.1.3)(BSU18250)	ATP[c] + CoA[C_c] + H[C_c] + cpd11438[C_c] -> C00020[C_c] + PPi[C_c] + cpd11439[C_c]	( BSU10270 or BSU28560 or BSU18250 or BSU10360 or BSU17180 or BSU04170 )	0	1000	0	Fatty Acids and Lipids	GENE_LIST: BSU10270 BSU28560 BSU18250 BSU10360 BSU17180 BSU04170
R_rxn05249	Long-chain-fatty-acid--CoA ligase (EC 6.2.1.3);Acetoacetyl-CoA synthetase [leucine] (EC 6.2.1.16)|Long-chain-fatty-acid--CoA ligase (EC 6.2.1.3)(BSU18250)	ATP[c] + CoA[C_c] + H[C_c] + cpd11436[C_c] -> C00020[C_c] + PPi[C_c] + cpd11437[C_c]	( BSU10270 or BSU28560 or BSU18250 or BSU10360 or BSU17180 or BSU04170 )	0	1000	0	Fatty Acids and Lipids	GENE_LIST: BSU10270 BSU28560 BSU18250 BSU10360 BSU17180 BSU04170
R_rxn05250	Long-chain-fatty-acid--CoA ligase (EC 6.2.1.3);Acetoacetyl-CoA synthetase [leucine] (EC 6.2.1.16)|Long-chain-fatty-acid--CoA ligase (EC 6.2.1.3)(BSU18250)	ATP[c] + CoA[C_c] + H[C_c] + cpd11440[C_c] -> C00020[C_c] + PPi[C_c] + cpd11441[C_c]	( BSU10270 or BSU28560 or BSU18250 or BSU10360 or BSU17180 or BSU04170 )	0	1000	0	Fatty Acids and Lipids	GENE_LIST: BSU10270 BSU28560 BSU18250 BSU10360 BSU17180 BSU04170
R_rxn05251	Long-chain-fatty-acid--CoA ligase (EC 6.2.1.3);Acetoacetyl-CoA synthetase [leucine] (EC 6.2.1.16)|Long-chain-fatty-acid--CoA ligase (EC 6.2.1.3)(BSU18250)	ATP[c] + CoA[C_c] + H[C_c] + cpd11433[C_c] -> C00020[C_c] + PPi[C_c] + cpd11434[C_c]	( BSU10270 or BSU28560 or BSU18250 or BSU10360 or BSU17180 or BSU04170 )	0	1000	0	Fatty Acids and Lipids	GENE_LIST: BSU10270 BSU28560 BSU18250 BSU10360 BSU17180 BSU04170
R_rxn05252	Long-chain-fatty-acid--CoA ligase (EC 6.2.1.3);Acetoacetyl-CoA synthetase [leucine] (EC 6.2.1.16)|Long-chain-fatty-acid--CoA ligase (EC 6.2.1.3)(BSU18250)	ATP[c] + CoA[C_c] + H[C_c] + cpd11431[C_c] -> C00020[C_c] + PPi[C_c] + cpd11432[C_c]	( BSU10270 or BSU28560 or BSU18250 or BSU10360 or BSU17180 or BSU04170 )	0	1000	0	Fatty Acids and Lipids	GENE_LIST: BSU10270 BSU28560 BSU18250 BSU10360 BSU17180 BSU04170
R_rxn05255	R_rxn05255	C00504[C_e] + H[C_e] <=> C00504[C_c] + H[C_c]		-1000	1000	0	Membrane Transport	GENE_LIST:
R_rxn05266	Ubiquinone/menaquinone biosynthesis methyltransferase UbiE/COQ5 (EC 2.1.1.-)	C00019[C_c] + C05818[C_c] + NADPH[C_c] -> C00021[C_c] + C00828[C_c] + NADP[C_c]	BSU22750	0	1000	0	Cofactors, Vitamins, Prosthetic Groups, Pigments	GENE_LIST: BSU22750
R_rxn05267	1,4-dihydroxy-2-naphthoate octaprenyltransferase (EC 2.5.1.-)	C03657[C_c] + C04216[C_c] + NAD[C_c] -> C05818[C_c] + CO2[C_c] + NADH[C_c] + PPi[C_c]	BSU38490	0	1000	0	Cofactors, Vitamins, Prosthetic Groups, Pigments	GENE_LIST: BSU38490
R_rxn05292	Ferrous iron transport peroxidase EfeB;Ferrous iron transport periplasmic protein EfeO(BSU38270)	Fe[C_e] -> Fe[C_c]	( BSU38260 and BSU38270 )	0	1000	0	Membrane Transport	GENE_LIST: BSU38260 BSU38270
R_rxn05294	DNA polymerase III beta subunit;DNA gyrase subunit B(BSU00060);DNA gyrase subunit A(BSU00070);DNA polymerase III subunits gamma and Tau(BSU00190);DNA polymerase III delta prime subunit(BSU00310);DNA-cytosine methyltransferase (EC 2.1.1.37)(BSU06060);DNA ligase (EC 6.5.1.2)(BSU06620);ATP-dependent DNA ligase (EC 6.5.1.1) clustered with Ku protein, LigD(BSU13400);DNA topoisomerase I (EC 5.99.1.2)(B…	0.884 C00131[C_c] + 0.6692 C00286[C_c] + 0.6684 C00458[C_c] + 0.8807 C00459[C_c] <=> C00039[C_c] + 3.1023 PPi[C_c]	(( BSU20340 and BSU00010 and BSU28990 and BSU40440 and BSU22350 and BSU29230 and BSU25210 and BSU28980 and BSU00020 and BSU00190 and BSU25560 and BSU00310 and BSU06620 and BSU06610 and BSU16580 and BSU15710 and BSU40900 and BSU00070 and BSU00060 and BSU22790 and BSU18100 and BSU18090 and BSU15940 and BSU16120 and BSU23220 and BSU23210 and BSU06060 and BSU20500 ) or ( BSU00010 and BSU28990 and BSU…	-1000	1000	0	Macromolecular Synthesis	GENE_LIST: BSU20340 BSU00010 BSU28990 BSU40440 BSU22350 BSU29230 BSU25210 BSU28980 BSU00020 BSU00190 BSU25560 BSU00310 BSU06620 BSU06610 BSU16580 BSU15710 BSU40900 BSU00070 BSU00060 BSU22790 BSU18100 BSU18090 BSU15940 BSU16120 BSU23220 BSU23210 BSU06060 BSU20500 BSU00010 BSU28990 BSU40440 BSU22350 BSU29230 BSU25210 BSU28980 BSU00020 BSU00190 BSU25560 BSU00310 BSU06620 BSU06610 BSU16580 BSU15710 B…
R_rxn05295	DNA-directed RNA polymerase beta subunit (EC 2.7.7.6);DNA-directed RNA polymerase beta' subunit (EC 2.7.7.6)(BSU01080);DNA-directed RNA polymerase alpha subunit (EC 2.7.7.6)(BSU01430);Ribonuclease III (EC 3.1.26.3)(BSU15930);tRNA (Guanine37-N1) -methyltransferase (EC 2.1.1.31)(BSU16030);Ribonuclease P protein component (EC 3.1.26.5)(BSU41050);DNA-directed RNA polymerase subunit omega (RNAP omega …	0.7706 ATP[c] + 0.9496 C00044[C_c] + 0.5853 C00063[C_c] + 0.6331 C00075[C_c] -> 2.9386 PPi[C_c] + cpd11462[C_c]	( BSU01430 and BSU01070 and BSU01080 and BSU25200 and BSU22450 and BSU08930 and BSU15930 and BSU41050 and BSU16030 and BSU27500 and BSU40410 and BSU40400 and BSU09510 and BSU16600 and BSU15690 )	0	1000	0	Macromolecular Synthesis	GENE_LIST: BSU01430 BSU01070 BSU01080 BSU25200 BSU22450 BSU08930 BSU15930 BSU41050 BSU16030 BSU27500 BSU40410 BSU40400 BSU09510 BSU16600 BSU15690
R_rxn05297	Proton/aspartate symport protein|Proton/glutamate symport protein;Proton/glutamate symport protein|Sodium/glutamate symport protein(BSU10220)	C00025[C_e] + H[C_e] <=> C00025[C_c] + H[C_c]	( BSU10220 or BSU02340 )	-1000	0	0	Membrane Transport	GENE_LIST: BSU10220 BSU02340
R_rxn05298	Proton/sodium-glutamate symport protein;Proton/glutamate symport protein|Sodium/glutamate symport protein(BSU10220)	C00025[C_e] + C01330[C_e] <=> C00025[C_c] + C01330[C_c]	( BSU09130 or BSU10220 )	-1000	0	0	Membrane Transport	GENE_LIST: BSU09130 BSU10220
R_rxn05299	Histidine transport protein (permease)	C00135[C_e] + H[C_e] <=> C00135[C_c] + H[C_c]	BSU39390	-1000	1000	0	Membrane Transport	GENE_LIST: BSU39390
R_rxn05300	R_rxn05300	C00188[C_e] + H[C_e] <=> C00188[C_c] + H[C_c]		-1000	1000	0	Membrane Transport	GENE_LIST:
R_rxn05301	R_rxn05301	H[C_e] + TYR[C_e] <=> H[C_c] + TYR[C_c]		-1000	1000	0	Membrane Transport	GENE_LIST:
R_rxn05303	Arginine/ornithine antiporter ArcD;Arginine permease RocE(BSU37760);Arginine permease RocE(BSU40330)	C00062[C_e] + H[C_e] -> C00062[C_c] + H[C_c]	( BSU33330 or BSU37760 or BSU40330 )	0	1000	0	Membrane Transport	GENE_LIST: BSU33330 BSU37760 BSU40330
R_rxn05304	amino acid ABC transporter, ATP-binding protein;amino acid ABC transporter, permease protein(BSU39490);Cysteine ABC transporter, substrate-binding protein(BSU39500)	ATP[c] + C00491[C_e] + H2O[C_c] -> ADP[C_c] + C00491[C_c] + HPO4[C_c] + H[C_c]	( BSU39480 and BSU39490 and BSU39500 )	0	1000	0	Membrane Transport	GENE_LIST: BSU39480 BSU39490 BSU39500
R_rxn05305	Transporter, LysE family	C00047[C_c] + H[C_e] <=> C00047[C_e] + H[C_c]	BSU10870	-1000	1000	0	Membrane Transport	GENE_LIST: BSU10870
R_rxn05307	R_rxn05307	C00065[C_e] + H[C_e] <=> C00065[C_c] + H[C_c]		-1000	1000	0	Membrane Transport	GENE_LIST:
R_rxn05308	Putative symporter yjcG	C00864[C_e] + H[C_e] <=> C00864[C_c] + H[C_c]	BSU38240	-1000	1000	0	Membrane Transport	GENE_LIST: BSU38240
R_rxn05310	R_rxn05310	C00253[C_e] <=> C00253[C_c]		-1000	1000	0	Membrane Transport	GENE_LIST:
R_rxn05312	Probable low-affinity inorganic phosphate transporter	HPO4[C_c] + H[C_c] -> HPO4[C_e] + H[C_e]	BSU12840	0	1000	0	Membrane Transport	GENE_LIST: BSU12840
R_rxn05313	Sodium-dependent phosphate transporter	3 C01330[C_e] + HPO4[C_e] <=> 3 C01330[C_c] + HPO4[C_c]	BSU25420	-1000	1000	0	Membrane Transport	GENE_LIST: BSU25420
R_rxn05315	Cobalt-zinc-cadmium resistance protein CzcD	C00038[C_c] + H[C_e] + K[C_e] <=> C00038[C_e] + H[C_c] + K[C_c]	BSU26650	-1000	1000	0	Membrane Transport	GENE_LIST: BSU26650
R_rxn05316	Cytosine/purine/uracil/thiamine/allantoin permease family protein;Purine-cytosine permease(BSU38710)	C00294[C_e] + H[C_e] <=> C00294[C_c] + H[C_c]	( BSU38710 or BSU36470 )	-1000	1000	0	Membrane Transport	GENE_LIST: BSU38710 BSU36470
R_rxn05317	Cytosine/purine/uracil/thiamine/allantoin permease family protein;Purine-cytosine permease(BSU38710)	C00559[C_e] + H[C_e] <=> C00559[C_c] + H[C_c]	( BSU38710 or BSU36470 )	-1000	1000	0	Membrane Transport	GENE_LIST: BSU38710 BSU36470
R_rxn05318	Cytosine/purine/uracil/thiamine/allantoin permease family protein;Purine-cytosine permease(BSU38710)	C00212[C_e] + H[C_e] <=> C00212[C_c] + H[C_c]	( BSU38710 or BSU36470 )	-1000	1000	0	Membrane Transport	GENE_LIST: BSU38710 BSU36470
R_rxn05319	R_rxn05319	H2O[C_c] -> H2O[C_e]		0	1000	0	Membrane Transport	GENE_LIST:
R_rxn05358	Malonyl CoA-acyl carrier protein transacylase (EC 2.3.1.39)	C00229[C_c] + C15980[C_c] <=> CoA[C_c] + cpd11495[C_c]	BSU15900	-1000	1000	0	Fatty Acids and Lipids	GENE_LIST: BSU15900
R_rxn05359	3-oxoacyl-[acyl-carrier-protein] synthase III (EC 2.3.1.41);3-oxoacyl-[acyl-carrier-protein] synthase, KASIII (EC 2.3.1.41)(BSU11330);3-oxoacyl-[acyl-carrier-protein] synthase, KASII (EC 2.3.1.41)(BSU11340)	C01209[C_c] + H[C_c] + cpd11495[C_c] -> C00229[C_c] + CO2[C_c] + cpd11496[C_c]	(( BSU11330 and BSU11340 ) or ( BSU10170 and BSU11340 ))	0	1000	0	Fatty Acids and Lipids	GENE_LIST: BSU11330 BSU11340 BSU10170 BSU11340
R_rxn05360	3-oxoacyl-[acyl-carrier protein] reductase (EC 1.1.1.100);3-oxoacyl-[acyl-carrier protein] reductase(BSU16870);3-oxoacyl-[acyl-carrier protein] reductase(BSU29420)	H[C_c] + NADPH[C_c] + cpd11496[C_c] <=> NADP[C_c] + cpd11497[C_c]	( BSU15910 or BSU16870 or BSU29420 )	-1000	1000	0	Fatty Acids and Lipids	GENE_LIST: BSU15910 BSU16870 BSU29420
R_rxn05361	(3R)-hydroxymyristoyl-[acyl carrier protein] dehydratase (EC 4.2.1.-)	cpd11497[C_c] <=> H2O[C_c] + cpd11498[C_c]	BSU36370	-1000	1000	0	Fatty Acids and Lipids	GENE_LIST: BSU36370
R_rxn05362	Enoyl-[acyl-carrier-protein] reductase [NADPH] (EC 1.3.1.10)	H[C_c] + NADPH[C_c] + cpd11498[C_c] -> NADP[C_c] + cpd11499[C_c]	BSU08650	0	1000	0	Fatty Acids and Lipids	GENE_LIST: BSU08650
R_rxn05363	3-oxoacyl-[acyl-carrier-protein] synthase III (EC 2.3.1.41);3-oxoacyl-[acyl-carrier-protein] synthase, KASIII (EC 2.3.1.41)(BSU11330);3-oxoacyl-[acyl-carrier-protein] synthase, KASII (EC 2.3.1.41)(BSU11340)	C01209[C_c] + H[C_c] + cpd11499[C_c] -> C00229[C_c] + CO2[C_c] + cpd11500[C_c]	(( BSU11330 and BSU11340 ) or ( BSU10170 and BSU11340 ))	0	1000	0	Fatty Acids and Lipids	GENE_LIST: BSU11330 BSU11340 BSU10170 BSU11340
R_rxn05364	3-oxoacyl-[acyl-carrier protein] reductase (EC 1.1.1.100);3-oxoacyl-[acyl-carrier protein] reductase(BSU16870);3-oxoacyl-[acyl-carrier protein] reductase(BSU29420)	H[C_c] + NADPH[C_c] + cpd11500[C_c] <=> NADP[C_c] + cpd11501[C_c]	( BSU15910 or BSU16870 or BSU29420 )	-1000	1000	0	Fatty Acids and Lipids	GENE_LIST: BSU15910 BSU16870 BSU29420
R_rxn05365	(3R)-hydroxymyristoyl-[acyl carrier protein] dehydratase (EC 4.2.1.-)	cpd11501[C_c] <=> H2O[C_c] + cpd11502[C_c]	BSU36370	-1000	1000	0	Fatty Acids and Lipids	GENE_LIST: BSU36370
R_rxn05366	Enoyl-[acyl-carrier-protein] reductase [NADPH] (EC 1.3.1.10)	H[C_c] + NADPH[C_c] + cpd11502[C_c] -> NADP[C_c] + cpd11503[C_c]	BSU08650	0	1000	0	Fatty Acids and Lipids	GENE_LIST: BSU08650
R_rxn05367	3-oxoacyl-[acyl-carrier-protein] synthase III (EC 2.3.1.41);3-oxoacyl-[acyl-carrier-protein] synthase, KASIII (EC 2.3.1.41)(BSU11330);3-oxoacyl-[acyl-carrier-protein] synthase, KASII (EC 2.3.1.41)(BSU11340)	C01209[C_c] + H[C_c] + cpd11503[C_c] -> C00229[C_c] + CO2[C_c] + cpd11504[C_c]	(( BSU11330 and BSU11340 ) or ( BSU10170 and BSU11340 ))	0	1000	0	Fatty Acids and Lipids	GENE_LIST: BSU11330 BSU11340 BSU10170 BSU11340
R_rxn05368	3-oxoacyl-[acyl-carrier protein] reductase (EC 1.1.1.100);3-oxoacyl-[acyl-carrier protein] reductase(BSU16870);3-oxoacyl-[acyl-carrier protein] reductase(BSU29420)	H[C_c] + NADPH[C_c] + cpd11504[C_c] <=> NADP[C_c] + cpd11505[C_c]	( BSU15910 or BSU16870 or BSU29420 )	-1000	1000	0	Fatty Acids and Lipids	GENE_LIST: BSU15910 BSU16870 BSU29420
R_rxn05369	(3R)-hydroxymyristoyl-[acyl carrier protein] dehydratase (EC 4.2.1.-)	cpd11505[C_c] <=> H2O[C_c] + cpd11506[C_c]	BSU36370	-1000	1000	0	Fatty Acids and Lipids	GENE_LIST: BSU36370
R_rxn05370	Enoyl-[acyl-carrier-protein] reductase [NADPH] (EC 1.3.1.10)	H[C_c] + NADPH[C_c] + cpd11506[C_c] -> NADP[C_c] + cpd11507[C_c]	BSU08650	0	1000	0	Fatty Acids and Lipids	GENE_LIST: BSU08650
R_rxn05371	3-oxoacyl-[acyl-carrier-protein] synthase III (EC 2.3.1.41);3-oxoacyl-[acyl-carrier-protein] synthase, KASIII (EC 2.3.1.41)(BSU11330);3-oxoacyl-[acyl-carrier-protein] synthase, KASII (EC 2.3.1.41)(BSU11340)	C01209[C_c] + H[C_c] + cpd11507[C_c] -> C00229[C_c] + CO2[C_c] + cpd11508[C_c]	(( BSU11330 and BSU11340 ) or ( BSU10170 and BSU11340 ))	0	1000	0	Fatty Acids and Lipids	GENE_LIST: BSU11330 BSU11340 BSU10170 BSU11340
R_rxn05372	3-oxoacyl-[acyl-carrier protein] reductase (EC 1.1.1.100);3-oxoacyl-[acyl-carrier protein] reductase(BSU16870);3-oxoacyl-[acyl-carrier protein] reductase(BSU29420)	H[C_c] + NADPH[C_c] + cpd11508[C_c] <=> NADP[C_c] + cpd11509[C_c]	( BSU15910 or BSU16870 or BSU29420 )	-1000	1000	0	Fatty Acids and Lipids	GENE_LIST: BSU15910 BSU16870 BSU29420
R_rxn05373	(3R)-hydroxymyristoyl-[acyl carrier protein] dehydratase (EC 4.2.1.-)	cpd11509[C_c] <=> H2O[C_c] + cpd11510[C_c]	BSU36370	-1000	1000	0	Fatty Acids and Lipids	GENE_LIST: BSU36370
R_rxn05374	Enoyl-[acyl-carrier-protein] reductase [NADPH] (EC 1.3.1.10)	H[C_c] + NADPH[C_c] + cpd11510[C_c] -> NADP[C_c] + cpd11511[C_c]	BSU08650	0	1000	0	Fatty Acids and Lipids	GENE_LIST: BSU08650
R_rxn05375	3-oxoacyl-[acyl-carrier-protein] synthase III (EC 2.3.1.41);3-oxoacyl-[acyl-carrier-protein] synthase, KASIII (EC 2.3.1.41)(BSU11330);3-oxoacyl-[acyl-carrier-protein] synthase, KASII (EC 2.3.1.41)(BSU11340)	C01209[C_c] + H[C_c] + cpd11511[C_c] -> C00229[C_c] + CO2[C_c] + cpd11512[C_c]	(( BSU11330 and BSU11340 ) or ( BSU10170 and BSU11340 ))	0	1000	0	Fatty Acids and Lipids	GENE_LIST: BSU11330 BSU11340 BSU10170 BSU11340
R_rxn05376	3-oxoacyl-[acyl-carrier protein] reductase (EC 1.1.1.100);3-oxoacyl-[acyl-carrier protein] reductase(BSU16870);3-oxoacyl-[acyl-carrier protein] reductase(BSU29420)	H[C_c] + NADPH[C_c] + cpd11512[C_c] <=> NADP[C_c] + cpd11513[C_c]	( BSU15910 or BSU16870 or BSU29420 )	-1000	1000	0	Fatty Acids and Lipids	GENE_LIST: BSU15910 BSU16870 BSU29420
R_rxn05377	(3R)-hydroxymyristoyl-[acyl carrier protein] dehydratase (EC 4.2.1.-)	cpd11513[C_c] <=> H2O[C_c] + cpd11514[C_c]	BSU36370	-1000	1000	0	Fatty Acids and Lipids	GENE_LIST: BSU36370
R_rxn05378	Enoyl-[acyl-carrier-protein] reductase [NADPH] (EC 1.3.1.10)	H[C_c] + NADPH[C_c] + cpd11514[C_c] -> NADP[C_c] + cpd11515[C_c]	BSU08650	0	1000	0	Fatty Acids and Lipids	GENE_LIST: BSU08650
R_rxn05379	3-oxoacyl-[acyl-carrier-protein] synthase III (EC 2.3.1.41);3-oxoacyl-[acyl-carrier-protein] synthase, KASIII (EC 2.3.1.41)(BSU11330);3-oxoacyl-[acyl-carrier-protein] synthase, KASII (EC 2.3.1.41)(BSU11340)	C01209[C_c] + H[C_c] + cpd11515[C_c] -> C00229[C_c] + CO2[C_c] + cpd11516[C_c]	(( BSU11330 and BSU11340 ) or ( BSU10170 and BSU11340 ))	0	1000	0	Fatty Acids and Lipids	GENE_LIST: BSU11330 BSU11340 BSU10170 BSU11340
R_rxn05380	3-oxoacyl-[acyl-carrier protein] reductase (EC 1.1.1.100);3-oxoacyl-[acyl-carrier protein] reductase(BSU16870);3-oxoacyl-[acyl-carrier protein] reductase(BSU29420)	H[C_c] + NADPH[C_c] + cpd11516[C_c] <=> NADP[C_c] + cpd11517[C_c]	( BSU15910 or BSU16870 or BSU29420 )	-1000	1000	0	Fatty Acids and Lipids	GENE_LIST: BSU15910 BSU16870 BSU29420
R_rxn05381	(3R)-hydroxymyristoyl-[acyl carrier protein] dehydratase (EC 4.2.1.-)	cpd11517[C_c] <=> H2O[C_c] + cpd11518[C_c]	BSU36370	-1000	1000	0	Fatty Acids and Lipids	GENE_LIST: BSU36370
R_rxn05382	Enoyl-[acyl-carrier-protein] reductase [NADPH] (EC 1.3.1.10)	H[C_c] + NADPH[C_c] + cpd11518[C_c] -> NADP[C_c] + cpd11519[C_c]	BSU08650	0	1000	0	Fatty Acids and Lipids	GENE_LIST: BSU08650
R_rxn05383	Malonyl CoA-acyl carrier protein transacylase (EC 2.3.1.39)	C00229[C_c] + C02939[C_c] <=> CoA[C_c] + cpd11520[C_c]	BSU15900	-1000	1000	0	Fatty Acids and Lipids	GENE_LIST: BSU15900
R_rxn05384	3-oxoacyl-[acyl-carrier-protein] synthase III (EC 2.3.1.41);3-oxoacyl-[acyl-carrier-protein] synthase, KASIII (EC 2.3.1.41)(BSU11330);3-oxoacyl-[acyl-carrier-protein] synthase, KASII (EC 2.3.1.41)(BSU11340)	C01209[C_c] + H[C_c] + cpd11520[C_c] -> C00229[C_c] + CO2[C_c] + cpd11521[C_c]	(( BSU11330 and BSU11340 ) or ( BSU10170 and BSU11340 ))	0	1000	0	Fatty Acids and Lipids	GENE_LIST: BSU11330 BSU11340 BSU10170 BSU11340
R_rxn05385	3-oxoacyl-[acyl-carrier protein] reductase (EC 1.1.1.100);3-oxoacyl-[acyl-carrier protein] reductase(BSU16870);3-oxoacyl-[acyl-carrier protein] reductase(BSU29420)	H[C_c] + NADPH[C_c] + cpd11521[C_c] <=> NADP[C_c] + cpd11522[C_c]	( BSU15910 or BSU16870 or BSU29420 )	-1000	1000	0	Fatty Acids and Lipids	GENE_LIST: BSU15910 BSU16870 BSU29420
R_rxn05386	(3R)-hydroxymyristoyl-[acyl carrier protein] dehydratase (EC 4.2.1.-)	cpd11522[C_c] <=> H2O[C_c] + cpd11523[C_c]	BSU36370	-1000	1000	0	Fatty Acids and Lipids	GENE_LIST: BSU36370
R_rxn05387	Enoyl-[acyl-carrier-protein] reductase [NADPH] (EC 1.3.1.10)	H[C_c] + NADPH[C_c] + cpd11523[C_c] -> NADP[C_c] + cpd11524[C_c]	BSU08650	0	1000	0	Fatty Acids and Lipids	GENE_LIST: BSU08650
R_rxn05388	3-oxoacyl-[acyl-carrier-protein] synthase III (EC 2.3.1.41);3-oxoacyl-[acyl-carrier-protein] synthase, KASIII (EC 2.3.1.41)(BSU11330);3-oxoacyl-[acyl-carrier-protein] synthase, KASII (EC 2.3.1.41)(BSU11340)	C01209[C_c] + H[C_c] + cpd11524[C_c] -> C00229[C_c] + CO2[C_c] + cpd11525[C_c]	(( BSU11330 and BSU11340 ) or ( BSU10170 and BSU11340 ))	0	1000	0	Fatty Acids and Lipids	GENE_LIST: BSU11330 BSU11340 BSU10170 BSU11340
R_rxn05389	3-oxoacyl-[acyl-carrier protein] reductase (EC 1.1.1.100);3-oxoacyl-[acyl-carrier protein] reductase(BSU16870);3-oxoacyl-[acyl-carrier protein] reductase(BSU29420)	H[C_c] + NADPH[C_c] + cpd11525[C_c] <=> NADP[C_c] + cpd11526[C_c]	( BSU15910 or BSU16870 or BSU29420 )	-1000	1000	0	Fatty Acids and Lipids	GENE_LIST: BSU15910 BSU16870 BSU29420
R_rxn05390	(3R)-hydroxymyristoyl-[acyl carrier protein] dehydratase (EC 4.2.1.-)	cpd11526[C_c] <=> H2O[C_c] + cpd11527[C_c]	BSU36370	-1000	1000	0	Fatty Acids and Lipids	GENE_LIST: BSU36370
R_rxn05391	Enoyl-[acyl-carrier-protein] reductase [NADPH] (EC 1.3.1.10)	H[C_c] + NADPH[C_c] + cpd11527[C_c] -> NADP[C_c] + cpd11528[C_c]	BSU08650	0	1000	0	Fatty Acids and Lipids	GENE_LIST: BSU08650
R_rxn05392	3-oxoacyl-[acyl-carrier-protein] synthase III (EC 2.3.1.41);3-oxoacyl-[acyl-carrier-protein] synthase, KASIII (EC 2.3.1.41)(BSU11330);3-oxoacyl-[acyl-carrier-protein] synthase, KASII (EC 2.3.1.41)(BSU11340)	C01209[C_c] + H[C_c] + cpd11528[C_c] -> C00229[C_c] + CO2[C_c] + cpd11529[C_c]	(( BSU11330 and BSU11340 ) or ( BSU10170 and BSU11340 ))	0	1000	0	Fatty Acids and Lipids	GENE_LIST: BSU11330 BSU11340 BSU10170 BSU11340
R_rxn05393	3-oxoacyl-[acyl-carrier protein] reductase (EC 1.1.1.100);3-oxoacyl-[acyl-carrier protein] reductase(BSU16870);3-oxoacyl-[acyl-carrier protein] reductase(BSU29420)	H[C_c] + NADPH[C_c] + cpd11529[C_c] <=> NADP[C_c] + cpd11530[C_c]	( BSU15910 or BSU16870 or BSU29420 )	-1000	1000	0	Fatty Acids and Lipids	GENE_LIST: BSU15910 BSU16870 BSU29420
R_rxn05394	(3R)-hydroxymyristoyl-[acyl carrier protein] dehydratase (EC 4.2.1.-)	cpd11530[C_c] <=> H2O[C_c] + cpd11531[C_c]	BSU36370	-1000	1000	0	Fatty Acids and Lipids	GENE_LIST: BSU36370
R_rxn05395	Enoyl-[acyl-carrier-protein] reductase [NADPH] (EC 1.3.1.10)	H[C_c] + NADPH[C_c] + cpd11531[C_c] -> NADP[C_c] + cpd11532[C_c]	BSU08650	0	1000	0	Fatty Acids and Lipids	GENE_LIST: BSU08650
R_rxn05396	3-oxoacyl-[acyl-carrier-protein] synthase III (EC 2.3.1.41);3-oxoacyl-[acyl-carrier-protein] synthase, KASIII (EC 2.3.1.41)(BSU11330);3-oxoacyl-[acyl-carrier-protein] synthase, KASII (EC 2.3.1.41)(BSU11340)	C01209[C_c] + H[C_c] + cpd11532[C_c] -> C00229[C_c] + CO2[C_c] + cpd11533[C_c]	(( BSU11330 and BSU11340 ) or ( BSU10170 and BSU11340 ))	0	1000	0	Fatty Acids and Lipids	GENE_LIST: BSU11330 BSU11340 BSU10170 BSU11340
R_rxn05397	3-oxoacyl-[acyl-carrier protein] reductase (EC 1.1.1.100);3-oxoacyl-[acyl-carrier protein] reductase(BSU16870);3-oxoacyl-[acyl-carrier protein] reductase(BSU29420)	H[C_c] + NADPH[C_c] + cpd11533[C_c] <=> NADP[C_c] + cpd11534[C_c]	( BSU15910 or BSU16870 or BSU29420 )	-1000	1000	0	Fatty Acids and Lipids	GENE_LIST: BSU15910 BSU16870 BSU29420
R_rxn05398	(3R)-hydroxymyristoyl-[acyl carrier protein] dehydratase (EC 4.2.1.-)	cpd11534[C_c] <=> H2O[C_c] + cpd11535[C_c]	BSU36370	-1000	1000	0	Fatty Acids and Lipids	GENE_LIST: BSU36370
R_rxn05399	Enoyl-[acyl-carrier-protein] reductase [NADPH] (EC 1.3.1.10)	H[C_c] + NADPH[C_c] + cpd11535[C_c] -> NADP[C_c] + cpd11536[C_c]	BSU08650	0	1000	0	Fatty Acids and Lipids	GENE_LIST: BSU08650
R_rxn05400	3-oxoacyl-[acyl-carrier-protein] synthase III (EC 2.3.1.41);3-oxoacyl-[acyl-carrier-protein] synthase, KASIII (EC 2.3.1.41)(BSU11330);3-oxoacyl-[acyl-carrier-protein] synthase, KASII (EC 2.3.1.41)(BSU11340)	C01209[C_c] + H[C_c] + cpd11536[C_c] -> C00229[C_c] + CO2[C_c] + cpd11537[C_c]	(( BSU11330 and BSU11340 ) or ( BSU10170 and BSU11340 ))	0	1000	0	Fatty Acids and Lipids	GENE_LIST: BSU11330 BSU11340 BSU10170 BSU11340
R_rxn05401	3-oxoacyl-[acyl-carrier protein] reductase (EC 1.1.1.100);3-oxoacyl-[acyl-carrier protein] reductase(BSU16870);3-oxoacyl-[acyl-carrier protein] reductase(BSU29420)	H[C_c] + NADPH[C_c] + cpd11537[C_c] <=> NADP[C_c] + cpd11538[C_c]	( BSU15910 or BSU16870 or BSU29420 )	-1000	1000	0	Fatty Acids and Lipids	GENE_LIST: BSU15910 BSU16870 BSU29420
R_rxn05402	(3R)-hydroxymyristoyl-[acyl carrier protein] dehydratase (EC 4.2.1.-)	cpd11538[C_c] <=> H2O[C_c] + cpd11539[C_c]	BSU36370	-1000	1000	0	Fatty Acids and Lipids	GENE_LIST: BSU36370
R_rxn05403	Enoyl-[acyl-carrier-protein] reductase [NADPH] (EC 1.3.1.10)	H[C_c] + NADPH[C_c] + cpd11539[C_c] -> NADP[C_c] + cpd11540[C_c]	BSU08650	0	1000	0	Fatty Acids and Lipids	GENE_LIST: BSU08650
R_rxn05404	3-oxoacyl-[acyl-carrier-protein] synthase III (EC 2.3.1.41);3-oxoacyl-[acyl-carrier-protein] synthase, KASIII (EC 2.3.1.41)(BSU11330);3-oxoacyl-[acyl-carrier-protein] synthase, KASII (EC 2.3.1.41)(BSU11340)	C01209[C_c] + H[C_c] + cpd11540[C_c] -> C00229[C_c] + CO2[C_c] + cpd11541[C_c]	(( BSU11330 and BSU11340 ) or ( BSU10170 and BSU11340 ))	0	1000	0	Fatty Acids and Lipids	GENE_LIST: BSU11330 BSU11340 BSU10170 BSU11340
R_rxn05405	3-oxoacyl-[acyl-carrier protein] reductase (EC 1.1.1.100);3-oxoacyl-[acyl-carrier protein] reductase(BSU16870);3-oxoacyl-[acyl-carrier protein] reductase(BSU29420)	H[C_c] + NADPH[C_c] + cpd11541[C_c] <=> NADP[C_c] + cpd11542[C_c]	( BSU15910 or BSU16870 or BSU29420 )	-1000	1000	0	Fatty Acids and Lipids	GENE_LIST: BSU15910 BSU16870 BSU29420
R_rxn05406	(3R)-hydroxymyristoyl-[acyl carrier protein] dehydratase (EC 4.2.1.-)	cpd11542[C_c] <=> H2O[C_c] + cpd11543[C_c]	BSU36370	-1000	1000	0	Fatty Acids and Lipids	GENE_LIST: BSU36370
R_rxn05407	Enoyl-[acyl-carrier-protein] reductase [NADPH] (EC 1.3.1.10)	H[C_c] + NADPH[C_c] + cpd11543[C_c] -> NADP[C_c] + cpd11544[C_c]	BSU08650	0	1000	0	Fatty Acids and Lipids	GENE_LIST: BSU08650
R_rxn05408	Malonyl CoA-acyl carrier protein transacylase (EC 2.3.1.39)	C00229[C_c] + C00630[C_c] <=> CoA[C_c] + cpd11545[C_c]	BSU15900	-1000	1000	0	Fatty Acids and Lipids	GENE_LIST: BSU15900
R_rxn05409	3-oxoacyl-[acyl-carrier-protein] synthase III (EC 2.3.1.41);3-oxoacyl-[acyl-carrier-protein] synthase, KASIII (EC 2.3.1.41)(BSU11330);3-oxoacyl-[acyl-carrier-protein] synthase, KASII (EC 2.3.1.41)(BSU11340)	C01209[C_c] + H[C_c] + cpd11545[C_c] -> C00229[C_c] + CO2[C_c] + cpd11546[C_c]	(( BSU11330 and BSU11340 ) or ( BSU10170 and BSU11340 ))	0	1000	0	Fatty Acids and Lipids	GENE_LIST: BSU11330 BSU11340 BSU10170 BSU11340
R_rxn05410	3-oxoacyl-[acyl-carrier protein] reductase (EC 1.1.1.100);3-oxoacyl-[acyl-carrier protein] reductase(BSU16870);3-oxoacyl-[acyl-carrier protein] reductase(BSU29420)	H[C_c] + NADPH[C_c] + cpd11546[C_c] <=> NADP[C_c] + cpd11547[C_c]	( BSU15910 or BSU16870 or BSU29420 )	-1000	1000	0	Fatty Acids and Lipids	GENE_LIST: BSU15910 BSU16870 BSU29420
R_rxn05411	(3R)-hydroxymyristoyl-[acyl carrier protein] dehydratase (EC 4.2.1.-)	cpd11547[C_c] <=> H2O[C_c] + cpd11548[C_c]	BSU36370	-1000	1000	0	Fatty Acids and Lipids	GENE_LIST: BSU36370
R_rxn05412	Enoyl-[acyl-carrier-protein] reductase [NADPH] (EC 1.3.1.10)	H[C_c] + NADPH[C_c] + cpd11548[C_c] -> NADP[C_c] + cpd11549[C_c]	BSU08650	0	1000	0	Fatty Acids and Lipids	GENE_LIST: BSU08650
R_rxn05413	3-oxoacyl-[acyl-carrier-protein] synthase III (EC 2.3.1.41);3-oxoacyl-[acyl-carrier-protein] synthase, KASIII (EC 2.3.1.41)(BSU11330);3-oxoacyl-[acyl-carrier-protein] synthase, KASII (EC 2.3.1.41)(BSU11340)	C01209[C_c] + H[C_c] + cpd11549[C_c] -> C00229[C_c] + CO2[C_c] + cpd11550[C_c]	(( BSU11330 and BSU11340 ) or ( BSU10170 and BSU11340 ))	0	1000	0	Fatty Acids and Lipids	GENE_LIST: BSU11330 BSU11340 BSU10170 BSU11340
R_rxn05414	3-oxoacyl-[acyl-carrier protein] reductase (EC 1.1.1.100);3-oxoacyl-[acyl-carrier protein] reductase(BSU16870);3-oxoacyl-[acyl-carrier protein] reductase(BSU29420)	H[C_c] + NADPH[C_c] + cpd11550[C_c] <=> NADP[C_c] + cpd11551[C_c]	( BSU15910 or BSU16870 or BSU29420 )	-1000	1000	0	Fatty Acids and Lipids	GENE_LIST: BSU15910 BSU16870 BSU29420
R_rxn05415	(3R)-hydroxymyristoyl-[acyl carrier protein] dehydratase (EC 4.2.1.-)	cpd11551[C_c] <=> H2O[C_c] + cpd11552[C_c]	BSU36370	-1000	1000	0	Fatty Acids and Lipids	GENE_LIST: BSU36370
R_rxn05416	Enoyl-[acyl-carrier-protein] reductase [NADPH] (EC 1.3.1.10)	H[C_c] + NADPH[C_c] + cpd11552[C_c] -> NADP[C_c] + cpd11553[C_c]	BSU08650	0	1000	0	Fatty Acids and Lipids	GENE_LIST: BSU08650
R_rxn05417	3-oxoacyl-[acyl-carrier-protein] synthase III (EC 2.3.1.41);3-oxoacyl-[acyl-carrier-protein] synthase, KASIII (EC 2.3.1.41)(BSU11330);3-oxoacyl-[acyl-carrier-protein] synthase, KASII (EC 2.3.1.41)(BSU11340)	C01209[C_c] + H[C_c] + cpd11553[C_c] -> C00229[C_c] + CO2[C_c] + cpd11554[C_c]	(( BSU11330 and BSU11340 ) or ( BSU10170 and BSU11340 ))	0	1000	0	Fatty Acids and Lipids	GENE_LIST: BSU11330 BSU11340 BSU10170 BSU11340
R_rxn05418	3-oxoacyl-[acyl-carrier protein] reductase (EC 1.1.1.100);3-oxoacyl-[acyl-carrier protein] reductase(BSU16870);3-oxoacyl-[acyl-carrier protein] reductase(BSU29420)	H[C_c] + NADPH[C_c] + cpd11554[C_c] <=> NADP[C_c] + cpd11555[C_c]	( BSU15910 or BSU16870 or BSU29420 )	-1000	1000	0	Fatty Acids and Lipids	GENE_LIST: BSU15910 BSU16870 BSU29420
R_rxn05419	(3R)-hydroxymyristoyl-[acyl carrier protein] dehydratase (EC 4.2.1.-)	cpd11555[C_c] <=> H2O[C_c] + cpd11556[C_c]	BSU36370	-1000	1000	0	Fatty Acids and Lipids	GENE_LIST: BSU36370
R_rxn05420	Enoyl-[acyl-carrier-protein] reductase [NADPH] (EC 1.3.1.10)	H[C_c] + NADPH[C_c] + cpd11556[C_c] -> NADP[C_c] + cpd11557[C_c]	BSU08650	0	1000	0	Fatty Acids and Lipids	GENE_LIST: BSU08650
R_rxn05421	3-oxoacyl-[acyl-carrier-protein] synthase III (EC 2.3.1.41);3-oxoacyl-[acyl-carrier-protein] synthase, KASIII (EC 2.3.1.41)(BSU11330);3-oxoacyl-[acyl-carrier-protein] synthase, KASII (EC 2.3.1.41)(BSU11340)	C01209[C_c] + H[C_c] + cpd11557[C_c] -> C00229[C_c] + CO2[C_c] + cpd11558[C_c]	(( BSU11330 and BSU11340 ) or ( BSU10170 and BSU11340 ))	0	1000	0	Fatty Acids and Lipids	GENE_LIST: BSU11330 BSU11340 BSU10170 BSU11340
R_rxn05422	3-oxoacyl-[acyl-carrier protein] reductase (EC 1.1.1.100);3-oxoacyl-[acyl-carrier protein] reductase(BSU16870);3-oxoacyl-[acyl-carrier protein] reductase(BSU29420)	H[C_c] + NADPH[C_c] + cpd11558[C_c] <=> NADP[C_c] + cpd11559[C_c]	( BSU15910 or BSU16870 or BSU29420 )	-1000	1000	0	Fatty Acids and Lipids	GENE_LIST: BSU15910 BSU16870 BSU29420
R_rxn05423	(3R)-hydroxymyristoyl-[acyl carrier protein] dehydratase (EC 4.2.1.-)	cpd11559[C_c] <=> H2O[C_c] + cpd11560[C_c]	BSU36370	-1000	1000	0	Fatty Acids and Lipids	GENE_LIST: BSU36370
R_rxn05424	Enoyl-[acyl-carrier-protein] reductase [NADPH] (EC 1.3.1.10)	H[C_c] + NADPH[C_c] + cpd11560[C_c] -> NADP[C_c] + cpd11561[C_c]	BSU08650	0	1000	0	Fatty Acids and Lipids	GENE_LIST: BSU08650
R_rxn05425	3-oxoacyl-[acyl-carrier-protein] synthase III (EC 2.3.1.41);3-oxoacyl-[acyl-carrier-protein] synthase, KASIII (EC 2.3.1.41)(BSU11330);3-oxoacyl-[acyl-carrier-protein] synthase, KASII (EC 2.3.1.41)(BSU11340)	C01209[C_c] + H[C_c] + cpd11561[C_c] -> C00229[C_c] + CO2[C_c] + cpd11562[C_c]	(( BSU11330 and BSU11340 ) or ( BSU10170 and BSU11340 ))	0	1000	0	Fatty Acids and Lipids	GENE_LIST: BSU11330 BSU11340 BSU10170 BSU11340
R_rxn05426	3-oxoacyl-[acyl-carrier protein] reductase (EC 1.1.1.100);3-oxoacyl-[acyl-carrier protein] reductase(BSU16870);3-oxoacyl-[acyl-carrier protein] reductase(BSU29420)	H[C_c] + NADPH[C_c] + cpd11562[C_c] <=> NADP[C_c] + cpd11563[C_c]	( BSU15910 or BSU16870 or BSU29420 )	-1000	1000	0	Fatty Acids and Lipids	GENE_LIST: BSU15910 BSU16870 BSU29420
R_rxn05427	(3R)-hydroxymyristoyl-[acyl carrier protein] dehydratase (EC 4.2.1.-)	cpd11563[C_c] <=> H2O[C_c] + cpd11564[C_c]	BSU36370	-1000	1000	0	Fatty Acids and Lipids	GENE_LIST: BSU36370
R_rxn05428	Enoyl-[acyl-carrier-protein] reductase [NADPH] (EC 1.3.1.10)	H[C_c] + NADPH[C_c] + cpd11564[C_c] -> NADP[C_c] + cpd11565[C_c]	BSU08650	0	1000	0	Fatty Acids and Lipids	GENE_LIST: BSU08650
R_rxn05429	3-oxoacyl-[acyl-carrier-protein] synthase III (EC 2.3.1.41);3-oxoacyl-[acyl-carrier-protein] synthase, KASIII (EC 2.3.1.41)(BSU11330);3-oxoacyl-[acyl-carrier-protein] synthase, KASII (EC 2.3.1.41)(BSU11340)	C01209[C_c] + H[C_c] + cpd11565[C_c] -> C00229[C_c] + CO2[C_c] + cpd11566[C_c]	(( BSU11330 and BSU11340 ) or ( BSU10170 and BSU11340 ))	0	1000	0	Fatty Acids and Lipids	GENE_LIST: BSU11330 BSU11340 BSU10170 BSU11340
R_rxn05430	3-oxoacyl-[acyl-carrier protein] reductase (EC 1.1.1.100);3-oxoacyl-[acyl-carrier protein] reductase(BSU16870);3-oxoacyl-[acyl-carrier protein] reductase(BSU29420)	H[C_c] + NADPH[C_c] + cpd11566[C_c] <=> NADP[C_c] + cpd11567[C_c]	( BSU15910 or BSU16870 or BSU29420 )	-1000	1000	0	Fatty Acids and Lipids	GENE_LIST: BSU15910 BSU16870 BSU29420
R_rxn05431	(3R)-hydroxymyristoyl-[acyl carrier protein] dehydratase (EC 4.2.1.-)	cpd11567[C_c] <=> H2O[C_c] + cpd11568[C_c]	BSU36370	-1000	1000	0	Fatty Acids and Lipids	GENE_LIST: BSU36370
R_rxn05432	Enoyl-[acyl-carrier-protein] reductase [NADPH] (EC 1.3.1.10)	H[C_c] + NADPH[C_c] + cpd11568[C_c] -> NADP[C_c] + cpd11569[C_c]	BSU08650	0	1000	0	Fatty Acids and Lipids	GENE_LIST: BSU08650
R_rxn05433	Enoyl-[acyl-carrier-protein] reductase [NADH] (EC 1.3.1.9);Enoyl-[acyl-carrier-protein] reductase [FMN] (EC 1.3.1.9) homolog(BSU26800)	H[C_c] + NADH[C_c] + cpd11498[C_c] -> NAD[C_c] + cpd11499[C_c]	( BSU11720 or BSU26800 )	0	1000	0	Fatty Acids and Lipids	GENE_LIST: BSU11720 BSU26800
R_rxn05434	Enoyl-[acyl-carrier-protein] reductase [NADH] (EC 1.3.1.9);Enoyl-[acyl-carrier-protein] reductase [FMN] (EC 1.3.1.9) homolog(BSU26800)	H[C_c] + NADH[C_c] + cpd11502[C_c] -> NAD[C_c] + cpd11503[C_c]	( BSU11720 or BSU26800 )	0	1000	0	Fatty Acids and Lipids	GENE_LIST: BSU11720 BSU26800
R_rxn05435	Enoyl-[acyl-carrier-protein] reductase [NADH] (EC 1.3.1.9);Enoyl-[acyl-carrier-protein] reductase [FMN] (EC 1.3.1.9) homolog(BSU26800)	H[C_c] + NADH[C_c] + cpd11506[C_c] -> NAD[C_c] + cpd11507[C_c]	( BSU11720 or BSU26800 )	0	1000	0	Fatty Acids and Lipids	GENE_LIST: BSU11720 BSU26800
R_rxn05436	Enoyl-[acyl-carrier-protein] reductase [NADH] (EC 1.3.1.9);Enoyl-[acyl-carrier-protein] reductase [FMN] (EC 1.3.1.9) homolog(BSU26800)	H[C_c] + NADH[C_c] + cpd11510[C_c] -> NAD[C_c] + cpd11511[C_c]	( BSU11720 or BSU26800 )	0	1000	0	Fatty Acids and Lipids	GENE_LIST: BSU11720 BSU26800
R_rxn05437	Enoyl-[acyl-carrier-protein] reductase [NADH] (EC 1.3.1.9);Enoyl-[acyl-carrier-protein] reductase [FMN] (EC 1.3.1.9) homolog(BSU26800)	H[C_c] + NADH[C_c] + cpd11514[C_c] -> NAD[C_c] + cpd11515[C_c]	( BSU11720 or BSU26800 )	0	1000	0	Fatty Acids and Lipids	GENE_LIST: BSU11720 BSU26800
R_rxn05438	Enoyl-[acyl-carrier-protein] reductase [NADH] (EC 1.3.1.9);Enoyl-[acyl-carrier-protein] reductase [FMN] (EC 1.3.1.9) homolog(BSU26800)	H[C_c] + NADH[C_c] + cpd11518[C_c] -> NAD[C_c] + cpd11519[C_c]	( BSU11720 or BSU26800 )	0	1000	0	Fatty Acids and Lipids	GENE_LIST: BSU11720 BSU26800
R_rxn05439	Enoyl-[acyl-carrier-protein] reductase [NADH] (EC 1.3.1.9);Enoyl-[acyl-carrier-protein] reductase [FMN] (EC 1.3.1.9) homolog(BSU26800)	H[C_c] + NADH[C_c] + cpd11523[C_c] -> NAD[C_c] + cpd11524[C_c]	( BSU11720 or BSU26800 )	0	1000	0	Fatty Acids and Lipids	GENE_LIST: BSU11720 BSU26800
R_rxn05440	Enoyl-[acyl-carrier-protein] reductase [NADH] (EC 1.3.1.9);Enoyl-[acyl-carrier-protein] reductase [FMN] (EC 1.3.1.9) homolog(BSU26800)	H[C_c] + NADH[C_c] + cpd11527[C_c] -> NAD[C_c] + cpd11528[C_c]	( BSU11720 or BSU26800 )	0	1000	0	Fatty Acids and Lipids	GENE_LIST: BSU11720 BSU26800
R_rxn05441	Enoyl-[acyl-carrier-protein] reductase [NADH] (EC 1.3.1.9);Enoyl-[acyl-carrier-protein] reductase [FMN] (EC 1.3.1.9) homolog(BSU26800)	H[C_c] + NADH[C_c] + cpd11531[C_c] -> NAD[C_c] + cpd11532[C_c]	( BSU11720 or BSU26800 )	0	1000	0	Fatty Acids and Lipids	GENE_LIST: BSU11720 BSU26800
R_rxn05442	Enoyl-[acyl-carrier-protein] reductase [NADH] (EC 1.3.1.9);Enoyl-[acyl-carrier-protein] reductase [FMN] (EC 1.3.1.9) homolog(BSU26800)	H[C_c] + NADH[C_c] + cpd11535[C_c] -> NAD[C_c] + cpd11536[C_c]	( BSU11720 or BSU26800 )	0	1000	0	Fatty Acids and Lipids	GENE_LIST: BSU11720 BSU26800
R_rxn05443	Enoyl-[acyl-carrier-protein] reductase [NADH] (EC 1.3.1.9);Enoyl-[acyl-carrier-protein] reductase [FMN] (EC 1.3.1.9) homolog(BSU26800)	H[C_c] + NADH[C_c] + cpd11539[C_c] -> NAD[C_c] + cpd11540[C_c]	( BSU11720 or BSU26800 )	0	1000	0	Fatty Acids and Lipids	GENE_LIST: BSU11720 BSU26800
R_rxn05444	Enoyl-[acyl-carrier-protein] reductase [NADH] (EC 1.3.1.9);Enoyl-[acyl-carrier-protein] reductase [FMN] (EC 1.3.1.9) homolog(BSU26800)	H[C_c] + NADH[C_c] + cpd11543[C_c] -> NAD[C_c] + cpd11544[C_c]	( BSU11720 or BSU26800 )	0	1000	0	Fatty Acids and Lipids	GENE_LIST: BSU11720 BSU26800
R_rxn05445	Enoyl-[acyl-carrier-protein] reductase [NADH] (EC 1.3.1.9);Enoyl-[acyl-carrier-protein] reductase [FMN] (EC 1.3.1.9) homolog(BSU26800)	H[C_c] + NADH[C_c] + cpd11548[C_c] -> NAD[C_c] + cpd11549[C_c]	( BSU11720 or BSU26800 )	0	1000	0	Fatty Acids and Lipids	GENE_LIST: BSU11720 BSU26800
R_rxn05446	Enoyl-[acyl-carrier-protein] reductase [NADH] (EC 1.3.1.9);Enoyl-[acyl-carrier-protein] reductase [FMN] (EC 1.3.1.9) homolog(BSU26800)	H[C_c] + NADH[C_c] + cpd11552[C_c] -> NAD[C_c] + cpd11553[C_c]	( BSU11720 or BSU26800 )	0	1000	0	Fatty Acids and Lipids	GENE_LIST: BSU11720 BSU26800
R_rxn05447	Enoyl-[acyl-carrier-protein] reductase [NADH] (EC 1.3.1.9);Enoyl-[acyl-carrier-protein] reductase [FMN] (EC 1.3.1.9) homolog(BSU26800)	H[C_c] + NADH[C_c] + cpd11556[C_c] -> NAD[C_c] + cpd11557[C_c]	( BSU11720 or BSU26800 )	0	1000	0	Fatty Acids and Lipids	GENE_LIST: BSU11720 BSU26800
R_rxn05448	Enoyl-[acyl-carrier-protein] reductase [NADH] (EC 1.3.1.9);Enoyl-[acyl-carrier-protein] reductase [FMN] (EC 1.3.1.9) homolog(BSU26800)	H[C_c] + NADH[C_c] + cpd11560[C_c] -> NAD[C_c] + cpd11561[C_c]	( BSU11720 or BSU26800 )	0	1000	0	Cell Wall and Capsule	GENE_LIST: BSU11720 BSU26800
R_rxn05449	Enoyl-[acyl-carrier-protein] reductase [NADH] (EC 1.3.1.9);Enoyl-[acyl-carrier-protein] reductase [FMN] (EC 1.3.1.9) homolog(BSU26800)	H[C_c] + NADH[C_c] + cpd11564[C_c] -> NAD[C_c] + cpd11565[C_c]	( BSU11720 or BSU26800 )	0	1000	0	Fatty Acids and Lipids	GENE_LIST: BSU11720 BSU26800
R_rxn05450	Enoyl-[acyl-carrier-protein] reductase [NADH] (EC 1.3.1.9);Enoyl-[acyl-carrier-protein] reductase [FMN] (EC 1.3.1.9) homolog(BSU26800)	H[C_c] + NADH[C_c] + cpd11568[C_c] -> NAD[C_c] + cpd11569[C_c]	( BSU11720 or BSU26800 )	0	1000	0	Fatty Acids and Lipids	GENE_LIST: BSU11720 BSU26800
R_rxn05451	Malonyl CoA-acyl carrier protein transacylase (EC 2.3.1.39)	CoA[C_c] + cpd11515[C_c] <=> C00229[C_c] + cpd11439[C_c]	BSU15900	-1000	1000	0	Fatty Acids and Lipids	GENE_LIST: BSU15900
R_rxn05452	Malonyl CoA-acyl carrier protein transacylase (EC 2.3.1.39)	CoA[C_c] + cpd11519[C_c] <=> C00229[C_c] + cpd11434[C_c]	BSU15900	-1000	1000	0	Fatty Acids and Lipids	GENE_LIST: BSU15900
R_rxn05453	Malonyl CoA-acyl carrier protein transacylase (EC 2.3.1.39)	CoA[C_c] + cpd11540[C_c] <=> C00229[C_c] + cpd11437[C_c]	BSU15900	-1000	1000	0	Fatty Acids and Lipids	GENE_LIST: BSU15900
R_rxn05454	Malonyl CoA-acyl carrier protein transacylase (EC 2.3.1.39)	CoA[C_c] + cpd11544[C_c] <=> C00229[C_c] + cpd11432[C_c]	BSU15900	-1000	1000	0	Fatty Acids and Lipids	GENE_LIST: BSU15900
R_rxn05455	Malonyl CoA-acyl carrier protein transacylase (EC 2.3.1.39)	CoA[C_c] + cpd11565[C_c] <=> C00229[C_c] + cpd11435[C_c]	BSU15900	-1000	1000	0	Fatty Acids and Lipids	GENE_LIST: BSU15900
R_rxn05456	Malonyl CoA-acyl carrier protein transacylase (EC 2.3.1.39)	CoA[C_c] + cpd11569[C_c] <=> C00229[C_c] + cpd11441[C_c]	BSU15900	-1000	1000	0	Fatty Acids and Lipids	GENE_LIST: BSU15900
R_rxn05457	Malonyl CoA-acyl carrier protein transacylase (EC 2.3.1.39)	C05761[C_c] + CoA[C_c] <=> C00229[C_c] + C02593[C_c]	BSU15900	-1000	1000	0	Fatty Acids and Lipids	GENE_LIST: BSU15900
R_rxn05458	Malonyl CoA-acyl carrier protein transacylase (EC 2.3.1.39)	C05764[C_c] + CoA[C_c] <=> C00154[C_c] + C00229[C_c]	BSU15900	-1000	1000	0	Fatty Acids and Lipids	GENE_LIST: BSU15900
R_rxn05459	Malonyl CoA-acyl carrier protein transacylase (EC 2.3.1.39)	CoA[C_c] + cpd11573[C_c] <=> C00229[C_c] + C00412[C_c]	BSU15900	-1000	1000	0	Fatty Acids and Lipids	GENE_LIST: BSU15900
R_rxn05460	3-oxoacyl-[acyl-carrier-protein] synthase III (EC 2.3.1.41);3-oxoacyl-[acyl-carrier-protein] synthase, KASIII (EC 2.3.1.41)(BSU11330);3-oxoacyl-[acyl-carrier-protein] synthase, KASII (EC 2.3.1.41)(BSU11340)	C01209[C_c] + C05764[C_c] + H[C_c] -> C00229[C_c] + CO2[C_c] + cpd11570[C_c]	(( BSU11330 and BSU11340 ) or ( BSU10170 and BSU11340 ))	0	1000	0	Fatty Acids and Lipids	GENE_LIST: BSU11330 BSU11340 BSU10170 BSU11340
R_rxn05461	3-oxoacyl-[acyl-carrier protein] reductase (EC 1.1.1.100);3-oxoacyl-[acyl-carrier protein] reductase(BSU16870);3-oxoacyl-[acyl-carrier protein] reductase(BSU29420)	H[C_c] + NADPH[C_c] + cpd11570[C_c] <=> NADP[C_c] + cpd11571[C_c]	( BSU15910 or BSU16870 or BSU29420 )	-1000	1000	0	Fatty Acids and Lipids	GENE_LIST: BSU15910 BSU16870 BSU29420
R_rxn05462	(3R)-hydroxymyristoyl-[acyl carrier protein] dehydratase (EC 4.2.1.-)	cpd11571[C_c] <=> H2O[C_c] + cpd11572[C_c]	BSU36370	-1000	1000	0	Fatty Acids and Lipids	GENE_LIST: BSU36370
R_rxn05463	Enoyl-[acyl-carrier-protein] reductase [NADPH] (EC 1.3.1.10)	H[C_c] + NADPH[C_c] + cpd11572[C_c] -> NADP[C_c] + cpd11573[C_c]	BSU08650	0	1000	0	Fatty Acids and Lipids	GENE_LIST: BSU08650
R_rxn05464	Enoyl-[acyl-carrier-protein] reductase [NADH] (EC 1.3.1.9);Enoyl-[acyl-carrier-protein] reductase [FMN] (EC 1.3.1.9) homolog(BSU26800)	H[C_c] + NADH[C_c] + cpd11572[C_c] -> NAD[C_c] + cpd11573[C_c]	( BSU11720 or BSU26800 )	0	1000	0	Fatty Acids and Lipids	GENE_LIST: BSU11720 BSU26800
R_rxn05466	Ammonium transporter	NH4[C_e] <=> NH4[C_c]	BSU36510	-1000	1000	0	Membrane Transport	GENE_LIST: BSU36510
R_rxn05467	R_rxn05467	CO2[C_e] <=> CO2[C_c]		-1000	1000	0	Membrane Transport	GENE_LIST:
R_rxn05468	R_rxn05468	O2[C_e] <=> O2[C_c]		-1000	1000	0	Membrane Transport	GENE_LIST:
R_rxn05469	R_rxn05469	H[C_e] + PYR[C_e] <=> H[C_c] + PYR[C_c]		-1000	1000	0	Membrane Transport	GENE_LIST:
R_rxn05470	L-lactate permease	C00160[C_e] + H[C_e] <=> C00160[C_c] + H[C_c]	( BSU34190 or BSU03060 )	-1000	1000	0	Membrane Transport	GENE_LIST: BSU34190 BSU03060
R_rxn05471	R_rxn05471	C00144[C_e] + H[C_e] <=> C00144[C_c] + H[C_c]		-1000	1000	0	Membrane Transport	GENE_LIST:
R_rxn05472	R_rxn05472	C02323[C_e] + H[C_e] <=> C02323[C_c] + H[C_c]		-1000	1000	0	Membrane Transport	GENE_LIST:
R_rxn05473	R_rxn05473	C00988[C_e] + H[C_e] <=> C00988[C_c] + H[C_c]		-1000	1000	0	Membrane Transport	GENE_LIST:
R_rxn05474	R_rxn05474	2PG[C_e] + H[C_e] <=> 2PG[C_c] + H[C_c]		-1000	1000	0	Membrane Transport	GENE_LIST:
R_rxn05475	gamma-aminobutyrate (GABA) permease	H[C_e] + cpd11599[C_e] <=> H[C_c] + cpd11599[C_c]	BSU06310	-1000	1000	0	Membrane Transport	GENE_LIST: BSU06310
R_rxn05476	R_rxn05476	C01367[C_e] + H[C_e] <=> C01367[C_c] + H[C_c]		-1000	1000	0	Membrane Transport	GENE_LIST:
R_rxn05477	R_rxn05477	C05822[C_e] + H[C_e] <=> C05822[C_c] + H[C_c]		-1000	1000	0	Membrane Transport	GENE_LIST:
R_rxn05478	R_rxn05478	C06193[C_e] + H[C_e] <=> C06193[C_c] + H[C_c]		-1000	1000	0	Membrane Transport	GENE_LIST:
R_rxn05479	R_rxn05479	3PG[C_e] + H[C_e] <=> 3PG[C_c] + H[C_c]		-1000	1000	0	Membrane Transport	GENE_LIST:
R_rxn05480	R_rxn05480	C01368[C_e] + H[C_e] <=> C01368[C_c] + H[C_c]		-1000	1000	0	Membrane Transport	GENE_LIST:
R_rxn05481	R_rxn05481	C03089[C_e] + H[C_e] <=> C03089[C_c] + H[C_c]		-1000	1000	0	Membrane Transport	GENE_LIST:
R_rxn05482	R_rxn05482	6PGC[C_e] + H[C_e] <=> 6PGC[C_c] + H[C_c]		-1000	1000	0	Membrane Transport	GENE_LIST:
R_rxn05483	R_rxn05483	C00532[C_e] <=> C00532[C_c]		-1000	1000	0	Membrane Transport	GENE_LIST:
R_rxn05484	R_rxn05484	C00164[C_e] + H[C_e] <=> C00164[C_c] + H[C_c]		-1000	1000	0	Membrane Transport	GENE_LIST:
R_rxn05485	PTS system, N-acetylglucosamine-specific IIB component (EC 2.7.1.69)|PTS system, N-acetylglucosamine-specific IIC component (EC 2.7.1.69);Phosphoenolpyruvate-protein phosphotransferase of PTS system (EC 2.7.3.9)(BSU13910);Phosphocarrier protein of PTS system(BSU13900)	C00140[C_e] + PEP[C_c] -> C00357[C_c] + PYR[C_c]	( BSU13900 and BSU13910 and BSU07700 )	0	1000	0	Membrane Transport	GENE_LIST: BSU13900 BSU13910 BSU07700
R_rxn05486	R_rxn05486	C00645[C_e] + H[C_e] <=> C00645[C_c] + H[C_c]		-1000	1000	0	Membrane Transport	GENE_LIST:
R_rxn05487	R_rxn05487	C00270[C_e] + H[C_e] <=> C00270[C_c] + H[C_c]		-1000	1000	0	Membrane Transport	GENE_LIST:
R_rxn05488	R_rxn05488	AC[C_e] + H[C_e] <=> AC[C_c] + H[C_c]		-1000	1000	0	Membrane Transport	GENE_LIST:
R_rxn05491	R_rxn05491	C00147[C_e] + H[C_e] <=> C00147[C_c] + H[C_c]		-1000	1000	0	Membrane Transport	GENE_LIST:
R_rxn05493	2-oxoglutarate/malate translocator;Putative transporter yoaB(BSU18540);alpha-ketoglutarate permease(BSU27760)	C00026[C_e] + H[C_e] <=> C00026[C_c] + H[C_c]	( BSU18540 or BSU07570 or BSU27760 )	-1000	1000	0	Membrane Transport	GENE_LIST: BSU18540 BSU07570 BSU27760
R_rxn05494	D-serine/D-alanine/glycine transporter;Na(+)-linked D-alanine glycine permease(BSU07750)	C00133[C_e] + H[C_e] <=> C00133[C_c] + H[C_c]	( BSU05620 or BSU07750 or BSU27090 )	-1000	1000	0	Membrane Transport	GENE_LIST: BSU05620 BSU07750 BSU27090
R_rxn05495	D-serine/D-alanine/glycine transporter	C00099[C_e] + H[C_e] <=> C00099[C_c] + H[C_c]	BSU05620	-1000	1000	0	Membrane Transport	GENE_LIST: BSU05620
R_rxn05497	R_rxn05497	C00020[C_e] + H[C_e] <=> C00020[C_c] + H[C_c]		-1000	1000	0	Membrane Transport	GENE_LIST:
R_rxn05498	R_rxn05498	cpd11598[C_c] <=> cpd11598[C_e]		-1000	1000	0	Membrane Transport	GENE_LIST:
R_rxn05499	R_rxn05499	C00216[C_e] <=> C00216[C_c]		-1000	1000	0	Membrane Transport	GENE_LIST:
R_rxn05500	Arabinose-proton symporter	C00259[C_e] + H[C_e] <=> C00259[C_c] + H[C_c]	BSU33960	-1000	1000	0	Membrane Transport	GENE_LIST: BSU33960
R_rxn05501	Phosphoenolpyruvate-protein phosphotransferase of PTS system (EC 2.7.3.9);PTS system, beta-glucoside-specific IIA component (EC 2.7.1.69)|PTS system, beta-glucoside-specific IIB component (EC 2.7.1.69)|PTS system, beta-glucoside-specific IIC component (EC 2.7.1.69)(BSU39270);Phosphocarrier protein of PTS system(BSU13900)	C06186[C_e] + PEP[C_c] -> C06187[C_c] + PYR[C_c]	( BSU13900 and BSU13910 and BSU39270 )	0	1000	0	Membrane Transport	GENE_LIST: BSU13900 BSU13910 BSU39270
R_rxn05502	R_rxn05502	C05945[C_e] + H[C_e] <=> C05945[C_c] + H[C_c]		-1000	1000	0	Membrane Transport	GENE_LIST:
R_rxn05504	Glycine betaine ABC transport system, ATP-binding protein OpuAA (EC 3.6.3.32);Glycine betaine ABC transport system, permease protein OpuAB(BSU02990);Glycine betaine ABC transport system, glycine betaine-binding protein OpuAC(BSU03000)	ATP[c] + H2O[C_c] + cpd11597[C_e] -> ADP[C_c] + HPO4[C_c] + H[C_c] + cpd11597[C_c]	( BSU02980 and BSU02990 and BSU03000 )	0	1000	0	Membrane Transport	GENE_LIST: BSU02980 BSU02990 BSU03000
R_rxn05505	Glycine betaine transporter OpuD	H[C_e] + cpd11597[C_e] <=> H[C_c] + cpd11597[C_c]	BSU30070	-1000	1000	0	Membrane Transport	GENE_LIST: BSU30070
R_rxn05506	Arsenic efflux pump protein;Arsenical-resistance protein ACR3(BSU25790);Arsenical pump membrane protein(BSU36030)	cpd01048[C_c] -> cpd01048[C_e]	( BSU25790 or BSU36030 or BSU05340 )	0	1000	0	Membrane Transport	GENE_LIST: BSU25790 BSU36030 BSU05340
R_rxn05507	Arsenic efflux pump protein;Arsenical-resistance protein ACR3(BSU25790);Arsenical pump membrane protein(BSU36030)	C06697[C_c] <=> C06697[C_e]	( BSU25790 or BSU36030 or BSU05340 )	-1000	1000	0	Membrane Transport	GENE_LIST: BSU25790 BSU36030 BSU05340
R_rxn05508	R_rxn05508	C00152[C_e] + H[C_e] <=> C00152[C_c] + H[C_c]		-1000	1000	0	Membrane Transport	GENE_LIST:
R_rxn05511	R_rxn05511	C03044[C_e] + H[C_e] <=> C03044[C_c] + H[C_c]		-1000	1000	0	Membrane Transport	GENE_LIST:
R_rxn05512	Alkanesulfonates ABC transporter ATP-binding protein;Alkanesulfonates-binding protein(BSU08840);Alkanesulfonates transport system permease protein(BSU08850)	ATP[c] + H2O[C_c] + cpd11596[C_e] -> ADP[C_c] + HPO4[C_c] + H[C_c] + cpd11596[C_c]	( BSU08830 and BSU08840 and BSU08850 )	0	1000	0	Membrane Transport	GENE_LIST: BSU08830 BSU08840 BSU08850
R_rxn05513	cation-transporting ATPase, E1-E2 family	ATP[c] + Ca[C_c] + H2O[C_c] -> ADP[C_c] + Ca[C_e] + HPO4[C_c] + H[C_c]	BSU15650	0	1000	0	Membrane Transport	GENE_LIST: BSU15650
R_rxn05514	calcium/proton exchanger	Ca[C_c] + H[C_e] <=> Ca[C_e] + H[C_c]	BSU07920	-1000	1000	0	Membrane Transport	GENE_LIST: BSU07920
R_rxn05515	Adenosylcobinamide amidohydrolase (EC 3.5.1.90)|Vitamin B12 ABC transporter, ATPase component BtuD;Vitamin B12 ABC transporter, permease component BtuC(BSU33170);Vitamin B12 ABC transporter, B12-binding component BtuF(BSU33180)	ATP[c] + C00541[C_e] + H2O[C_c] -> ADP[C_c] + C00541[C_c] + HPO4[C_c] + H[C_c]	( BSU33160 and BSU33170 and BSU33180 )	0	1000	0	Membrane Transport	GENE_LIST: BSU33160 BSU33170 BSU33180
R_rxn05516	Copper-translocating P-type ATPase (EC 3.6.3.4)|Lead, cadmium, zinc and mercury transporting ATPase (EC 3.6.3.3) (EC 3.6.3.5)	ATP[c] + C01413[C_c] + H2O[C_c] -> ADP[C_c] + C01413[C_e] + HPO4[C_c] + H[C_c]	( BSU13850 or BSU33490 )	0	1000	0	Membrane Transport	GENE_LIST: BSU13850 BSU33490
R_rxn05517	Cobalt-zinc-cadmium resistance protein CzcD	C01413[C_c] + H[C_e] + K[C_e] <=> C01413[C_e] + H[C_c] + K[C_c]	BSU26650	-1000	1000	0	Membrane Transport	GENE_LIST: BSU26650
R_rxn05518	PTS system, cellobiose-specific IIB component (EC 2.7.1.69);PTS system, cellobiose-specific IIB component (EC 2.7.1.69)|PTS system, lichenan-, cellobiose-specific IIB component (EC 2.7.1.69)(BSU38590);PTS system, cellobiose-specific IIA component (EC 2.7.1.69)(BSU05820);PTS system, cellobiose-specific IIA component (EC 2.7.1.69)(BSU38570);PTS system, cellobiose-specific IIC component (EC 2.7.1.69…	C00185[C_e] + PEP[C_c] -> C04534[C_c] + PYR[C_c]	(( BSU38390 and BSU38570 and BSU38590 ) or ( BSU38570 and BSU38580 and BSU38590 ) or ( BSU05810 and BSU05820 and BSU05830 ))	0	1000	0	Membrane Transport	GENE_LIST: BSU38390 BSU38570 BSU38590 BSU38570 BSU38580 BSU38590 BSU05810 BSU05820 BSU05830
R_rxn05519	R_rxn05519	Chorismate[C_e] + H[C_e] <=> Chorismate[C_c] + H[C_c]		-1000	1000	0	Membrane Transport	GENE_LIST:
R_rxn05525	R_rxn05525	C00055[C_e] + H[C_e] <=> C00055[C_c] + H[C_c]		-1000	1000	0	Membrane Transport	GENE_LIST:
R_rxn05526	Chromate transport protein	H[C_c] + cpd11595[C_e] -> H[C_e] + cpd11595[C_c]	( BSU36120 or BSU36130 )	0	1000	0	Membrane Transport	GENE_LIST: BSU36120 BSU36130
R_rxn05527	Cytosine/purine/uracil/thiamine/allantoin permease family protein;Purine-cytosine permease(BSU38710)	C00380[C_e] + H[C_e] <=> C00380[C_c] + H[C_c]	( BSU38710 or BSU36470 )	-1000	1000	0	Membrane Transport	GENE_LIST: BSU38710 BSU36470
R_rxn05528	Copper-translocating P-type ATPase (EC 3.6.3.4);Copper resistance protein D(BSU03950)	ATP[c] + C00070[C_c] + H2O[C_c] -> ADP[C_c] + C00070[C_e] + HPO4[C_c] + H[C_c]	( BSU03950 or BSU33500 )	0	1000	0	Membrane Transport	GENE_LIST: BSU03950 BSU33500
R_rxn05529	R_rxn05529	C01419[C_e] + H[C_e] <=> C01419[C_c] + H[C_c]		-1000	1000	0	Membrane Transport	GENE_LIST:
R_rxn05531	R_rxn05531	C00721[C_e] + H[C_e] <=> C00721[C_c] + H[C_c]		-1000	1000	0	Membrane Transport	GENE_LIST:
R_rxn05532	R_rxn05532	C00184[C_e] <=> C00184[C_c]		-1000	1000	0	Membrane Transport	GENE_LIST:
R_rxn05533	Dipeptide transport system permease protein dppB (TC 3.A.1.5.2);Dipeptide transport system permease protein dppC (TC 3.A.1.5.2)(BSU12940);Dipeptide transport ATP-binding protein dppD (TC 3.A.1.5.2)(BSU12950);Dipeptide-binding ABC transporter, periplasmic substrate-binding component (TC 3.A.1.5.2)(BSU12960)	ATP[c] + H2O[C_c] + cpd11593[C_e] -> ADP[C_c] + HPO4[C_c] + H[C_c] + cpd11593[C_c]	( BSU12930 and BSU12940 and BSU12950 and BSU12960 )	0	1000	0	Membrane Transport	GENE_LIST: BSU12930 BSU12940 BSU12950 BSU12960
R_rxn05534	Dipeptide transport system permease protein dppB (TC 3.A.1.5.2);Dipeptide transport system permease protein dppC (TC 3.A.1.5.2)(BSU12940);Dipeptide transport ATP-binding protein dppD (TC 3.A.1.5.2)(BSU12950);Dipeptide-binding ABC transporter, periplasmic substrate-binding component (TC 3.A.1.5.2)(BSU12960)	ATP[c] + H2O[C_c] + cpd11592[C_e] -> ADP[C_c] + HPO4[C_c] + H[C_c] + cpd11592[C_c]	( BSU12930 and BSU12940 and BSU12950 and BSU12960 )	0	1000	0	Membrane Transport	GENE_LIST: BSU12930 BSU12940 BSU12950 BSU12960
R_rxn05535	Dipeptide transport system permease protein dppB (TC 3.A.1.5.2);Dipeptide transport system permease protein dppC (TC 3.A.1.5.2)(BSU12940);Dipeptide transport ATP-binding protein dppD (TC 3.A.1.5.2)(BSU12950);Dipeptide-binding ABC transporter, periplasmic substrate-binding component (TC 3.A.1.5.2)(BSU12960)	ATP[c] + H2O[C_c] + cpd11591[C_e] -> ADP[C_c] + HPO4[C_c] + H[C_c] + cpd11591[C_c]	( BSU12930 and BSU12940 and BSU12950 and BSU12960 )	0	1000	0	Membrane Transport	GENE_LIST: BSU12930 BSU12940 BSU12950 BSU12960
R_rxn05536	Dipeptide transport system permease protein dppB (TC 3.A.1.5.2);Dipeptide transport system permease protein dppC (TC 3.A.1.5.2)(BSU12940);Dipeptide transport ATP-binding protein dppD (TC 3.A.1.5.2)(BSU12950);Dipeptide-binding ABC transporter, periplasmic substrate-binding component (TC 3.A.1.5.2)(BSU12960)	ATP[c] + H2O[C_c] + cpd11590[C_e] -> ADP[C_c] + HPO4[C_c] + H[C_c] + cpd11590[C_c]	( BSU12930 and BSU12940 and BSU12950 and BSU12960 )	0	1000	0	Membrane Transport	GENE_LIST: BSU12930 BSU12940 BSU12950 BSU12960
R_rxn05537	Dipeptide transport system permease protein dppB (TC 3.A.1.5.2);Dipeptide transport system permease protein dppC (TC 3.A.1.5.2)(BSU12940);Dipeptide transport ATP-binding protein dppD (TC 3.A.1.5.2)(BSU12950);Dipeptide-binding ABC transporter, periplasmic substrate-binding component (TC 3.A.1.5.2)(BSU12960)	ATP[c] + H2O[C_c] + cpd11589[C_e] -> ADP[C_c] + HPO4[C_c] + H[C_c] + cpd11589[C_c]	( BSU12930 and BSU12940 and BSU12950 and BSU12960 )	0	1000	0	Membrane Transport	GENE_LIST: BSU12930 BSU12940 BSU12950 BSU12960
R_rxn05538	Dipeptide transport system permease protein dppB (TC 3.A.1.5.2);Dipeptide transport system permease protein dppC (TC 3.A.1.5.2)(BSU12940);Dipeptide transport ATP-binding protein dppD (TC 3.A.1.5.2)(BSU12950);Dipeptide-binding ABC transporter, periplasmic substrate-binding component (TC 3.A.1.5.2)(BSU12960)	ATP[c] + H2O[C_c] + cpd11588[C_e] -> ADP[C_c] + HPO4[C_c] + H[C_c] + cpd11588[C_c]	( BSU12930 and BSU12940 and BSU12950 and BSU12960 )	0	1000	0	Membrane Transport	GENE_LIST: BSU12930 BSU12940 BSU12950 BSU12960
R_rxn05539	Dipeptide transport system permease protein dppB (TC 3.A.1.5.2);Dipeptide transport system permease protein dppC (TC 3.A.1.5.2)(BSU12940);Dipeptide transport ATP-binding protein dppD (TC 3.A.1.5.2)(BSU12950);Dipeptide-binding ABC transporter, periplasmic substrate-binding component (TC 3.A.1.5.2)(BSU12960)	ATP[c] + C01419[C_e] + H2O[C_c] -> ADP[C_c] + C01419[C_c] + HPO4[C_c] + H[C_c]	( BSU12930 and BSU12940 and BSU12950 and BSU12960 )	0	1000	0	Membrane Transport	GENE_LIST: BSU12930 BSU12940 BSU12950 BSU12960
R_rxn05540	Dipeptide transport system permease protein dppB (TC 3.A.1.5.2);Dipeptide transport system permease protein dppC (TC 3.A.1.5.2)(BSU12940);Dipeptide transport ATP-binding protein dppD (TC 3.A.1.5.2)(BSU12950);Dipeptide-binding ABC transporter, periplasmic substrate-binding component (TC 3.A.1.5.2)(BSU12960)	ATP[c] + H2O[C_c] + cpd11587[C_e] -> ADP[C_c] + HPO4[C_c] + H[C_c] + cpd11587[C_c]	( BSU12930 and BSU12940 and BSU12950 and BSU12960 )	0	1000	0	Membrane Transport	GENE_LIST: BSU12930 BSU12940 BSU12950 BSU12960
R_rxn05541	Dipeptide transport system permease protein dppB (TC 3.A.1.5.2);Dipeptide transport system permease protein dppC (TC 3.A.1.5.2)(BSU12940);Dipeptide transport ATP-binding protein dppD (TC 3.A.1.5.2)(BSU12950);Dipeptide-binding ABC transporter, periplasmic substrate-binding component (TC 3.A.1.5.2)(BSU12960)	ATP[c] + H2O[C_c] + cpd11586[C_e] -> ADP[C_c] + HPO4[C_c] + H[C_c] + cpd11586[C_c]	( BSU12930 and BSU12940 and BSU12950 and BSU12960 )	0	1000	0	Membrane Transport	GENE_LIST: BSU12930 BSU12940 BSU12950 BSU12960
R_rxn05542	Dipeptide transport system permease protein dppB (TC 3.A.1.5.2);Dipeptide transport system permease protein dppC (TC 3.A.1.5.2)(BSU12940);Dipeptide transport ATP-binding protein dppD (TC 3.A.1.5.2)(BSU12950);Dipeptide-binding ABC transporter, periplasmic substrate-binding component (TC 3.A.1.5.2)(BSU12960)	ATP[c] + H2O[C_c] + cpd11585[C_e] -> ADP[C_c] + HPO4[C_c] + H[C_c] + cpd11585[C_c]	( BSU12930 and BSU12940 and BSU12950 and BSU12960 )	0	1000	0	Membrane Transport	GENE_LIST: BSU12930 BSU12940 BSU12950 BSU12960
R_rxn05543	Dipeptide transport system permease protein dppB (TC 3.A.1.5.2);Dipeptide transport system permease protein dppC (TC 3.A.1.5.2)(BSU12940);Dipeptide transport ATP-binding protein dppD (TC 3.A.1.5.2)(BSU12950);Dipeptide-binding ABC transporter, periplasmic substrate-binding component (TC 3.A.1.5.2)(BSU12960)	ATP[c] + H2O[C_c] + cpd11584[C_e] -> ADP[C_c] + HPO4[C_c] + H[C_c] + cpd11584[C_c]	( BSU12930 and BSU12940 and BSU12950 and BSU12960 )	0	1000	0	Membrane Transport	GENE_LIST: BSU12930 BSU12940 BSU12950 BSU12960
R_rxn05544	Dipeptide transport system permease protein dppB (TC 3.A.1.5.2);Dipeptide transport system permease protein dppC (TC 3.A.1.5.2)(BSU12940);Dipeptide transport ATP-binding protein dppD (TC 3.A.1.5.2)(BSU12950);Dipeptide-binding ABC transporter, periplasmic substrate-binding component (TC 3.A.1.5.2)(BSU12960)	ATP[c] + H2O[C_c] + cpd11583[C_e] -> ADP[C_c] + HPO4[C_c] + H[C_c] + cpd11583[C_c]	( BSU12930 and BSU12940 and BSU12950 and BSU12960 )	0	1000	0	Membrane Transport	GENE_LIST: BSU12930 BSU12940 BSU12950 BSU12960
R_rxn05545	Dipeptide transport system permease protein dppB (TC 3.A.1.5.2);Dipeptide transport system permease protein dppC (TC 3.A.1.5.2)(BSU12940);Dipeptide transport ATP-binding protein dppD (TC 3.A.1.5.2)(BSU12950);Dipeptide-binding ABC transporter, periplasmic substrate-binding component (TC 3.A.1.5.2)(BSU12960)	ATP[c] + H2O[C_c] + cpd11582[C_e] -> ADP[C_c] + HPO4[C_c] + H[C_c] + cpd11582[C_c]	( BSU12930 and BSU12940 and BSU12950 and BSU12960 )	0	1000	0	Membrane Transport	GENE_LIST: BSU12930 BSU12940 BSU12950 BSU12960
R_rxn05546	Dipeptide transport system permease protein dppB (TC 3.A.1.5.2);Dipeptide transport system permease protein dppC (TC 3.A.1.5.2)(BSU12940);Dipeptide transport ATP-binding protein dppD (TC 3.A.1.5.2)(BSU12950);Dipeptide-binding ABC transporter, periplasmic substrate-binding component (TC 3.A.1.5.2)(BSU12960)	ATP[c] + H2O[C_c] + cpd11581[C_e] -> ADP[C_c] + HPO4[C_c] + H[C_c] + cpd11581[C_c]	( BSU12930 and BSU12940 and BSU12950 and BSU12960 )	0	1000	0	Membrane Transport	GENE_LIST: BSU12930 BSU12940 BSU12950 BSU12960
R_rxn05547	Dipeptide transport system permease protein dppB (TC 3.A.1.5.2);Dipeptide transport system permease protein dppC (TC 3.A.1.5.2)(BSU12940);Dipeptide transport ATP-binding protein dppD (TC 3.A.1.5.2)(BSU12950);Dipeptide-binding ABC transporter, periplasmic substrate-binding component (TC 3.A.1.5.2)(BSU12960)	ATP[c] + H2O[C_c] + cpd11580[C_e] -> ADP[C_c] + HPO4[C_c] + H[C_c] + cpd11580[C_c]	( BSU12930 and BSU12940 and BSU12950 and BSU12960 )	0	1000	0	Membrane Transport	GENE_LIST: BSU12930 BSU12940 BSU12950 BSU12960
R_rxn05548	R_rxn05548	ATP[c] + C08275[C_e] + H2O[C_c] -> ADP[C_c] + C08275[C_c] + HPO4[C_c] + H[C_c]		0	1000	0	Membrane Transport	GENE_LIST:
R_rxn05549	Ribose ABC transport system, ATP-binding protein RbsA (TC 3.A.1.2.1);Ribose ABC transport system, high affinity permease RbsD (TC 3.A.1.2.1)(BSU35930);Ribose ABC transport system, permease protein RbsC (TC 3.A.1.2.1)(BSU35950);Ribose ABC transport system, periplasmic ribose-binding protein RbsB (TC 3.A.1.2.1)(BSU35960)	ATP[c] + C01801[C_e] + H2O[C_c] -> ADP[C_c] + C01801[C_c] + HPO4[C_c] + H[C_c]	( BSU35930 and BSU35940 and BSU35950 and BSU35960 )	0	1000	0	Membrane Transport	GENE_LIST: BSU35930 BSU35940 BSU35950 BSU35960
R_rxn05550	Osmotically activated L-carnitine/choline ABC transporter, permease protein OpuCD;Osmotically activated L-carnitine/choline ABC transporter, substrate-binding protein OpuCC(BSU33810);Osmotically activated L-carnitine/choline ABC transporter, permease protein OpuCB(BSU33820);Osmotically activated L-carnitine/choline ABC transporter, ATP-binding protein OpuCA(BSU33830)	ATP[c] + C06231[C_e] + H2O[C_c] -> ADP[C_c] + C06231[C_c] + HPO4[C_c] + H[C_c]	( BSU33800 and BSU33810 and BSU33820 and BSU33830 )	0	1000	0	Membrane Transport	GENE_LIST: BSU33800 BSU33810 BSU33820 BSU33830
R_rxn05551	Ethanolamine permease	C00189[C_e] + H[C_e] -> C00189[C_c] + H[C_c]	BSU39450	0	1000	0	Membrane Transport	GENE_LIST: BSU39450
R_rxn05552	Alkanesulfonates ABC transporter ATP-binding protein;Alkanesulfonates-binding protein(BSU08840);Alkanesulfonates transport system permease protein(BSU08850)	ATP[c] + H2O[C_c] + cpd11579[C_e] -> ADP[C_c] + HPO4[C_c] + H[C_c] + cpd11579[C_c]	( BSU08830 and BSU08840 and BSU08850 )	0	1000	0	Membrane Transport	GENE_LIST: BSU08830 BSU08840 BSU08850
R_rxn05553	R_rxn05553	ETOH[C_c] + H[C_e] <=> ETOH[C_e] + H[C_c]		-1000	1000	0	Membrane Transport	GENE_LIST:
R_rxn05554	R_rxn05554	F6P[C_e] + 2 HPO4[C_c] <=> F6P[C_c] + 2 HPO4[C_e]		-1000	1000	0	Membrane Transport	GENE_LIST:
R_rxn05555	Iron compound ABC uptake transporter ATP-binding protein;component of iron-uptake system(BSU01610);component of iron-uptake system(BSU01620);component of iron-uptake system(BSU01630);Iron compound ABC uptake transporter permease protein(BSU03800);Iron compound ABC uptake transporter permease protein(BSU03810);Iron compound ABC uptake transporter substrate-binding protein(BSU03830)	ATP[c] + C14818[C_e] + H2O[C_c] -> ADP[C_c] + C14818[C_c] + HPO4[C_c] + H[C_c]	(( BSU01610 and BSU01620 and BSU01630 ) or ( BSU03800 and BSU03810 and BSU03820 and BSU03830 ))	0	1000	0	Membrane Transport	GENE_LIST: BSU01610 BSU01620 BSU01630 BSU03800 BSU03810 BSU03820 BSU03830
R_rxn05557	Iron(III) dicitrate transport ATP-binding protein FecE (TC 3.A.1.14.1);Iron(III) dicitrate transport system, periplasmic iron-binding protein FecB (TC 3.A.1.14.1)(BSU08440);Iron(III) dicitrate transport system permease protein fecD (TC 3.A.1.14.1)(BSU08450);Iron(III) dicitrate transport system permease protein fecD (TC 3.A.1.14.1)(BSU08460)	ATP[c] + 2 C00158[C_e] + Fe[C_e] + H2O[C_c] -> ADP[C_c] + 2 C00158[C_c] + Fe[C_c] + HPO4[C_c] + H[C_c]	(( BSU08440 and BSU08450 and BSU08460 ) or BSU32940 )	0	1000	0	Membrane Transport	GENE_LIST: BSU08440 BSU08450 BSU08460 BSU32940
R_rxn05558	Ferrichrome transport ATP-binding protein FhuC (TC 3.A.1.14.3);Ferrichrome transport system permease protein fhuG(BSU33300);Ferrichrome transport system permease protein fhuB (TC 3.A.1.14.3)(BSU33310);Ferrichrome-binding periplasmic protein precursor (TC 3.A.1.14.3)(BSU33320)	ATP[c] + C07597[C_e] + H2O[C_c] -> ADP[C_c] + C07597[C_c] + HPO4[C_c] + H[C_c]	( BSU33290 and BSU33300 and BSU33310 and BSU33320 )	0	1000	0	Membrane Transport	GENE_LIST: BSU33290 BSU33300 BSU33310 BSU33320
R_rxn05559	Formate efflux transporter (TC 2.A.44 family);Formate/nitrite family of transporters(BSU38060)	FOR[C_e] + H[C_e] <=> FOR[C_c] + H[C_c]	( BSU27200 or BSU38060 )	-1000	1000	0	Membrane Transport	GENE_LIST: BSU27200 BSU38060
R_rxn05560	PTS system, fructose-specific IIB component (EC 2.7.1.69);PTS system, fructose-specific IIA component (EC 2.7.1.69)|PTS system, fructose-specific IIB component (EC 2.7.1.69)|PTS system, fructose-specific IIC component (EC 2.7.1.69)(BSU14400);PTS system, fructose-specific IIA component (EC 2.7.1.69)(BSU27070);Phosphocarrier protein of PTS system(BSU13900);PTS system, fructose-specific IID componen…	C00095[C_e] + PEP[C_c] -> C01094[C_c] + PYR[C_c]	(( BSU13900 and BSU14400 and BSU27040 ) or ( BSU13900 and BSU27040 and BSU27050 and BSU27060 and BSU27070 ))	0	1000	0	Membrane Transport	GENE_LIST: BSU13900 BSU14400 BSU27040 BSU13900 BSU27040 BSU27050 BSU27060 BSU27070
R_rxn05561	TRAP-type C4-dicarboxylate transport system, periplasmic component;C4-dicarboxylate transport protein(BSU04470)	C00122[C_e] + H[C_e] <=> C00122[C_c] + H[C_c]	( BSU04440 and BSU04470 )	-1000	1000	0	Membrane Transport	GENE_LIST: BSU04440 BSU04470
R_rxn05562	R_rxn05562	C00103[C_e] + 2 HPO4[C_c] <=> C00103[C_c] + 2 HPO4[C_e]		-1000	1000	0	Membrane Transport	GENE_LIST:
R_rxn05563	R_rxn05563	G6P[C_e] + 2 HPO4[C_c] <=> G6P[C_c] + 2 HPO4[C_e]		-1000	1000	0	Membrane Transport	GENE_LIST:
R_rxn05564	gamma-aminobutyrate (GABA) permease	C00334[C_e] + H[C_e] <=> C00334[C_c] + H[C_c]	BSU06310	-1000	1000	0	Membrane Transport	GENE_LIST: BSU06310
R_rxn05565	D-glucarate permease	C00879[C_e] + H[C_e] <=> C00879[C_c] + H[C_c]	BSU02480	-1000	1000	0	Membrane Transport	GENE_LIST: BSU02480
R_rxn05566	Arabinose-proton symporter	C00124[C_e] + H[C_e] <=> C00124[C_c] + H[C_c]	BSU33960	-1000	1000	0	Membrane Transport	GENE_LIST: BSU33960
R_rxn05567	R_rxn05567	C01697[C_e] + PEP[C_c] -> C06311[C_c] + PYR[C_c]		0	1000	0	Membrane Transport	GENE_LIST:
R_rxn05568	R_rxn05568	C00352[C_e] <=> C00352[C_c]		-1000	1000	0	Membrane Transport	GENE_LIST:
R_rxn05569	Phosphoenolpyruvate-protein phosphotransferase of PTS system (EC 2.7.3.9);PTS system, Glucosamine-specific IIA component (EC 2.7.1.69)|PTS system, Glucosamine-specific IIB component (EC 2.7.1.69)|PTS system, Glucosamine-specific IIC component (EC 2.7.1.69)(BSU02350);Phosphocarrier protein of PTS system(BSU13900)	C00329[C_e] + PEP[C_c] -> C00352[C_c] + PYR[C_c]	( BSU13900 and BSU13910 and BSU02350 )	0	1000	0	Membrane Transport	GENE_LIST: BSU13900 BSU13910 BSU02350
R_rxn05570	Glycine betaine ABC transport system, ATP-binding protein OpuAA (EC 3.6.3.32);Glycine betaine ABC transport system, permease protein OpuAB(BSU02990);Glycine betaine ABC transport system, glycine betaine-binding protein OpuAC(BSU03000)	ATP[c] + C01181[C_e] + H2O[C_c] -> ADP[C_c] + C01181[C_c] + HPO4[C_c] + H[C_c]	( BSU02980 and BSU02990 and BSU03000 )	0	1000	0	Membrane Transport	GENE_LIST: BSU02980 BSU02990 BSU03000
R_rxn05571	Gluconate permease, Bsu4004 homolog	C00257[C_e] + H[C_e] <=> C00257[C_c] + H[C_c]	( BSU19520 or BSU40070 )	-1000	1000	0	Membrane Transport	GENE_LIST: BSU19520 BSU40070
R_rxn05572	D-glucarate permease	C00818[C_e] + H[C_e] <=> C00818[C_c] + H[C_c]	BSU02480	-1000	1000	0	Membrane Transport	GENE_LIST: BSU02480
R_rxn05573	glucose uptake protein;Glucose/mannose:H+ symporter GlcP(BSU10520)	Glc[C_e] + H[C_e] <=> Glc[C_c] + H[C_c]	( BSU10520 or BSU03920 )	0	0	0	Membrane Transport	GENE_LIST: BSU10520 BSU03920
R_rxn05574	Hexuronate transporter	C00191[C_e] + H[C_e] <=> C00191[C_c] + H[C_c]	BSU12360	-1000	1000	0	Membrane Transport	GENE_LIST: BSU12360
R_rxn05577	R_rxn05577	C00048[C_e] + H[C_e] <=> C00048[C_c] + H[C_c]		-1000	1000	0	Membrane Transport	GENE_LIST:
R_rxn05578	Glycerol-3-phosphate transporter	C00093[C_e] + H[C_e] <=> C00093[C_c] + H[C_c]	BSU02140	-1000	1000	0	Membrane Transport	GENE_LIST: BSU02140
R_rxn05579	Glycine betaine transporter OpuD	Betaine[C_e] + H[C_e] <=> Betaine[C_c] + H[C_c]	BSU30070	-1000	1000	0	Membrane Transport	GENE_LIST: BSU30070
R_rxn05580	R_rxn05580	C00182[C_e] <=> C00182[C_c]		-1000	1000	0	Membrane Transport	GENE_LIST:
R_rxn05581	Glycerol uptake facilitator protein	C00116[C_c] <=> C00116[C_e]	BSU09280	-1000	1000	0	Membrane Transport	GENE_LIST: BSU09280
R_rxn05582	D-serine/D-alanine/glycine transporter	C00037[C_e] + H[C_e] <=> C00037[C_c] + H[C_c]	( BSU05620 or BSU27090 )	-1000	1000	0	Membrane Transport	GENE_LIST: BSU05620 BSU27090
R_rxn05585	Alkanesulfonates ABC transporter ATP-binding protein;Alkanesulfonates-binding protein(BSU08840);Alkanesulfonates transport system permease protein(BSU08850)	ATP[c] + H2O[C_c] + cpd11578[C_e] -> ADP[C_c] + HPO4[C_c] + H[C_c] + cpd11578[C_c]	( BSU08830 and BSU08840 and BSU08850 )	0	1000	0	Membrane Transport	GENE_LIST: BSU08830 BSU08840 BSU08850
R_rxn05593	Major myo-inositol transporter IolT;Minor myo-inositol transporter IolF(BSU39710);Minor myo-inositol transporter IolF(BSU39810)	C00137[C_e] + H[C_e] <=> C00137[C_c] + H[C_c]	( BSU39710 or BSU06230 or BSU39810 )	-1000	1000	0	Membrane Transport	GENE_LIST: BSU39710 BSU06230 BSU39810
R_rxn05594	Alkanesulfonates ABC transporter ATP-binding protein;Alkanesulfonates-binding protein(BSU08840);Alkanesulfonates transport system permease protein(BSU08850)	ATP[c] + C05123[C_e] + H2O[C_c] -> ADP[C_c] + C05123[C_c] + HPO4[C_c] + H[C_c]	( BSU08830 and BSU08840 and BSU08850 )	0	1000	0	Membrane Transport	GENE_LIST: BSU08830 BSU08840 BSU08850
R_rxn05595	potassium uptake;Potassium uptake protein, integral membrane component, KtrD(BSU13500);Trk system potassium uptake protein trkA(BSU14510);Potassium uptake protein, integral membrane component, KtrA(BSU31090);Potassium uptake protein, integral membrane component, KtrB(BSU31100)	H[C_e] + K[C_e] -> H[C_c] + K[C_c]	(( BSU13500 and BSU14510 ) or ( BSU26640 or BSU31090 and BSU31100 ))	0	1000	0	Membrane Transport	GENE_LIST: BSU13500 BSU14510 BSU26640 BSU31090 BSU31100
R_rxn05597	R_rxn05597	ATP[c] + H2O[C_c] + cpd11577[C_e] -> ADP[C_c] + HPO4[C_c] + H[C_c] + cpd11577[C_c]		0	1000	0	Membrane Transport	GENE_LIST:
R_rxn05598	Predicted rhamnose oligosaccharide ABC transport system, substrate-binding component;Predicted rhamnose oligosaccharide ABC transport system, permease component 2(BSU06980);Predicted rhamnose oligosaccharide ABC transport system, permease component(BSU06990);ABC-type polysaccharide transport system, permease component(BSU07110)	ATP[c] + C00243[C_e] + H2O[C_c] -> ADP[C_c] + C00243[C_c] + HPO4[C_c] + H[C_c]	(( BSU06970 and BSU06980 and BSU06990 ) or BSU07110 )	0	1000	0	Membrane Transport	GENE_LIST: BSU06970 BSU06980 BSU06990 BSU07110
R_rxn05599	Alkanesulfonates ABC transporter ATP-binding protein;Alkanesulfonates-binding protein(BSU08840);Alkanesulfonates transport system permease protein(BSU08850)	ATP[c] + C00506[C_e] + H2O[C_c] -> ADP[C_c] + C00506[C_c] + HPO4[C_c] + H[C_c]	( BSU08830 and BSU08840 and BSU08850 )	0	1000	0	Membrane Transport	GENE_LIST: BSU08830 BSU08840 BSU08850
R_rxn05601	R_rxn05601	ATP[c] + C00725[C_e] + H2O[C_c] -> ADP[C_c] + C00725[C_c] + HPO4[C_c] + H[C_c]		0	1000	0	Membrane Transport	GENE_LIST:
R_rxn05602	L-lactate permease	H[C_e] + LAC[C_e] <=> H[C_c] + LAC[C_c]	( BSU03060 or BSU34190 )	-1000	1000	0	Membrane Transport	GENE_LIST: BSU03060 BSU34190
R_rxn05603	TRAP-type C4-dicarboxylate transport system, periplasmic component;C4-dicarboxylate transport protein(BSU04470);2-oxoglutarate/malate translocator(BSU07570);Malate permease(BSU37040)	C00497[C_e] + H[C_e] <=> C00497[C_c] + H[C_c]	( BSU07570 or BSU37040 or ( BSU04440 and BSU04470 ))	-1000	1000	0	Membrane Transport	GENE_LIST: BSU07570 BSU37040 BSU04440 BSU04470
R_rxn05605	TRAP-type C4-dicarboxylate transport system, periplasmic component;C4-dicarboxylate transport protein(BSU04470);2-oxoglutarate/malate translocator(BSU07570);Malate permease(BSU37040);L-Malate Citrate symporter (TC 2.A.24.2.4)(BSU38770)	C00149[C_e] + H[C_e] <=> C00149[C_c] + H[C_c]	( BSU38770 or BSU07570 or BSU37040 or ( BSU04440 and BSU04470 ))	-1000	0	0	Membrane Transport	GENE_LIST: BSU38770 BSU07570 BSU37040 BSU04440 BSU04470
R_rxn05607	PTS system, maltose and glucose-specific IIB component (EC 2.7.1.69)|PTS system, maltose and glucose-specific IIC component (EC 2.7.1.69);Phosphoenolpyruvate-protein phosphotransferase of PTS system (EC 2.7.3.9)(BSU13910);Phosphocarrier protein of PTS system(BSU13900)	C00208[C_e] + PEP[C_c] -> C02995[C_c] + PYR[C_c]	( BSU13900 and BSU13910 and BSU08200 )	0	1000	0	Membrane Transport	GENE_LIST: BSU13900 BSU13910 BSU08200
R_rxn05608	R_rxn05608	ATP[c] + C01835[C_e] + H2O[C_c] -> ADP[C_c] + C01835[C_c] + HPO4[C_c] + H[C_c]		0	1000	0	Membrane Transport	GENE_LIST:
R_rxn05609	R_rxn05609	C00636[C_e] + H[C_e] <=> C00636[C_c] + H[C_c]		-1000	1000	0	Membrane Transport	GENE_LIST:
R_rxn05610	Phosphocarrier protein of PTS system	C00159[C_e] + PEP[C_c] -> C00275[C_c] + PYR[C_c]	( BSU12010 and BSU13900 and BSU13910 )	0	1000	0	Membrane Transport	GENE_LIST: BSU12010 BSU13900 BSU13910
R_rxn05611	Glucose/mannose:H+ symporter GlcP	C00159[C_e] + H[C_e] <=> C00159[C_c] + H[C_c]	BSU10520	-1000	1000	0	Membrane Transport	GENE_LIST: BSU10520
R_rxn05612	Melibiose carrier protein, Na+/melibiose symporter	C05402[C_e] + H[C_e] <=> C05402[C_c] + H[C_c]	BSU12310	-1000	1000	0	Membrane Transport	GENE_LIST: BSU12310
R_rxn05616	Magnesium and cobalt transport protein CorA;Magnesium transporter(BSU13300);Magnesium and cobalt transport protein corA(BSU24740)	Mg[C_e] -> Mg[C_c]	( BSU13300 or BSU24740 or BSU08000 )	0	1000	0	Membrane Transport	GENE_LIST: BSU13300 BSU24740 BSU08000
R_rxn05617	Phosphoenolpyruvate-protein phosphotransferase of PTS system (EC 2.7.3.9);Phosphocarrier protein of PTS system(BSU13900)	C00392[C_e] + PEP[C_c] -> C00644[C_c] + PYR[C_c]	( BSU13900 and BSU13910 and BSU03981 )	0	1000	0	Membrane Transport	GENE_LIST: BSU13900 BSU13910 BSU03981
R_rxn05618	Manganese transport protein MntH	C00034[C_e] + H[C_e] -> C00034[C_c] + H[C_c]	BSU04360	0	1000	0	Membrane Transport	GENE_LIST: BSU04360
R_rxn05619	Predicted molybdate-responsive regulator YvgK in bacilli;Molybdenum ABC transporter, periplasmic molybdenum-binding protein modA (TC 3.A.1.8.1)(BSU33380);Molybdenum transport system permease protein modB (TC 3.A.1.8.1)(BSU33390)	ATP[c] + C06232[C_e] + H2O[C_c] -> ADP[C_c] + C06232[C_c] + HPO4[C_c] + H[C_c]	( BSU33370 and BSU33380 and BSU33390 )	0	1000	0	Membrane Transport	GENE_LIST: BSU33370 BSU33380 BSU33390
R_rxn05620	Alkanesulfonates ABC transporter ATP-binding protein;Alkanesulfonates-binding protein(BSU08840);Alkanesulfonates transport system permease protein(BSU08850)	ATP[c] + H2O[C_c] + cpd11575[C_e] -> ADP[C_c] + HPO4[C_c] + H[C_c] + cpd11575[C_c]	( BSU08830 and BSU08840 and BSU08850 )	0	1000	0	Membrane Transport	GENE_LIST: BSU08830 BSU08840 BSU08850
R_rxn05621	Alkanesulfonates ABC transporter ATP-binding protein;Alkanesulfonates-binding protein(BSU08840);Alkanesulfonates transport system permease protein(BSU08850)	ATP[c] + C11145[C_e] + H2O[C_c] -> ADP[C_c] + C11145[C_c] + HPO4[C_c] + H[C_c]	( BSU08830 and BSU08840 and BSU08850 )	0	1000	0	Membrane Transport	GENE_LIST: BSU08830 BSU08840 BSU08850
R_rxn05622	catalyses ATP-dependent electrogenic Na+ extrusion without mechanistically coupled H+ or K+ uptake	ATP[c] + C01330[C_c] + H2O[C_c] -> ADP[C_c] + C01330[C_e] + HPO4[C_c] + H[C_c]	( BSU02750 and BSU02760 )	0	1000	0	Membrane Transport	GENE_LIST: BSU02750 BSU02760
R_rxn05625	Nitrate/nitrite transporter;Formate/nitrite family of transporters(BSU38060)	C00088[C_e] + H[C_e] <=> C00088[C_c] + H[C_c]	( BSU38060 or BSU03330 )	-1000	1000	0	Membrane Transport	GENE_LIST: BSU38060 BSU03330
R_rxn05626	Nitrate/nitrite transporter	C00088[C_c] + H[C_e] -> C00088[C_e] + H[C_c]	BSU37320	0	1000	0	Membrane Transport	GENE_LIST: BSU37320
R_rxn05627	Nitrate/nitrite transporter	C00244[C_e] + H[C_e] <=> C00244[C_c] + H[C_c]	( BSU03330 or BSU37320 )	-1000	1000	0	Membrane Transport	GENE_LIST: BSU03330 BSU37320
R_rxn05628	Arginine/ornithine antiporter ArcD	C00077[C_e] + H[C_e] -> C00077[C_c] + H[C_c]	BSU33330	0	1000	0	Membrane Transport	GENE_LIST: BSU33330
R_rxn05629	R_rxn05629	C01742[C_e] + H[C_e] <=> C01742[C_c] + H[C_c]		-1000	1000	0	Membrane Transport	GENE_LIST:
R_rxn05630	R_rxn05630	H[C_e] + PEP[C_e] <=> H[C_c] + PEP[C_c]		-1000	1000	0	Membrane Transport	GENE_LIST:
R_rxn05634	R_rxn05634	H[C_e] + Propionate[C_e] <=> H[C_c] + Propionate[C_c]		-1000	1000	0	Membrane Transport	GENE_LIST:
R_rxn05635	R_rxn05635	ATP[c] + H2O[C_c] + PPi[C_e] -> ADP[C_c] + HPO4[C_c] + H[C_c] + PPi[C_c]		0	1000	0	Membrane Transport	GENE_LIST:
R_rxn05636	Xanthine permease	C00366[C_e] + H[C_e] <=> C00366[C_c] + H[C_c]	( BSU32430 and BSU32440 )	-1000	1000	0	Membrane Transport	GENE_LIST: BSU32430 BSU32440
R_rxn05639	R_rxn05639	C02532[C_e] + H[C_e] <=> C02532[C_c] + H[C_c]		-1000	1000	0	Membrane Transport	GENE_LIST:
R_rxn05640	R_rxn05640	C01005[C_e] + H[C_e] <=> C01005[C_c] + H[C_c]		-1000	1000	0	Membrane Transport	GENE_LIST:
R_rxn05641	resistance to puromycin, nerfloxacin, tosufloxacin, but not CCCP	ATP[c] + C01610[C_c] + H2O[C_c] -> ADP[C_c] + C01610[C_e] + HPO4[C_c] + H[C_c]	BSU03070	0	1000	0	Membrane Transport	GENE_LIST: BSU03070
R_rxn05643	R_rxn05643	C00492[C_e] + H[C_e] <=> C00492[C_c] + H[C_c]		-1000	1000	0	Membrane Transport	GENE_LIST:
R_rxn05644	Ribose ABC transport system, ATP-binding protein RbsA (TC 3.A.1.2.1);Ribose ABC transport system, high affinity permease RbsD (TC 3.A.1.2.1)(BSU35930);Ribose ABC transport system, permease protein RbsC (TC 3.A.1.2.1)(BSU35950);Ribose ABC transport system, periplasmic ribose-binding protein RbsB (TC 3.A.1.2.1)(BSU35960)	ATP[c] + C00121[C_c] + H2O[C_c] -> ADP[C_c] + C00121[C_e] + HPO4[C_c] + H[C_c]	( BSU35930 and BSU35940 and BSU35950 and BSU35960 )	0	1000	0	Carbohydrates	GENE_LIST: BSU35930 BSU35940 BSU35950 BSU35960
R_rxn05645	Substrate-specific component RibU of riboflavin ECF transporter	C00255[C_e] + H[C_e] <=> C00255[C_c] + H[C_c]	BSU23050	-1000	1000	0	Membrane Transport	GENE_LIST: BSU23050
R_rxn05646	Predicted rhamnose oligosaccharide ABC transport system, substrate-binding component;Predicted rhamnose oligosaccharide ABC transport system, permease component 2(BSU06980);Predicted rhamnose oligosaccharide ABC transport system, permease component(BSU06990);ABC-type polysaccharide transport system, permease component(BSU07110)	C00507[C_e] + H[C_e] <=> C00507[C_c] + H[C_c]	(( BSU06970 and BSU06980 and BSU06990 ) or BSU07110 )	-1000	1000	0	Membrane Transport	GENE_LIST: BSU06970 BSU06980 BSU06990 BSU07110
R_rxn05647	Phosphoenolpyruvate-protein phosphotransferase of PTS system (EC 2.7.3.9);PTS system, beta-glucoside-specific IIA component (EC 2.7.1.69)|PTS system, beta-glucoside-specific IIB component (EC 2.7.1.69)|PTS system, beta-glucoside-specific IIC component (EC 2.7.1.69)(BSU39270);Phosphocarrier protein of PTS system(BSU13900)	C01451[C_e] + PEP[C_c] -> C06188[C_c] + PYR[C_c]	( BSU13900 and BSU13910 and BSU39270 )	0	1000	0	Membrane Transport	GENE_LIST: BSU13900 BSU13910 BSU39270
R_rxn05648	Glucitol/sorbitol-specific transport protein gutA	C00794[C_e] + H[C_e] <=> C00794[C_c] + H[C_c]	BSU06160	-1000	1000	0	Membrane Transport	GENE_LIST: BSU06160
R_rxn05649	D-serine/D-alanine/glycine transporter	C00740[C_e] + H[C_e] <=> C00740[C_c] + H[C_c]	( BSU05620 or BSU27090 )	-1000	1000	0	Membrane Transport	GENE_LIST: BSU05620 BSU27090
R_rxn05651	Sulfate permease;Sulfate permease, Pit-type(BSU15580)	H[C_e] + SO4[C_e] <=> H[C_c] + SO4[C_c]	( BSU15580 or BSU01580 or BSU34660 )	-1000	1000	0	Membrane Transport	GENE_LIST: BSU15580 BSU01580 BSU34660
R_rxn05653	R_rxn05653	C00247[C_e] <=> C00247[C_c]		-1000	1000	0	Membrane Transport	GENE_LIST:
R_rxn05654	TRAP-type C4-dicarboxylate transport system, periplasmic component;C4-dicarboxylate transport protein(BSU04470)	C00042[C_e] + H[C_e] <=> C00042[C_c] + H[C_c]	( BSU04440 and BSU04470 )	-1000	1000	0	Membrane Transport	GENE_LIST: BSU04440 BSU04470
R_rxn05655	Phosphoenolpyruvate-protein phosphotransferase of PTS system (EC 2.7.3.9);PTS system, sucrose-specific IIB component (EC 2.7.1.69)|PTS system, sucrose-specific IIC component (EC 2.7.1.69)(BSU38050);PTS system, sucrose-specific IIB component; PTS system, sucrose-specific IIC component(BSU38410);Phosphocarrier protein of PTS system(BSU13900)	C00089[C_e] + PEP[C_c] -> C16688[C_c] + PYR[C_c]	( BSU13900 and BSU13910 and BSU38050 )	0	1000	0	Membrane Transport	GENE_LIST: BSU13900 BSU13910 BSU38050
R_rxn05656	Alkanesulfonates ABC transporter ATP-binding protein;Alkanesulfonates-binding protein(BSU08840);Alkanesulfonates transport system permease protein(BSU08850)	ATP[c] + C14179[C_e] + H2O[C_c] -> ADP[C_c] + C14179[C_c] + HPO4[C_c] + H[C_c]	( BSU08830 and BSU08840 and BSU08850 )	0	1000	0	Membrane Transport	GENE_LIST: BSU08830 BSU08840 BSU08850
R_rxn05657	R_rxn05657	ATP[c] + C02086[C_e] + H2O[C_c] -> ADP[C_c] + C02086[C_c] + HPO4[C_c] + H[C_c]		0	1000	0	Membrane Transport	GENE_LIST:
R_rxn05661	R_rxn05661	C02466[C_c] + H[C_c] -> C02466[C_e] + H[C_e]		0	1000	0	Membrane Transport	GENE_LIST:
R_rxn05663	Substrate-specific component TrpP of tryptophan ECF transporter	H[C_e] + TRP[C_e] <=> H[C_c] + TRP[C_c]	BSU10010	-1000	1000	0	Membrane Transport	GENE_LIST: BSU10010
R_rxn05665	R_rxn05665	C00105[C_e] + H[C_e] <=> C00105[C_c] + H[C_c]		-1000	1000	0	Membrane Transport	GENE_LIST:
R_rxn05667	R_rxn05667	C00086[C_e] <=> C00086[C_c]		-1000	1000	0	Membrane Transport	GENE_LIST:
R_rxn05669	Branched-chain amino acid transport system carrier protein;branched-chain amino acid transport(BSU26700);branched-chain amino acid transport(BSU26710)	C00183[C_e] + H[C_e] <=> C00183[C_c] + H[C_c]	(( BSU26690 and BSU26700 and BSU26710 ) or BSU29600 )	-1000	1000	0	Membrane Transport	GENE_LIST: BSU26690 BSU26700 BSU26710 BSU29600
R_rxn05671	Xyloside transporter XynT;Arabinose-proton symporter(BSU33960)	C00181[C_e] + H[C_e] <=> C00181[C_c] + H[C_c]	BSU17570	-1000	1000	0	Membrane Transport	GENE_LIST: BSU17570
R_rxn05672	R_rxn05672	C00217[C_e] + H[C_e] <=> C00217[C_c] + H[C_c]		-1000	0	0	Membrane Transport	GENE_LIST:
R_rxn05673	Hexuronate transporter	C00333[C_e] + H[C_e] <=> C00333[C_c] + H[C_c]	BSU12360	-1000	1000	0	Membrane Transport	GENE_LIST: BSU12360
R_rxn05674	R_rxn05674	C00327[C_e] + H[C_e] <=> C00327[C_c] + H[C_c]		-1000	1000	0	Membrane Transport	GENE_LIST:
R_rxn05676	R_rxn05676	C00275[C_e] + H[C_e] <=> C00275[C_c] + H[C_c]		-1000	1000	0	Membrane Transport	GENE_LIST:
R_rxn05678	R_rxn05678	C00530[C_e] + H[C_e] <=> C00530[C_c] + H[C_c]		-1000	1000	0	Membrane Transport	GENE_LIST:
R_rxn05679	R_rxn05679	C00364[C_e] + H[C_e] <=> C00364[C_c] + H[C_c]		-1000	1000	0	Membrane Transport	GENE_LIST:
R_rxn05680	Cytosine/purine/uracil/thiamine/allantoin permease family protein;Purine-cytosine permease(BSU38710)	C01762[C_e] + H[C_e] <=> C01762[C_c] + H[C_c]	( BSU38710 or BSU36470 )	-1000	1000	0	Membrane Transport	GENE_LIST: BSU38710 BSU36470
R_rxn05681	2-keto-3-deoxygluconate permease (KDG permease)	C00204[C_e] + H[C_e] <=> C00204[C_c] + H[C_c]	BSU22090	-1000	1000	0	Membrane Transport	GENE_LIST: BSU22090
R_rxn05682	Cytosine/purine/uracil/thiamine/allantoin permease family protein	C02350[C_e] + H[C_e] <=> C02350[C_c] + H[C_c]	BSU36470	-1000	1000	0	Membrane Transport	GENE_LIST: BSU36470
R_rxn05691	R_rxn05691	C01019[C_e] + H[C_e] <=> C01019[C_c] + H[C_c]		-1000	1000	0	Membrane Transport	GENE_LIST:
R_rxn05694	R_rxn05694	C01879[C_e] + H[C_e] <=> C01879[C_c] + H[C_c]		-1000	1000	0	Membrane Transport	GENE_LIST:
R_rxn05697	R_rxn05697	C06468[C_e] + H[C_e] <=> C06468[C_c] + H[C_c]		-1000	1000	0	Membrane Transport	GENE_LIST:
R_rxn05699	R_rxn05699	C08240[C_e] + H[C_e] <=> C08240[C_c] + H[C_c]		-1000	1000	0	Membrane Transport	GENE_LIST:
R_rxn05700	R_rxn05700	C08325[C_e] + H[C_e] <=> C08325[C_c] + H[C_c]		-1000	1000	0	Membrane Transport	GENE_LIST:
R_rxn05714	R_rxn05714	C03570[C_e] + H[C_e] -> C03570[C_c] + H[C_c]		0	1000	0	Membrane Transport	GENE_LIST:
R_rxn05716	R_rxn05716	C00346[C_e] + H[C_e] <=> C00346[C_c] + H[C_c]		-1000	1000	0	Membrane Transport	GENE_LIST:
R_rxn05717	R_rxn05717	C00536[C_c] + H[C_c] -> C00536[C_e] + H[C_e]		0	1000	0	Membrane Transport	GENE_LIST:
R_rxn05718	R_rxn05718	C00588[C_e] + H[C_e] <=> C00588[C_c] + H[C_c]		-1000	1000	0	Membrane Transport	GENE_LIST:
R_rxn05721	R_rxn05721	C00946[C_e] + H[C_e] <=> C00946[C_c] + H[C_c]		-1000	1000	0	Membrane Transport	GENE_LIST:
R_rxn05722	R_rxn05722	C01081[C_e] + H[C_e] <=> C01081[C_c] + H[C_c]		-1000	1000	0	Membrane Transport	GENE_LIST:
R_rxn05724	R_rxn05724	C03104[C_e] + H[C_e] <=> C03104[C_c] + H[C_c]		-1000	1000	0	Membrane Transport	GENE_LIST:
R_rxn05727	R_rxn05727	C06369[C_e] + H[C_e] <=> C06369[C_c] + H[C_c]		-1000	1000	0	Membrane Transport	GENE_LIST:
R_rxn05732	Acyl-CoA dehydrogenase, short-chain specific (EC 1.3.99.2)	C05272[C_c] + H[C_c] + NADH[C_c] -> C00154[C_c] + NAD[C_c]	( BSU37170 or BSU32820 or BSU04520 )	0	1000	0	Fatty Acids and Lipids	GENE_LIST: BSU37170 BSU32820 BSU04520
R_rxn05734	Aldehyde dehydrogenase (EC 1.2.1.3)	C00048[C_c] + H2O[C_c] + NAD[C_c] <=> C00209[C_c] + 2 H[C_c] + NADH[C_c]	( BSU19310 or BSU38830 or BSU39860 or BSU07350 or BSU37960 )	-1000	1000	0	Carbohydrates	GENE_LIST: BSU19310 BSU38830 BSU39860 BSU07350 BSU37960
R_rxn05735	Aldehyde dehydrogenase (EC 1.2.1.3)	C06735[C_c] + H2O[C_c] + NAD[C_c] <=> C00037[C_c] + 2 H[C_c] + NADH[C_c]	( BSU19310 or BSU38830 or BSU39860 or BSU07350 or BSU37960 )	-1000	1000	0	Carbohydrates	GENE_LIST: BSU19310 BSU38830 BSU39860 BSU07350 BSU37960
R_rxn05736	Long-chain-fatty-acid--CoA ligase (EC 6.2.1.3);Acetoacetyl-CoA synthetase [leucine] (EC 6.2.1.16)|Long-chain-fatty-acid--CoA ligase (EC 6.2.1.3)(BSU18250)	ATP[c] + C06424[C_c] + CoA[C_c] + H[C_c] -> C00020[C_c] + C02593[C_c] + PPi[C_c]	( BSU10270 or BSU10360 or BSU28560 or BSU18250 or BSU17180 or BSU04170 )	0	1000	0	Fatty Acids and Lipids	GENE_LIST: BSU10270 BSU10360 BSU28560 BSU18250 BSU17180 BSU04170
R_rxn05737	Alkanesulfonate monooxygenase (EC 1.14.14.5)	C00245[C_c] + C01847[C_c] + O2[C_c] -> C00061[C_c] + C06735[C_c] + C11481[C_c] + H2O[C_c]	BSU08860	0	1000	0	Sulfur Metabolism	GENE_LIST: BSU08860
R_rxn05739	Aerobic glycerol-3-phosphate dehydrogenase (EC 1.1.99.5)	C00093[C_c] + cpd11606[C_c] -> C00828[C_c] + DHAP[C_c]	BSU09300	0	1000	0	Cofactors, Vitamins, Prosthetic Groups, Pigments	GENE_LIST: BSU09300
R_rxn05740	Glycogen phosphorylase (EC 2.4.1.1)	C00182[C_c] + HPO4[C_c] + H[C_c] <=> C00103[C_c] + cpd15302[C_c]	BSU30940	-1000	1000	0	Carbohydrates	GENE_LIST: BSU30940
R_rxn05746	Oligo-1,6-glucosidase (EC 3.2.1.10);Neopullulanase (EC 3.2.1.135)(BSU34560)	C01835[C_c] + H2O[C_c] <=> C00208[C_c] + Glc[C_c]	( BSU34560 or BSU02840 )	-1000	1000	0	Carbohydrates	GENE_LIST: BSU34560 BSU02840
R_rxn05747	NADH dehydrogenase (EC 1.6.99.3)	H[C_c] + NADH[C_c] + cpd11606[C_c] -> C00828[C_c] + NAD[C_c]	( BSU12290 or BSU32100 or BSU32200 )	0	1000	0	Carbohydrates	GENE_LIST: BSU12290 BSU32100 BSU32200
R_rxn05748	Respiratory nitrate reductase gamma chain (EC 1.7.99.4);Respiratory nitrate reductase beta chain (EC 1.7.99.4)(BSU37270);Respiratory nitrate reductase alpha chain (EC 1.7.99.4)(BSU37280);Respiratory nitrate reductase delta chain (EC 1.7.99.4)(BSU37260)	C00244[C_c] + C00828[C_c] + 2 H[C_c] <=> C00088[C_c] + H2O[C_c] + 2 H[C_e] + cpd11606[C_c]	( BSU37250 and BSU37260 and BSU37270 and BSU37280 )	-1000	1000	0	Membrane Transport	GENE_LIST: BSU37250 BSU37260 BSU37270 BSU37280
R_rxn06991	1-hydroxy-2-methyl-2-(E)-butenyl 4-diphosphate synthase (EC 1.17.4.3)	C02315[C_c] + C11453[C_c] -> C02582[C_c] + C11811[C_c] + H2O[C_c]	BSU25070	0	1000	0	Cofactors, Vitamins, Prosthetic Groups, Pigments	GENE_LIST: BSU25070
R_rxn08025	6-phospho-beta-glucosidase (EC 3.2.1.86)	C06187[C_c] + H2O[C_c] <=> C00530[C_c] + G6P[C_c]	BSU40110	0	0	0	Carbohydrates	GENE_LIST: BSU40110
R_rxn08040	Undecaprenyl-phosphate N-acetylglucosaminyl 1-phosphate transferase (EC 2.7.8.-)	C00043[C_c] + C00348[C_c] <=> C00105[C_c] + C01289[C_c]	BSU35530	-1000	1000	0	Cell Wall and Capsule	GENE_LIST: BSU35530
R_rxn08100	L-alanine-DL-glutamate epimerase	cpd15385[C_c] <=> cpd15388[C_c]	BSU12980	-1000	1000	0	Carbohydrates	GENE_LIST: BSU12980
R_rxn08171	Arsenate reductase (EC 1.20.4.1);Arsenate reductase family protein(BSU24770);Arsenate reductase family protein(BSU11500)	2 C00051[C_c] + 2 H[C_c] + cpd01048[C_c] <=> C00127[C_c] + C06697[C_c] + H2O[C_c]	( BSU11500 or BSU24770 or BSU25780 or BSU32810 )	-1000	1000	0	Cofactors, Vitamins, Prosthetic Groups, Pigments	GENE_LIST: BSU11500 BSU24770 BSU25780 BSU32810
R_rxn08180	Biotin synthase (EC 2.8.1.6)	C00019[C_c] + C00087[C_c] + C01909[C_c] -> C00073[C_c] + C00120[C_c] + C05198[C_c] + H[C_c]	BSU30200	0	1000	0	Cofactors, Vitamins, Prosthetic Groups, Pigments	GENE_LIST: BSU30200
R_rxn08295	Diacylglycerol kinase (EC 2.7.1.107)	ATP[c] + cpd15307[C_c] -> ADP[C_c] + cpd15522[C_c]	BSU25310	0	1000	0	Fatty Acids and Lipids	GENE_LIST: BSU25310
R_rxn08297	Diacylglycerol kinase (EC 2.7.1.107)	ATP[c] + cpd15309[C_c] -> ADP[C_c] + cpd15524[C_c]	BSU25310	0	1000	0	Fatty Acids and Lipids	GENE_LIST: BSU25310
R_rxn08299	Diacylglycerol kinase (EC 2.7.1.107)	ATP[c] + cpd15311[C_c] -> ADP[C_c] + cpd15526[C_c]	BSU25310	0	1000	0	Fatty Acids and Lipids	GENE_LIST: BSU25310
R_rxn08307	Phosphatidate cytidylyltransferase (EC 2.7.7.41)	C00063[C_c] + cpd15522[C_c] <=> PPi[C_c] + cpd15423[C_c]	BSU16540	-1000	1000	0	Fatty Acids and Lipids	GENE_LIST: BSU16540
R_rxn08309	Phosphatidate cytidylyltransferase (EC 2.7.7.41)	C00063[C_c] + cpd15524[C_c] <=> PPi[C_c] + cpd15419[C_c]	BSU16540	-1000	1000	0	Fatty Acids and Lipids	GENE_LIST: BSU16540
R_rxn08311	Phosphatidate cytidylyltransferase (EC 2.7.7.41)	C00063[C_c] + cpd15526[C_c] <=> PPi[C_c] + cpd15421[C_c]	BSU16540	-1000	1000	0	Fatty Acids and Lipids	GENE_LIST: BSU16540
R_rxn08467	Alkanesulfonate monooxygenase (EC 1.14.14.5)	C01847[C_c] + C05123[C_c] + O2[C_c] -> C00061[C_c] + C00266[C_c] + C11481[C_c] + H2O[C_c]	BSU08860	0	1000	0	Sulfur Metabolism	GENE_LIST: BSU08860
R_rxn08468	Alkanesulfonate monooxygenase (EC 1.14.14.5)	C01847[C_c] + C11145[C_c] + O2[C_c] -> C00061[C_c] + C00067[C_c] + C11481[C_c] + H2O[C_c]	BSU08860	0	1000	0	Sulfur Metabolism	GENE_LIST: BSU08860
R_rxn08469	Alkanesulfonate monooxygenase (EC 1.14.14.5)	C01847[C_c] + O2[C_c] + cpd11579[C_c] -> ACALD[C_c] + C00061[C_c] + C11481[C_c] + H2O[C_c]	BSU08860	0	1000	0	Sulfur Metabolism	GENE_LIST: BSU08860
R_rxn08470	Alkanesulfonate monooxygenase (EC 1.14.14.5)	C01847[C_c] + O2[C_c] + cpd11596[C_c] -> C00061[C_c] + C01412[C_c] + C11481[C_c] + H2O[C_c]	BSU08860	0	1000	0	Sulfur Metabolism	GENE_LIST: BSU08860
R_rxn08471	Alkanesulfonate monooxygenase (EC 1.14.14.5)	C01847[C_c] + C14179[C_c] + O2[C_c] -> C00048[C_c] + C00061[C_c] + C11481[C_c] + H2O[C_c]	BSU08860	0	1000	0	Sulfur Metabolism	GENE_LIST: BSU08860
R_rxn08615	Glycogen synthase, ADP-glucose transglucosylase (EC 2.4.1.21)	C00498[C_c] + cpd15302[C_c] <=> ADP[C_c] + C00182[C_c]	BSU30950	-1000	1000	0	Carbohydrates	GENE_LIST: BSU30950
R_rxn08669	Glycerophosphoryl diester phosphodiesterase, periplasmic (EC 3.1.4.46);Glycerophosphoryl diester phosphodiesterase (EC 3.1.4.46)(BSU09620);Glycerophosphoryl diester phosphodiesterase family protein(BSU24180)	C03274[C_c] + H2O[C_c] <=> C00093[C_c] + C00116[C_c]	( BSU02130 or BSU09620 or BSU24180 )	-1000	1000	0	Carbohydrates	GENE_LIST: BSU02130 BSU09620 BSU24180
R_rxn08707	Heme O synthase, protoheme IX farnesyltransferase (EC 2.5.1.-) COX10-CtaB	C00032[C_c] + C00448[C_c] + H2O[C_c] <=> C15672[C_c] + PPi[C_c]	( BSU12080 or BSU14880 )	-1000	1000	0	Cofactors, Vitamins, Prosthetic Groups, Pigments	GENE_LIST: BSU12080 BSU14880
R_rxn08775	L-alanoyl-D-glutamate peptidase	H2O[C_c] + cpd15388[C_c] <=> C00025[C_c] + C00041[C_c]	BSU02810	-1000	1000	0	Amino Acids and Derivatives	GENE_LIST: BSU02810
R_rxn09011	Nucleoside 5-triphosphatase RdgB (dHAPTP, dITP, XTP-specific) (EC 3.6.1.15)	C01345[C_c] + H2O[C_c] -> C01344[C_c] + HPO4[C_c] + H[C_c]	BSU28360	0	1000	0	Cofactors, Vitamins, Prosthetic Groups, Pigments	GENE_LIST: BSU28360
R_rxn09012	Nucleoside 5-triphosphatase RdgB (dHAPTP, dITP, XTP-specific) (EC 3.6.1.15)	C00700[C_c] + H2O[C_c] -> C01337[C_c] + HPO4[C_c] + H[C_c]	BSU28360	0	1000	0	Cofactors, Vitamins, Prosthetic Groups, Pigments	GENE_LIST: BSU28360
R_rxn09063	Diacylglycerol kinase (EC 2.7.1.107)	H2O[C_c] + cpd15522[C_c] -> HPO4[C_c] + H[C_c] + cpd15307[C_c]	BSU25310	0	1000	0	Fatty Acids and Lipids	GENE_LIST: BSU25310
R_rxn09065	Diacylglycerol kinase (EC 2.7.1.107)	H2O[C_c] + cpd15524[C_c] -> HPO4[C_c] + H[C_c] + cpd15309[C_c]	BSU25310	0	1000	0	Fatty Acids and Lipids	GENE_LIST: BSU25310
R_rxn09067	Diacylglycerol kinase (EC 2.7.1.107)	H2O[C_c] + cpd15526[C_c] -> HPO4[C_c] + H[C_c] + cpd15311[C_c]	BSU25310	0	1000	0	Fatty Acids and Lipids	GENE_LIST: BSU25310
R_rxn09102	R_rxn09102	H2O[C_c] + cpd15543[C_c] -> HPO4[C_c] + H[C_c] + cpd15536[C_c]		0	1000	0	Fatty Acids and Lipids	GENE_LIST:
R_rxn09104	R_rxn09104	H2O[C_c] + cpd15545[C_c] -> HPO4[C_c] + H[C_c] + cpd15538[C_c]		0	1000	0	Fatty Acids and Lipids	GENE_LIST:
R_rxn09106	R_rxn09106	H2O[C_c] + cpd15547[C_c] -> HPO4[C_c] + H[C_c] + cpd15540[C_c]		0	1000	0	Fatty Acids and Lipids	GENE_LIST:
R_rxn09109	CDP-diacylglycerol--glycerol-3-phosphate 3-phosphatidyltransferase (EC 2.7.8.5)	C00093[C_c] + cpd15423[C_c] <=> C00055[C_c] + cpd15543[C_c]	BSU16920	-1000	1000	0	Fatty Acids and Lipids	GENE_LIST: BSU16920
R_rxn09111	CDP-diacylglycerol--glycerol-3-phosphate 3-phosphatidyltransferase (EC 2.7.8.5)	C00093[C_c] + cpd15419[C_c] <=> C00055[C_c] + cpd15545[C_c]	BSU16920	-1000	1000	0	Fatty Acids and Lipids	GENE_LIST: BSU16920
R_rxn09113	CDP-diacylglycerol--glycerol-3-phosphate 3-phosphatidyltransferase (EC 2.7.8.5)	C00093[C_c] + cpd15421[C_c] <=> C00055[C_c] + cpd15547[C_c]	BSU16920	-1000	1000	0	Fatty Acids and Lipids	GENE_LIST: BSU16920
R_rxn09198	Phosphatidylserine decarboxylase (EC 4.1.1.65)	2 H[C_c] + cpd15553[C_c] <=> CO2[C_c] + cpd15529[C_c]	BSU02290	-1000	1000	0	Fatty Acids and Lipids	GENE_LIST: BSU02290
R_rxn09200	Phosphatidylserine decarboxylase (EC 4.1.1.65)	2 H[C_c] + cpd15555[C_c] <=> CO2[C_c] + cpd15531[C_c]	BSU02290	-1000	1000	0	Fatty Acids and Lipids	GENE_LIST: BSU02290
R_rxn09202	Phosphatidylserine decarboxylase (EC 4.1.1.65)	2 H[C_c] + cpd15557[C_c] <=> CO2[C_c] + cpd15533[C_c]	BSU02290	-1000	1000	0	Fatty Acids and Lipids	GENE_LIST: BSU02290
R_rxn09206	CDP-diacylglycerol--serine O-phosphatidyltransferase (EC 2.7.8.8)	C00065[C_c] + cpd15423[C_c] -> C00055[C_c] + H[C_c] + cpd15553[C_c]	BSU02270	0	1000	0	Fatty Acids and Lipids	GENE_LIST: BSU02270
R_rxn09208	CDP-diacylglycerol--serine O-phosphatidyltransferase (EC 2.7.8.8)	C00065[C_c] + cpd15419[C_c] -> C00055[C_c] + H[C_c] + cpd15555[C_c]	BSU02270	0	1000	0	Fatty Acids and Lipids	GENE_LIST: BSU02270
R_rxn09210	CDP-diacylglycerol--serine O-phosphatidyltransferase (EC 2.7.8.8)	C00065[C_c] + cpd15421[C_c] -> C00055[C_c] + H[C_c] + cpd15557[C_c]	BSU02270	0	1000	0	Fatty Acids and Lipids	GENE_LIST: BSU02270
R_rxn09212	R_rxn09212	C12147[C_c] + H2O[C_c] -> C00188[C_c] + HPO4[C_c] + H[C_c]		0	1000	0	Amino Acids and Derivatives	GENE_LIST:
R_rxn09264	spermine/spermidine acetyltransferase	ACCoA[C_c] + C00315[C_c] -> C00612[C_c] + CoA[C_c] + H[C_c]	BSU26600	0	1000	0	Amino Acids and Derivatives	GENE_LIST: BSU26600
R_rxn09340	5'-nucleotidase (EC 3.1.3.5)|UDP-sugar hydrolase (EC 3.6.1.45)	C00203[C_c] + H2O[C_c] -> C00105[C_c] + cpd15390[C_c]	BSU32370	0	1000	0	Nucleosides and Nucleotides	GENE_LIST: BSU32370
R_rxn09341	5'-nucleotidase (EC 3.1.3.5)|UDP-sugar hydrolase (EC 3.6.1.45)	C00043[C_c] + H2O[C_c] -> C00105[C_c] + C04501[C_c]	BSU32370	0	1000	0	Nucleosides and Nucleotides	GENE_LIST: BSU32370
R_rxn09348	5'-nucleotidase (EC 3.1.3.5)|UDP-sugar hydrolase (EC 3.6.1.45)	C00052[C_c] + H2O[C_c] -> C00105[C_c] + C00446[C_c]	BSU32370	0	1000	0	Nucleosides and Nucleotides	GENE_LIST: BSU32370
R_rxn09355	5'-nucleotidase (EC 3.1.3.5)|UDP-sugar hydrolase (EC 3.6.1.45)	C00167[C_c] + H2O[C_c] -> C00105[C_c] + C05385[C_c]	BSU32370	0	1000	0	Nucleosides and Nucleotides	GENE_LIST: BSU32370
R_rxn09399	1,4-alpha-glucan (glycogen) branching enzyme, GH-13-type (EC 2.4.1.18)	C00718[C_c] <=> C00182[C_c]	BSU30980	-1000	1000	0	Carbohydrates	GENE_LIST: BSU30980
R_rxn09448	Long-chain-fatty-acid--CoA ligase (EC 6.2.1.3);Acetoacetyl-CoA synthetase [leucine] (EC 6.2.1.16)|Long-chain-fatty-acid--CoA ligase (EC 6.2.1.3)(BSU18250)	ATP[c] + CoA[C_c] + H[C_c] + cpd15269[C_c] -> C00020[C_c] + PPi[C_c] + cpd15274[C_c]	( BSU10270 or BSU28560 or BSU18250 or BSU10360 or BSU17180 or BSU04170 )	0	1000	0	Cofactors, Vitamins, Prosthetic Groups, Pigments	GENE_LIST: BSU10270 BSU28560 BSU18250 BSU10360 BSU17180 BSU04170
R_rxn09449	Long-chain-fatty-acid--CoA ligase (EC 6.2.1.3);Acetoacetyl-CoA synthetase [leucine] (EC 6.2.1.16)|Long-chain-fatty-acid--CoA ligase (EC 6.2.1.3)(BSU18250)	ATP[c] + C01530[C_c] + CoA[C_c] + H[C_c] -> C00020[C_c] + C00412[C_c] + PPi[C_c]	( BSU10270 or BSU28560 or BSU18250 or BSU10360 or BSU17180 or BSU04170 )	0	1000	0	Fatty Acids and Lipids	GENE_LIST: BSU10270 BSU28560 BSU18250 BSU10360 BSU17180 BSU04170
R_rxn09450	Long-chain-fatty-acid--CoA ligase (EC 6.2.1.3);Acetoacetyl-CoA synthetase [leucine] (EC 6.2.1.16)|Long-chain-fatty-acid--CoA ligase (EC 6.2.1.3)(BSU18250)	ATP[c] + CoA[C_c] + H[C_c] + cpd15237[C_c] -> C00020[C_c] + PPi[C_c] + cpd15238[C_c]	( BSU10270 or BSU28560 or BSU18250 or BSU10360 or BSU17180 or BSU04170 )	0	1000	0	Fatty Acids and Lipids	GENE_LIST: BSU10270 BSU28560 BSU18250 BSU10360 BSU17180 BSU04170
R_rxn09562	Guanylate kinase (EC 2.7.4.8)	C00131[C_c] + C00144[C_c] <=> C00035[C_c] + C00206[C_c]	BSU15680	-1000	1000	0	Nucleosides and Nucleotides	GENE_LIST: BSU15680
R_rxn09657	Xanthine/uracil/thiamine/ascorbate permease family protein;Cytosine/purine/uracil/thiamine/allantoin permease family protein(BSU36470)	C00378[C_e] + H[C_e] -> C00378[C_c] + H[C_c]	( BSU36470 or BSU06370 or BSU29990 )	0	1000	0	Membrane Transport	GENE_LIST: BSU36470 BSU06370 BSU29990
R_rxn09661	Glucitol/sorbitol-specific transport protein gutA	C01722[C_e] <=> C01722[C_c]	BSU06160	-1000	1000	0	Membrane Transport	GENE_LIST: BSU06160
R_rxn09889	Dihydroxy-acid dehydratase (EC 4.2.1.9)	C06007[C_c] -> C06008[C_c] + H2O[C_c]	BSU21870	0	1000	0	Amino Acids and Derivatives	GENE_LIST: BSU21870
R_rxn09907	R_rxn09907	ATP[c] + C00037[C_c] + C00073[C_c] -> ADP[C_c] + HPO4[C_c] + H[C_c] + cpd11591[C_c]		0	1000	0	Amino Acids and Derivatives	GENE_LIST:
R_rxn09925	R_rxn09925	ATP[c] + C00037[C_c] + C00064[C_c] -> ADP[C_c] + HPO4[C_c] + H[C_c] + cpd11580[C_c]		0	1000	0	Amino Acids and Derivatives	GENE_LIST:
R_rxn09940	Peptide methionine sulfoxide reductase msrB (EC 1.8.4.12)	C00342[C_c] + cpd11576[C_c] <=> C00073[C_c] + C00343[C_c] + H2O[C_c]	BSU21680	-1000	1000	0	Amino Acids and Derivatives	GENE_LIST: BSU21680
R_rxn09944	Methylmalonate-semialdehyde dehydrogenase [inositol] (EC 1.2.1.27)	C00479[C_c] + CoA[C_c] + NAD[C_c] <=> C00100[C_c] + H[C_c] + NADH[C_c]	BSU39760	-1000	1000	0	Carbohydrates	GENE_LIST: BSU39760
R_rxn09949	spermine/spermidine acetyltransferase	2 ACCoA[C_c] + C00750[C_c] -> C03413[C_c] + 2 CoA[C_c] + 2 H[C_c]	BSU26600	0	1000	0	Amino Acids and Derivatives	GENE_LIST: BSU26600
R_rxn09953	Dihydrolipoamide dehydrogenase of acetoin dehydrogenase (EC 1.8.1.4);Acetoin dehydrogenase E1 component alpha-subunit (EC 1.2.4.-)(BSU08060);Acetoin dehydrogenase E1 component beta-subunit (EC 1.2.4.-)(BSU08070);Dihydrolipoamide acetyltransferase component (E2) of acetoin dehydrogenase complex (EC 2.3.1.-)(BSU08080)	C00810[C_c] + CoA[C_c] + NAD[C_c] -> ACALD[C_c] + ACCoA[C_c] + H[C_c] + NADH[C_c]	( BSU08060 and BSU08070 and BSU08080 and BSU08090 )	0	1000	0	Carbohydrates	GENE_LIST: BSU08060 BSU08070 BSU08080 BSU08090
R_rxn09978	6-phospho-beta-glucosidase (EC 3.2.1.86)|Beta-glucosidase (EC 3.2.1.21)	H2O[C_c] + cpd15584[C_c] <=> C00132[C_c] + Glc[C_c]	( BSU39260 or BSU03410 )	-1000	1000	0	Carbohydrates	GENE_LIST: BSU39260 BSU03410
R_rxn09979	6-phospho-beta-glucosidase (EC 3.2.1.86)|Beta-glucosidase (EC 3.2.1.21)	H2O[C_c] + cpd15585[C_c] <=> C00132[C_c] + Glc[C_c]	( BSU39260 or BSU03410 )	-1000	1000	0	Carbohydrates	GENE_LIST: BSU39260 BSU03410
R_rxn09988	Alpha-N-arabinofuranosidase 2 (EC 3.2.1.55);Alpha-N-arabinofuranosidase (EC 3.2.1.55)(BSU28720)	C02474[C_c] + 2 H2O[C_c] <=> 3 C00259[C_c]	( BSU28720 or BSU28510 )	-1000	1000	0	Carbohydrates	GENE_LIST: BSU28720 BSU28510
R_rxn09989	Neopullulanase (EC 3.2.1.135)	C00721[C_c] + 5 H2O[C_c] -> 6 Glc[C_c]	BSU34560	0	1000	0	Carbohydrates	GENE_LIST: BSU34560
R_rxn09992	6-phospho-beta-glucosidase (EC 3.2.1.86)	C06188[C_c] + H2O[C_c] -> C02323[C_c] + G6P[C_c]	BSU40110	0	1000	0	Carbohydrates	GENE_LIST: BSU40110
R_rxn09996	Putative teichuronic acid biosynthesis glycosyl transferase TuaH;Putative N-acetylgalactosaminyl-diphosphoundecaprenol glucuronosyltransferase(BSU35550);Putative teichuronic acid biosynthesis glycosyl transferase TuaC(BSU35590);Putative undecaprenyl-phosphate N-acetylgalactosaminyl 1-phosphate transferase|teichuronic acid biosynthesis glycosyltransferase TuaA(BSU35610);Teichuronic acid biosynthes…	45 C00167[C_c] + 45 C00203[C_c] <=> 45 C00105[C_c] + 45 H[C_c] + 45 UDP[C_c] + cpd15634[C_c]	( BSU35540 and BSU35550 and BSU35560 and BSU35570 and BSU35590 and BSU35600 and BSU35610 )	-1000	1000	0	Cell Wall and Capsule	GENE_LIST: BSU35540 BSU35550 BSU35560 BSU35570 BSU35590 BSU35600 BSU35610
R_rxn10001	R_rxn10001	C00032[C_c] + 2 C00097[C_c] <=> C15817[C_c]		-1000	1000	0	Cofactors, Vitamins, Prosthetic Groups, Pigments	GENE_LIST:
R_rxn10002	R_rxn10002	C00032[C_c] + 3 O2[C_c] <=> 2 H[C_c] + cpd15607[C_c]		-1000	1000	0	Cofactors, Vitamins, Prosthetic Groups, Pigments	GENE_LIST:
R_rxn10010	Acyl-CoA dehydrogenase, short-chain specific (EC 1.3.99.2)	C05271[C_c] + H[C_c] + NADH[C_c] -> C05270[C_c] + NAD[C_c]	( BSU37170 or BSU32820 or BSU04520 )	0	1000	0	Fatty Acids and Lipids	GENE_LIST: BSU37170 BSU32820 BSU04520
R_rxn10011	Acyl-CoA dehydrogenase, short-chain specific (EC 1.3.99.2)	C05276[C_c] + H[C_c] + NADH[C_c] -> C01944[C_c] + NAD[C_c]	( BSU37170 or BSU32820 or BSU04520 )	0	1000	0	Fatty Acids and Lipids	GENE_LIST: BSU37170 BSU32820 BSU04520
R_rxn10012	Acyl-CoA dehydrogenase, short-chain specific (EC 1.3.99.2)	C05275[C_c] + H[C_c] + NADH[C_c] -> C05274[C_c] + NAD[C_c]	( BSU37170 or BSU32820 or BSU04520 )	0	1000	0	Fatty Acids and Lipids	GENE_LIST: BSU37170 BSU32820 BSU04520
R_rxn10013	Acyl-CoA dehydrogenase, short-chain specific (EC 1.3.99.2)	C03221[C_c] + H[C_c] + NADH[C_c] -> C01832[C_c] + NAD[C_c]	( BSU37170 or BSU32820 or BSU04520 )	0	1000	0	Fatty Acids and Lipids	GENE_LIST: BSU37170 BSU32820 BSU04520
R_rxn10014	Acyl-CoA dehydrogenase, short-chain specific (EC 1.3.99.2)	C05273[C_c] + H[C_c] + NADH[C_c] -> C02593[C_c] + NAD[C_c]	( BSU37170 or BSU32820 or BSU04520 )	0	1000	0	Fatty Acids and Lipids	GENE_LIST: BSU37170 BSU32820 BSU04520
R_rxn10042	ATP synthase beta chain (EC 3.6.3.14);ATP synthase alpha chain (EC 3.6.3.14)(BSU36830);ATP synthase epsilon chain (EC 3.6.3.14)(BSU36800);ATP synthase gamma chain (EC 3.6.3.14)(BSU36820);ATP synthase delta chain (EC 3.6.3.14)(BSU36840);ATP synthase B chain (EC 3.6.3.14)(BSU36850);ATP synthase C chain (EC 3.6.3.14)(BSU36860);ATP synthase A chain (EC 3.6.3.14)(BSU36870);ATP synthase protein I(BSU36…	ADP[C_c] + HPO4[C_c] + 4 H[C_e] -> ATP[c] + H2O[C_c] + 3 H[C_c]	( BSU36800 and BSU36810 and BSU36820 and BSU36830 and BSU36840 and BSU36850 and BSU36860 and BSU36870 and BSU36880 )	0	1000	0	Membrane Transport	GENE_LIST: BSU36800 BSU36810 BSU36820 BSU36830 BSU36840 BSU36850 BSU36860 BSU36870 BSU36880
R_rxn10043	Cytochrome c oxidase polypeptide II (EC 1.9.3.1);Cytochrome c oxidase polypeptide I (EC 1.9.3.1)(BSU14900);Cytochrome c oxidase polypeptide III (EC 1.9.3.1)(BSU14910);Cytochrome c oxidase, subunit IV (EC 1.9.3.1)(BSU14920)	2 C00126[C_c] + 6 H[C_c] + 0.5 O2[C_c] -> 2 C00125[C_c] + H2O[C_c] + 4 H[C_e]	( BSU14890 and BSU14900 and BSU14910 and BSU14920 )	0	0	0	Membrane Transport	GENE_LIST: BSU14890 BSU14900 BSU14910 BSU14920
R_rxn10044	Menaquinone-cytochrome C oxidoreductase, cytochrome C subunit;Menaquinone-cytochrome c reductase, cytochrome B subunit(BSU22550);Menaquinone-cytochrome C reductase iron-sulfur subunit(BSU22560)	2 C00125[C_c] + C00828[C_c] + H[C_c] -> 2 C00126[C_c] + 3 H[C_e] + cpd11606[C_c]	( BSU22540 and BSU22550 and BSU22560 )	0	0	0	Membrane Transport	GENE_LIST: BSU22540 BSU22550 BSU22560
R_rxn10045	Cytochrome d ubiquinol oxidase subunit I (EC 1.10.3.-);Cytochrome d ubiquinol oxidase subunit II (EC 1.10.3.-)(BSU38750);(BSU30720)	C00828[C_c] + 2 H[C_c] + 0.5 O2[C_c] -> H2O[C_c] + 2 H[C_e] + cpd11606[C_c]	(( BSU30710 and BSU30720 ) or ( BSU38750 and BSU38760 ))	0	0	0	Membrane Transport	GENE_LIST: BSU30710 BSU30720 BSU38750 BSU38760
R_rxn10046	AA3-600 quinol oxidase subunit IV;AA3-600 quinol oxidase subunit IIII(BSU38150);AA3-600 quinol oxidase subunit I(BSU38160);AA3-600 quinol oxidase subunit II(BSU38170)	C00828[C_c] + 4 H[C_c] + 0.5 O2[C_c] -> H2O[C_c] + 4 H[C_e] + cpd11606[C_c]	( BSU38140 and BSU38150 and BSU38160 and BSU38170 )	0	1000	0	Membrane Transport	GENE_LIST: BSU38140 BSU38150 BSU38160 BSU38170
R_rxn10048	Heme A synthase, cytochrome oxidase biogenesis protein Cox15-CtaA	C15672[C_c] + O2[C_c] <=> C15670[C_c] + H2O[C_c]	BSU14870	-1000	1000	0	Cofactors, Vitamins, Prosthetic Groups, Pigments	GENE_LIST: BSU14870
R_rxn10056	NAD kinase (EC 2.7.1.23)	C00044[C_c] + NAD[C_c] -> C00035[C_c] + NADP[C_c]	BSU11610	0	1000	0	Cofactors, Vitamins, Prosthetic Groups, Pigments	GENE_LIST: BSU11610
R_rxn10057	NAD kinase (EC 2.7.1.23)	C00131[C_c] + NAD[C_c] -> C00206[C_c] + NADP[C_c]	BSU11610	0	1000	0	Cofactors, Vitamins, Prosthetic Groups, Pigments	GENE_LIST: BSU11610
R_rxn10058	NAD kinase (EC 2.7.1.23)	C00286[C_c] + NAD[C_c] -> C00361[C_c] + NADP[C_c]	BSU11610	0	1000	0	Nucleosides and Nucleotides	GENE_LIST: BSU11610
R_rxn10059	NAD kinase (EC 2.7.1.23)	C00458[C_c] + NAD[C_c] -> C00705[C_c] + NADP[C_c]	BSU11610	0	1000	0	Cofactors, Vitamins, Prosthetic Groups, Pigments	GENE_LIST: BSU11610
R_rxn10060	NAD kinase (EC 2.7.1.23)	C00459[C_c] + NAD[C_c] -> C00363[C_c] + NADP[C_c]	BSU11610	0	1000	0	Cofactors, Vitamins, Prosthetic Groups, Pigments	GENE_LIST: BSU11610
R_rxn10061	Dipicolinate synthase subunit A (EC 4.2.1.52);Dipicolinate synthase subunit B(BSU16740)	C03340[C_c] + NAD[C_c] <=> H[C_c] + NADH[C_c] + cpd15596[C_c]	( BSU16730 or BSU16740 )	-1000	1000	0	Cofactors, Vitamins, Prosthetic Groups, Pigments	GENE_LIST: BSU16730 BSU16740
R_rxn10062	Alcohol dehydrogenase GbsB (type III ), essential for the utilization of choline (EC 1.1.1.1)	C00114[C_c] + FAD[C_c] <=> C00576[C_c] + C01352[C_c]	BSU31050	-1000	1000	0	Amino Acids and Derivatives	GENE_LIST: BSU31050
R_rxn10067	Alkanesulfonate monooxygenase (EC 1.14.14.5)	C01847[C_c] + O2[C_c] + cpd11578[C_c] -> C00061[C_c] + C11481[C_c] + H2O[C_c] + cpd15611[C_c]	BSU08860	0	1000	0	Sulfur Metabolism	GENE_LIST: BSU08860
R_rxn10072	Glycine betaine ABC transport system, ATP-binding protein OpuAA (EC 3.6.3.32);Glycine betaine ABC transport system, permease protein OpuAB(BSU02990);Glycine betaine ABC transport system, glycine betaine-binding protein OpuAC(BSU03000)	ATP[c] + H2O[C_c] + cpd15471[C_e] -> ADP[C_c] + HPO4[C_c] + H[C_c] + cpd15471[C_c]	( BSU02980 and BSU02990 and BSU03000 )	0	1000	0	Membrane Transport	GENE_LIST: BSU02980 BSU02990 BSU03000
R_rxn10073	Glycine betaine ABC transport system, ATP-binding protein OpuAA (EC 3.6.3.32);Glycine betaine ABC transport system, permease protein OpuAB(BSU02990);Glycine betaine ABC transport system, glycine betaine-binding protein OpuAC(BSU03000)	ATP[c] + C10172[C_e] + H2O[C_c] -> ADP[C_c] + C10172[C_c] + HPO4[C_c] + H[C_c]	( BSU02980 and BSU02990 and BSU03000 )	0	1000	0	Membrane Transport	GENE_LIST: BSU02980 BSU02990 BSU03000
R_rxn10191	D-alanine--poly(phosphoribitol) ligase subunit 1 (EC 6.1.1.13);D-alanine--poly(phosphoribitol) ligase subunit 2 (EC 6.1.1.13)(BSU38520);D-alanyl transfer protein DltB(BSU38510);Poly(glycerophosphate chain) D-alanine transfer protein DltD(BSU38530)	45 ATP[c] + 45 C00133[C_c] + cpd15661[C_c] -> 45 C00020[C_c] + 45 PPi[C_c] + cpd15663[C_c]	( BSU38500 and BSU38510 and BSU38520 and BSU38530 )	0	1000	0	Cell Wall and Capsule	GENE_LIST: BSU38500 BSU38510 BSU38520 BSU38530
R_rxn10192	CDP-glycerol:poly(glycerophosphate) glycerophosphotransferase (EC 2.7.8.12);CDP-glycerol: N-acetyl-beta-D-mannosaminyl-1,4-N-acetyl-D-glucosaminyldiphosphoundecaprenyl glycerophosphotransferase(BSU35760)	45 C00513[C_c] + C04881[C_c] <=> 45 C00055[C_c] + cpd15661[C_c]	( BSU35760 and BSU35720 )	-1000	1000	0	Cell Wall and Capsule	GENE_LIST: BSU35760 BSU35720
R_rxn10193	Poly(glycerol-phosphate) alpha-glucosyltransferase (EC 2.4.1.52)	45 C00029[C_c] + cpd15661[C_c] <=> 45 UDP[C_c] + cpd15662[C_c]	BSU35730	-1000	1000	0	Cell Wall and Capsule	GENE_LIST: BSU35730
R_rxn10194	Teichoic acid export ATP-binding protein TagH (EC 3.6.3.40);Teichoic acid translocation permease protein TagG(BSU35710)	cpd15661[C_c] + cpd15666[C_c] <=> C00348[C_c] + cpd15667[C_c]	( BSU35700 and BSU35710 )	-1000	1000	0	Cell Wall and Capsule	GENE_LIST: BSU35700 BSU35710
R_rxn10195	Teichoic acid export ATP-binding protein TagH (EC 3.6.3.40);Teichoic acid translocation permease protein TagG(BSU35710)	cpd15662[C_c] + cpd15666[C_c] <=> C00348[C_c] + cpd15669[C_c]	( BSU35700 and BSU35710 )	-1000	1000	0	Cell Wall and Capsule	GENE_LIST: BSU35700 BSU35710
R_rxn10196	Teichoic acid export ATP-binding protein TagH (EC 3.6.3.40);Teichoic acid translocation permease protein TagG(BSU35710)	cpd15663[C_c] + cpd15666[C_c] <=> C00348[C_c] + cpd15668[C_c]	( BSU35700 and BSU35710 )	-1000	1000	0	Cell Wall and Capsule	GENE_LIST: BSU35700 BSU35710
R_rxn10197	Minor teichoic acid biosynthesis protein GgaB;Minor teichoic acid biosynthesis protein GgaA(BSU35690)	30 C00029[C_c] + 30 C00203[C_c] + H2O[C_c] <=> 30 C00105[C_c] + 30 UDP[C_c] + cpd11459[C_c]	( BSU35680 or BSU35690 )	-1000	1000	0	Cell Wall and Capsule	GENE_LIST: BSU35680 BSU35690
R_rxn10198	ATPase YjeE, predicted to have essential role in cell wall biosynthesis	0.0145 cpd11459[C_c] + 0.453 cpd15665[C_c] + 0.016 cpd15667[C_c] + 0.0112 cpd15668[C_c] + 0.00808 cpd15669[C_c] <=> cpd15664[C_c] + 0.48828 cpd15666[C_c]	BSU05910	-1000	1000	0	Cell Wall and Capsule	GENE_LIST: BSU05910
R_rxn10199	peptidoglycan biosynthesis;Cell division protein FtsI [Peptidoglycan synthetase] (EC 2.4.1.129)|Transpeptidase, Penicillin binding protein transpeptidase domain(BSU25000)	C05898[C_c] + cpd15666[C_c] <=> C04574[C_c] + cpd15665[C_c]	( BSU25000 or BSU16950 )	-1000	1000	0	Cell Wall and Capsule	GENE_LIST: BSU25000 BSU16950
R_rxn10202	Phosphate:acyl-ACP acyltransferase PlsX;Acyl-phosphate:glycerol-3-phosphate O-acyltransferase PlsY(BSU18070)	C00093[C_c] + C00154[C_c] -> CoA[C_c] + cpd15327[C_c]	( BSU15890 and BSU18070 )	0	1000	0	Fatty Acids and Lipids	GENE_LIST: BSU15890 BSU18070
R_rxn10203	Phosphate:acyl-ACP acyltransferase PlsX;Acyl-phosphate:glycerol-3-phosphate O-acyltransferase PlsY(BSU18070)	C00093[C_c] + C02593[C_c] -> CoA[C_c] + cpd15331[C_c]	( BSU15890 and BSU18070 )	0	1000	0	Fatty Acids and Lipids	GENE_LIST: BSU15890 BSU18070
R_rxn10204	Phosphate:acyl-ACP acyltransferase PlsX;Acyl-phosphate:glycerol-3-phosphate O-acyltransferase PlsY(BSU18070)	C00093[C_c] + C00412[C_c] -> CoA[C_c] + cpd15329[C_c]	( BSU15890 and BSU18070 )	0	1000	0	Fatty Acids and Lipids	GENE_LIST: BSU15890 BSU18070
R_rxn10205	Phosphate:acyl-ACP acyltransferase PlsX;Acyl-phosphate:glycerol-3-phosphate O-acyltransferase PlsY(BSU18070)	C00093[C_c] + cpd11432[C_c] -> CoA[C_c] + cpd15671[C_c]	( BSU15890 and BSU18070 )	0	1000	0	Fatty Acids and Lipids	GENE_LIST: BSU15890 BSU18070
R_rxn10206	Phosphate:acyl-ACP acyltransferase PlsX;Acyl-phosphate:glycerol-3-phosphate O-acyltransferase PlsY(BSU18070)	C00093[C_c] + cpd11434[C_c] -> CoA[C_c] + cpd15672[C_c]	( BSU15890 and BSU18070 )	0	1000	0	Fatty Acids and Lipids	GENE_LIST: BSU15890 BSU18070
R_rxn10207	Phosphate:acyl-ACP acyltransferase PlsX;Acyl-phosphate:glycerol-3-phosphate O-acyltransferase PlsY(BSU18070)	C00093[C_c] + cpd11435[C_c] -> CoA[C_c] + cpd15673[C_c]	( BSU15890 and BSU18070 )	0	1000	0	Fatty Acids and Lipids	GENE_LIST: BSU15890 BSU18070
R_rxn10208	Phosphate:acyl-ACP acyltransferase PlsX;Acyl-phosphate:glycerol-3-phosphate O-acyltransferase PlsY(BSU18070)	C00093[C_c] + cpd11437[C_c] -> CoA[C_c] + cpd15674[C_c]	( BSU15890 and BSU18070 )	0	1000	0	Fatty Acids and Lipids	GENE_LIST: BSU15890 BSU18070
R_rxn10209	Phosphate:acyl-ACP acyltransferase PlsX;Acyl-phosphate:glycerol-3-phosphate O-acyltransferase PlsY(BSU18070)	C00093[C_c] + cpd11439[C_c] -> CoA[C_c] + cpd15675[C_c]	( BSU15890 and BSU18070 )	0	1000	0	Fatty Acids and Lipids	GENE_LIST: BSU15890 BSU18070
R_rxn10210	Phosphate:acyl-ACP acyltransferase PlsX;Acyl-phosphate:glycerol-3-phosphate O-acyltransferase PlsY(BSU18070)	C00093[C_c] + cpd11441[C_c] -> CoA[C_c] + cpd15676[C_c]	( BSU15890 and BSU18070 )	0	1000	0	Fatty Acids and Lipids	GENE_LIST: BSU15890 BSU18070
R_rxn10211	1-acyl-sn-glycerol-3-phosphate acyltransferase (EC 2.3.1.51)	C00154[C_c] + cpd15327[C_c] -> CoA[C_c] + cpd15524[C_c]	BSU09540	0	1000	0	Fatty Acids and Lipids	GENE_LIST: BSU09540
R_rxn10212	1-acyl-sn-glycerol-3-phosphate acyltransferase (EC 2.3.1.51)	C02593[C_c] + cpd15331[C_c] -> CoA[C_c] + cpd15522[C_c]	BSU09540	0	1000	0	Fatty Acids and Lipids	GENE_LIST: BSU09540
R_rxn10213	1-acyl-sn-glycerol-3-phosphate acyltransferase (EC 2.3.1.51)	C00412[C_c] + cpd15329[C_c] -> CoA[C_c] + cpd15526[C_c]	BSU09540	0	1000	0	Fatty Acids and Lipids	GENE_LIST: BSU09540
R_rxn10214	1-acyl-sn-glycerol-3-phosphate acyltransferase (EC 2.3.1.51)	cpd11432[C_c] + cpd15671[C_c] -> CoA[C_c] + cpd15677[C_c]	BSU09540	0	1000	0	Fatty Acids and Lipids	GENE_LIST: BSU09540
R_rxn10215	1-acyl-sn-glycerol-3-phosphate acyltransferase (EC 2.3.1.51)	cpd11434[C_c] + cpd15672[C_c] -> CoA[C_c] + cpd15678[C_c]	BSU09540	0	1000	0	Fatty Acids and Lipids	GENE_LIST: BSU09540
R_rxn10216	1-acyl-sn-glycerol-3-phosphate acyltransferase (EC 2.3.1.51)	cpd11435[C_c] + cpd15673[C_c] -> CoA[C_c] + cpd15679[C_c]	BSU09540	0	1000	0	Fatty Acids and Lipids	GENE_LIST: BSU09540
R_rxn10217	1-acyl-sn-glycerol-3-phosphate acyltransferase (EC 2.3.1.51)	cpd11437[C_c] + cpd15674[C_c] -> CoA[C_c] + cpd15680[C_c]	BSU09540	0	1000	0	Fatty Acids and Lipids	GENE_LIST: BSU09540
R_rxn10218	1-acyl-sn-glycerol-3-phosphate acyltransferase (EC 2.3.1.51)	cpd11439[C_c] + cpd15675[C_c] -> CoA[C_c] + cpd15681[C_c]	BSU09540	0	1000	0	Fatty Acids and Lipids	GENE_LIST: BSU09540
R_rxn10219	1-acyl-sn-glycerol-3-phosphate acyltransferase (EC 2.3.1.51)	cpd11441[C_c] + cpd15676[C_c] -> CoA[C_c] + cpd15682[C_c]	BSU09540	0	1000	0	Fatty Acids and Lipids	GENE_LIST: BSU09540
R_rxn10220	Phosphatidate cytidylyltransferase (EC 2.7.7.41)	C00063[C_c] + cpd15677[C_c] <=> PPi[C_c] + cpd15683[C_c]	BSU16540	-1000	1000	0	Fatty Acids and Lipids	GENE_LIST: BSU16540
R_rxn10221	Phosphatidate cytidylyltransferase (EC 2.7.7.41)	C00063[C_c] + cpd15678[C_c] <=> PPi[C_c] + cpd15684[C_c]	BSU16540	-1000	1000	0	Fatty Acids and Lipids	GENE_LIST: BSU16540
R_rxn10222	Phosphatidate cytidylyltransferase (EC 2.7.7.41)	C00063[C_c] + cpd15679[C_c] <=> PPi[C_c] + cpd15685[C_c]	BSU16540	-1000	1000	0	Fatty Acids and Lipids	GENE_LIST: BSU16540
R_rxn10223	Phosphatidate cytidylyltransferase (EC 2.7.7.41)	C00063[C_c] + cpd15680[C_c] <=> PPi[C_c] + cpd15686[C_c]	BSU16540	-1000	1000	0	Fatty Acids and Lipids	GENE_LIST: BSU16540
R_rxn10224	Phosphatidate cytidylyltransferase (EC 2.7.7.41)	C00063[C_c] + cpd15681[C_c] <=> PPi[C_c] + cpd15687[C_c]	BSU16540	-1000	1000	0	Fatty Acids and Lipids	GENE_LIST: BSU16540
R_rxn10225	Phosphatidate cytidylyltransferase (EC 2.7.7.41)	C00063[C_c] + cpd15682[C_c] <=> PPi[C_c] + cpd15688[C_c]	BSU16540	-1000	1000	0	Fatty Acids and Lipids	GENE_LIST: BSU16540
R_rxn10226	CDP-diacylglycerol--serine O-phosphatidyltransferase (EC 2.7.8.8)	C00065[C_c] + cpd15683[C_c] -> C00055[C_c] + H[C_c] + cpd15689[C_c]	BSU02270	0	1000	0	Fatty Acids and Lipids	GENE_LIST: BSU02270
R_rxn10227	CDP-diacylglycerol--serine O-phosphatidyltransferase (EC 2.7.8.8)	C00065[C_c] + cpd15684[C_c] -> C00055[C_c] + H[C_c] + cpd15690[C_c]	BSU02270	0	1000	0	Fatty Acids and Lipids	GENE_LIST: BSU02270
R_rxn10228	CDP-diacylglycerol--serine O-phosphatidyltransferase (EC 2.7.8.8)	C00065[C_c] + cpd15685[C_c] -> C00055[C_c] + H[C_c] + cpd15691[C_c]	BSU02270	0	1000	0	Fatty Acids and Lipids	GENE_LIST: BSU02270
R_rxn10229	CDP-diacylglycerol--serine O-phosphatidyltransferase (EC 2.7.8.8)	C00065[C_c] + cpd15686[C_c] -> C00055[C_c] + H[C_c] + cpd15692[C_c]	BSU02270	0	1000	0	Fatty Acids and Lipids	GENE_LIST: BSU02270
R_rxn10230	CDP-diacylglycerol--serine O-phosphatidyltransferase (EC 2.7.8.8)	C00065[C_c] + cpd15687[C_c] -> C00055[C_c] + H[C_c] + cpd15693[C_c]	BSU02270	0	1000	0	Fatty Acids and Lipids	GENE_LIST: BSU02270
R_rxn10231	CDP-diacylglycerol--serine O-phosphatidyltransferase (EC 2.7.8.8)	C00065[C_c] + cpd15688[C_c] -> C00055[C_c] + H[C_c] + cpd15694[C_c]	BSU02270	0	1000	0	Fatty Acids and Lipids	GENE_LIST: BSU02270
R_rxn10232	Phosphatidylserine decarboxylase (EC 4.1.1.65)	2 H[C_c] + cpd15689[C_c] <=> CO2[C_c] + cpd15695[C_c]	BSU02290	-1000	1000	0	Fatty Acids and Lipids	GENE_LIST: BSU02290
R_rxn10233	Phosphatidylserine decarboxylase (EC 4.1.1.65)	2 H[C_c] + cpd15690[C_c] <=> CO2[C_c] + cpd15696[C_c]	BSU02290	-1000	1000	0	Fatty Acids and Lipids	GENE_LIST: BSU02290
R_rxn10234	Phosphatidylserine decarboxylase (EC 4.1.1.65)	2 H[C_c] + cpd15691[C_c] <=> CO2[C_c] + cpd15697[C_c]	BSU02290	-1000	1000	0	Fatty Acids and Lipids	GENE_LIST: BSU02290
R_rxn10235	Phosphatidylserine decarboxylase (EC 4.1.1.65)	2 H[C_c] + cpd15692[C_c] <=> CO2[C_c] + cpd15698[C_c]	BSU02290	-1000	1000	0	Fatty Acids and Lipids	GENE_LIST: BSU02290
R_rxn10236	Phosphatidylserine decarboxylase (EC 4.1.1.65)	2 H[C_c] + cpd15693[C_c] <=> CO2[C_c] + cpd15699[C_c]	BSU02290	-1000	1000	0	Fatty Acids and Lipids	GENE_LIST: BSU02290
R_rxn10237	Phosphatidylserine decarboxylase (EC 4.1.1.65)	2 H[C_c] + cpd15694[C_c] <=> CO2[C_c] + cpd15700[C_c]	BSU02290	-1000	1000	0	Fatty Acids and Lipids	GENE_LIST: BSU02290
R_rxn10238	Diacylglycerol kinase (EC 2.7.1.107)	H2O[C_c] + cpd15677[C_c] -> HPO4[C_c] + H[C_c] + cpd15701[C_c]	BSU25310	0	1000	0	Fatty Acids and Lipids	GENE_LIST: BSU25310
R_rxn10239	Diacylglycerol kinase (EC 2.7.1.107)	H2O[C_c] + cpd15678[C_c] -> HPO4[C_c] + H[C_c] + cpd15702[C_c]	BSU25310	0	1000	0	Fatty Acids and Lipids	GENE_LIST: BSU25310
R_rxn10240	Diacylglycerol kinase (EC 2.7.1.107)	H2O[C_c] + cpd15679[C_c] -> HPO4[C_c] + H[C_c] + cpd15703[C_c]	BSU25310	0	1000	0	Fatty Acids and Lipids	GENE_LIST: BSU25310
R_rxn10241	Diacylglycerol kinase (EC 2.7.1.107)	H2O[C_c] + cpd15680[C_c] -> HPO4[C_c] + H[C_c] + cpd15704[C_c]	BSU25310	0	1000	0	Fatty Acids and Lipids	GENE_LIST: BSU25310
R_rxn10242	Diacylglycerol kinase (EC 2.7.1.107)	H2O[C_c] + cpd15681[C_c] -> HPO4[C_c] + H[C_c] + cpd15705[C_c]	BSU25310	0	1000	0	Fatty Acids and Lipids	GENE_LIST: BSU25310
R_rxn10243	Diacylglycerol kinase (EC 2.7.1.107)	H2O[C_c] + cpd15682[C_c] -> HPO4[C_c] + H[C_c] + cpd15706[C_c]	BSU25310	0	1000	0	Fatty Acids and Lipids	GENE_LIST: BSU25310
R_rxn10244	R_rxn10244	C00029[C_c] + cpd15728[C_c] <=> UDP[C_c] + cpd15707[C_c]		-1000	1000	0	Fatty Acids and Lipids	GENE_LIST:
R_rxn10245	R_rxn10245	C00029[C_c] + cpd15729[C_c] <=> UDP[C_c] + cpd15708[C_c]		-1000	1000	0	Fatty Acids and Lipids	GENE_LIST:
R_rxn10246	R_rxn10246	C00029[C_c] + cpd15730[C_c] <=> UDP[C_c] + cpd15709[C_c]		-1000	1000	0	Fatty Acids and Lipids	GENE_LIST:
R_rxn10247	R_rxn10247	C00029[C_c] + cpd15731[C_c] <=> UDP[C_c] + cpd15710[C_c]		-1000	1000	0	Fatty Acids and Lipids	GENE_LIST:
R_rxn10248	R_rxn10248	C00029[C_c] + cpd15732[C_c] <=> UDP[C_c] + cpd15711[C_c]		-1000	1000	0	Fatty Acids and Lipids	GENE_LIST:
R_rxn10249	R_rxn10249	C00029[C_c] + cpd15733[C_c] <=> UDP[C_c] + cpd15712[C_c]		-1000	1000	0	Fatty Acids and Lipids	GENE_LIST:
R_rxn10250	R_rxn10250	C00029[C_c] + cpd15734[C_c] <=> UDP[C_c] + cpd15713[C_c]		-1000	1000	0	Fatty Acids and Lipids	GENE_LIST:
R_rxn10251	R_rxn10251	C00029[C_c] + cpd15735[C_c] <=> UDP[C_c] + cpd15714[C_c]		-1000	1000	0	Fatty Acids and Lipids	GENE_LIST:
R_rxn10252	R_rxn10252	C00029[C_c] + cpd15736[C_c] <=> UDP[C_c] + cpd15715[C_c]		-1000	1000	0	Fatty Acids and Lipids	GENE_LIST:
R_rxn10253	Diacylglycerol kinase (EC 2.7.1.107)	ATP[c] + cpd15701[C_c] -> ADP[C_c] + cpd15677[C_c]	BSU25310	0	1000	0	Fatty Acids and Lipids	GENE_LIST: BSU25310
R_rxn10254	Diacylglycerol kinase (EC 2.7.1.107)	ATP[c] + cpd15702[C_c] -> ADP[C_c] + cpd15678[C_c]	BSU25310	0	1000	0	Fatty Acids and Lipids	GENE_LIST: BSU25310
R_rxn10255	Diacylglycerol kinase (EC 2.7.1.107)	ATP[c] + cpd15703[C_c] -> ADP[C_c] + cpd15679[C_c]	BSU25310	0	1000	0	Fatty Acids and Lipids	GENE_LIST: BSU25310
R_rxn10256	Diacylglycerol kinase (EC 2.7.1.107)	ATP[c] + cpd15704[C_c] -> ADP[C_c] + cpd15680[C_c]	BSU25310	0	1000	0	Fatty Acids and Lipids	GENE_LIST: BSU25310
R_rxn10257	Diacylglycerol kinase (EC 2.7.1.107)	ATP[c] + cpd15705[C_c] -> ADP[C_c] + cpd15681[C_c]	BSU25310	0	1000	0	Fatty Acids and Lipids	GENE_LIST: BSU25310
R_rxn10258	Diacylglycerol kinase (EC 2.7.1.107)	ATP[c] + cpd15706[C_c] -> ADP[C_c] + cpd15682[C_c]	BSU25310	0	1000	0	Fatty Acids and Lipids	GENE_LIST: BSU25310
R_rxn10259	CDP-diacylglycerol--glycerol-3-phosphate 3-phosphatidyltransferase (EC 2.7.8.5)	C00093[C_c] + cpd15683[C_c] <=> C00055[C_c] + cpd15716[C_c]	BSU16920	-1000	1000	0	Fatty Acids and Lipids	GENE_LIST: BSU16920
R_rxn10260	CDP-diacylglycerol--glycerol-3-phosphate 3-phosphatidyltransferase (EC 2.7.8.5)	C00093[C_c] + cpd15684[C_c] <=> C00055[C_c] + cpd15717[C_c]	BSU16920	-1000	1000	0	Fatty Acids and Lipids	GENE_LIST: BSU16920
R_rxn10261	CDP-diacylglycerol--glycerol-3-phosphate 3-phosphatidyltransferase (EC 2.7.8.5)	C00093[C_c] + cpd15685[C_c] <=> C00055[C_c] + cpd15718[C_c]	BSU16920	-1000	1000	0	Fatty Acids and Lipids	GENE_LIST: BSU16920
R_rxn10262	CDP-diacylglycerol--glycerol-3-phosphate 3-phosphatidyltransferase (EC 2.7.8.5)	C00093[C_c] + cpd15686[C_c] <=> C00055[C_c] + cpd15719[C_c]	BSU16920	-1000	1000	0	Fatty Acids and Lipids	GENE_LIST: BSU16920
R_rxn10263	CDP-diacylglycerol--glycerol-3-phosphate 3-phosphatidyltransferase (EC 2.7.8.5)	C00093[C_c] + cpd15687[C_c] <=> C00055[C_c] + cpd15720[C_c]	BSU16920	-1000	1000	0	Fatty Acids and Lipids	GENE_LIST: BSU16920
R_rxn10264	CDP-diacylglycerol--glycerol-3-phosphate 3-phosphatidyltransferase (EC 2.7.8.5)	C00093[C_c] + cpd15688[C_c] <=> C00055[C_c] + cpd15721[C_c]	BSU16920	-1000	1000	0	Fatty Acids and Lipids	GENE_LIST: BSU16920
R_rxn10265	R_rxn10265	H2O[C_c] + cpd15716[C_c] -> HPO4[C_c] + H[C_c] + cpd15722[C_c]		0	1000	0	Fatty Acids and Lipids	GENE_LIST:
R_rxn10266	R_rxn10266	H2O[C_c] + cpd15717[C_c] -> HPO4[C_c] + H[C_c] + cpd15723[C_c]		0	1000	0	Fatty Acids and Lipids	GENE_LIST:
R_rxn10267	R_rxn10267	H2O[C_c] + cpd15718[C_c] -> HPO4[C_c] + H[C_c] + cpd15724[C_c]		0	1000	0	Fatty Acids and Lipids	GENE_LIST:
R_rxn10268	R_rxn10268	H2O[C_c] + cpd15719[C_c] -> HPO4[C_c] + H[C_c] + cpd15725[C_c]		0	1000	0	Fatty Acids and Lipids	GENE_LIST:
R_rxn10269	R_rxn10269	H2O[C_c] + cpd15720[C_c] -> HPO4[C_c] + H[C_c] + cpd15726[C_c]		0	1000	0	Fatty Acids and Lipids	GENE_LIST:
R_rxn10270	R_rxn10270	H2O[C_c] + cpd15721[C_c] -> HPO4[C_c] + H[C_c] + cpd15727[C_c]		0	1000	0	Fatty Acids and Lipids	GENE_LIST:
R_rxn10271	diglucosyldiacylglycerol synthase (LTA membrane anchor synthesis)	C00029[C_c] + cpd15737[C_c] <=> UDP[C_c] + cpd15728[C_c]	BSU21920	-1000	1000	0	Cell Wall and Capsule	GENE_LIST: BSU21920
R_rxn10272	diglucosyldiacylglycerol synthase (LTA membrane anchor synthesis)	C00029[C_c] + cpd15738[C_c] <=> UDP[C_c] + cpd15729[C_c]	BSU21920	-1000	1000	0	Cell Wall and Capsule	GENE_LIST: BSU21920
R_rxn10273	diglucosyldiacylglycerol synthase (LTA membrane anchor synthesis)	C00029[C_c] + cpd15739[C_c] <=> UDP[C_c] + cpd15730[C_c]	BSU21920	-1000	1000	0	Cell Wall and Capsule	GENE_LIST: BSU21920
R_rxn10274	diglucosyldiacylglycerol synthase (LTA membrane anchor synthesis)	C00029[C_c] + cpd15740[C_c] <=> UDP[C_c] + cpd15731[C_c]	BSU21920	-1000	1000	0	Cell Wall and Capsule	GENE_LIST: BSU21920
R_rxn10275	diglucosyldiacylglycerol synthase (LTA membrane anchor synthesis)	C00029[C_c] + cpd15741[C_c] <=> UDP[C_c] + cpd15732[C_c]	BSU21920	-1000	1000	0	Cell Wall and Capsule	GENE_LIST: BSU21920
R_rxn10276	diglucosyldiacylglycerol synthase (LTA membrane anchor synthesis)	C00029[C_c] + cpd15742[C_c] <=> UDP[C_c] + cpd15733[C_c]	BSU21920	-1000	1000	0	Cell Wall and Capsule	GENE_LIST: BSU21920
R_rxn10277	diglucosyldiacylglycerol synthase (LTA membrane anchor synthesis)	C00029[C_c] + cpd15743[C_c] <=> UDP[C_c] + cpd15734[C_c]	BSU21920	-1000	1000	0	Cell Wall and Capsule	GENE_LIST: BSU21920
R_rxn10278	diglucosyldiacylglycerol synthase (LTA membrane anchor synthesis)	C00029[C_c] + cpd15744[C_c] <=> UDP[C_c] + cpd15735[C_c]	BSU21920	-1000	1000	0	Cell Wall and Capsule	GENE_LIST: BSU21920
R_rxn10279	diglucosyldiacylglycerol synthase (LTA membrane anchor synthesis)	C00029[C_c] + cpd15745[C_c] <=> UDP[C_c] + cpd15736[C_c]	BSU21920	-1000	1000	0	Cell Wall and Capsule	GENE_LIST: BSU21920
R_rxn10280	1,2-diacylglycerol 3-glucosyltransferase (EC 2.4.1.157)	C00029[C_c] + cpd15309[C_c] <=> UDP[C_c] + cpd15737[C_c]	BSU13350	-1000	1000	0	Fatty Acids and Lipids	GENE_LIST: BSU13350
R_rxn10281	1,2-diacylglycerol 3-glucosyltransferase (EC 2.4.1.157)	C00029[C_c] + cpd15307[C_c] <=> UDP[C_c] + cpd15738[C_c]	BSU13350	-1000	1000	0	Fatty Acids and Lipids	GENE_LIST: BSU13350
R_rxn10282	1,2-diacylglycerol 3-glucosyltransferase (EC 2.4.1.157)	C00029[C_c] + cpd15311[C_c] <=> UDP[C_c] + cpd15739[C_c]	BSU13350	-1000	1000	0	Fatty Acids and Lipids	GENE_LIST: BSU13350
R_rxn10283	1,2-diacylglycerol 3-glucosyltransferase (EC 2.4.1.157)	C00029[C_c] + cpd15701[C_c] <=> UDP[C_c] + cpd15740[C_c]	BSU13350	-1000	1000	0	Fatty Acids and Lipids	GENE_LIST: BSU13350
R_rxn10284	1,2-diacylglycerol 3-glucosyltransferase (EC 2.4.1.157)	C00029[C_c] + cpd15702[C_c] <=> UDP[C_c] + cpd15741[C_c]	BSU13350	-1000	1000	0	Fatty Acids and Lipids	GENE_LIST: BSU13350
R_rxn10285	1,2-diacylglycerol 3-glucosyltransferase (EC 2.4.1.157)	C00029[C_c] + cpd15703[C_c] <=> UDP[C_c] + cpd15742[C_c]	BSU13350	-1000	1000	0	Fatty Acids and Lipids	GENE_LIST: BSU13350
R_rxn10286	1,2-diacylglycerol 3-glucosyltransferase (EC 2.4.1.157)	C00029[C_c] + cpd15704[C_c] <=> UDP[C_c] + cpd15743[C_c]	BSU13350	-1000	1000	0	Fatty Acids and Lipids	GENE_LIST: BSU13350
R_rxn10287	1,2-diacylglycerol 3-glucosyltransferase (EC 2.4.1.157)	C00029[C_c] + cpd15705[C_c] <=> UDP[C_c] + cpd15744[C_c]	BSU13350	-1000	1000	0	Fatty Acids and Lipids	GENE_LIST: BSU13350
R_rxn10288	1,2-diacylglycerol 3-glucosyltransferase (EC 2.4.1.157)	C00029[C_c] + cpd15706[C_c] <=> UDP[C_c] + cpd15745[C_c]	BSU13350	-1000	1000	0	Fatty Acids and Lipids	GENE_LIST: BSU13350
R_rxn10289	CDP-glycerol:poly(glycerophosphate) glycerophosphotransferase (EC 2.7.8.12)	24 C00513[C_c] + cpd15728[C_c] <=> 24 C00055[C_c] + cpd15746[C_c]	BSU35720	-1000	1000	0	Cell Wall and Capsule	GENE_LIST: BSU35720
R_rxn10290	CDP-glycerol:poly(glycerophosphate) glycerophosphotransferase (EC 2.7.8.12)	24 C00513[C_c] + cpd15729[C_c] <=> 24 C00055[C_c] + cpd15747[C_c]	BSU35720	-1000	1000	0	Cell Wall and Capsule	GENE_LIST: BSU35720
R_rxn10291	CDP-glycerol:poly(glycerophosphate) glycerophosphotransferase (EC 2.7.8.12)	24 C00513[C_c] + cpd15730[C_c] <=> 24 C00055[C_c] + cpd15748[C_c]	BSU35720	-1000	1000	0	Cell Wall and Capsule	GENE_LIST: BSU35720
R_rxn10292	CDP-glycerol:poly(glycerophosphate) glycerophosphotransferase (EC 2.7.8.12)	24 C00513[C_c] + cpd15731[C_c] <=> 24 C00055[C_c] + cpd15749[C_c]	BSU35720	-1000	1000	0	Cell Wall and Capsule	GENE_LIST: BSU35720
R_rxn10293	CDP-glycerol:poly(glycerophosphate) glycerophosphotransferase (EC 2.7.8.12)	24 C00513[C_c] + cpd15732[C_c] <=> 24 C00055[C_c] + cpd15750[C_c]	BSU35720	-1000	1000	0	Cell Wall and Capsule	GENE_LIST: BSU35720
R_rxn10294	CDP-glycerol:poly(glycerophosphate) glycerophosphotransferase (EC 2.7.8.12)	24 C00513[C_c] + cpd15733[C_c] <=> 24 C00055[C_c] + cpd15751[C_c]	BSU35720	-1000	1000	0	Cell Wall and Capsule	GENE_LIST: BSU35720
R_rxn10295	CDP-glycerol:poly(glycerophosphate) glycerophosphotransferase (EC 2.7.8.12)	24 C00513[C_c] + cpd15734[C_c] <=> 24 C00055[C_c] + cpd15752[C_c]	BSU35720	-1000	1000	0	Cell Wall and Capsule	GENE_LIST: BSU35720
R_rxn10296	CDP-glycerol:poly(glycerophosphate) glycerophosphotransferase (EC 2.7.8.12)	24 C00513[C_c] + cpd15735[C_c] <=> 24 C00055[C_c] + cpd15753[C_c]	BSU35720	-1000	1000	0	Cell Wall and Capsule	GENE_LIST: BSU35720
R_rxn10297	CDP-glycerol:poly(glycerophosphate) glycerophosphotransferase (EC 2.7.8.12)	24 C00513[C_c] + cpd15736[C_c] <=> 24 C00055[C_c] + cpd15754[C_c]	BSU35720	-1000	1000	0	Cell Wall and Capsule	GENE_LIST: BSU35720
R_rxn10298	Poly(glycerol-phosphate) alpha-glucosyltransferase (EC 2.4.1.52)	24 C00029[C_c] + cpd15746[C_c] <=> 24 UDP[C_c] + cpd15755[C_c]	BSU35730	-1000	1000	0	Cell Wall and Capsule	GENE_LIST: BSU35730
R_rxn10299	Poly(glycerol-phosphate) alpha-glucosyltransferase (EC 2.4.1.52)	24 C00029[C_c] + cpd15747[C_c] <=> 24 UDP[C_c] + cpd15756[C_c]	BSU35730	-1000	1000	0	Cell Wall and Capsule	GENE_LIST: BSU35730
R_rxn10300	Poly(glycerol-phosphate) alpha-glucosyltransferase (EC 2.4.1.52)	24 C00029[C_c] + cpd15748[C_c] <=> 24 UDP[C_c] + cpd15757[C_c]	BSU35730	-1000	1000	0	Cell Wall and Capsule	GENE_LIST: BSU35730
R_rxn10301	Poly(glycerol-phosphate) alpha-glucosyltransferase (EC 2.4.1.52)	24 C00029[C_c] + cpd15749[C_c] <=> 24 UDP[C_c] + cpd15758[C_c]	BSU35730	-1000	1000	0	Cell Wall and Capsule	GENE_LIST: BSU35730
R_rxn10302	Poly(glycerol-phosphate) alpha-glucosyltransferase (EC 2.4.1.52)	24 C00029[C_c] + cpd15750[C_c] <=> 24 UDP[C_c] + cpd15759[C_c]	BSU35730	-1000	1000	0	Cell Wall and Capsule	GENE_LIST: BSU35730
R_rxn10303	Poly(glycerol-phosphate) alpha-glucosyltransferase (EC 2.4.1.52)	24 C00029[C_c] + cpd15751[C_c] <=> 24 UDP[C_c] + cpd15760[C_c]	BSU35730	-1000	1000	0	Cell Wall and Capsule	GENE_LIST: BSU35730
R_rxn10304	Poly(glycerol-phosphate) alpha-glucosyltransferase (EC 2.4.1.52)	24 C00029[C_c] + cpd15752[C_c] <=> 24 UDP[C_c] + cpd15761[C_c]	BSU35730	-1000	1000	0	Cell Wall and Capsule	GENE_LIST: BSU35730
R_rxn10305	Poly(glycerol-phosphate) alpha-glucosyltransferase (EC 2.4.1.52)	24 C00029[C_c] + cpd15753[C_c] <=> 24 UDP[C_c] + cpd15762[C_c]	BSU35730	-1000	1000	0	Cell Wall and Capsule	GENE_LIST: BSU35730
R_rxn10306	Poly(glycerol-phosphate) alpha-glucosyltransferase (EC 2.4.1.52)	24 C00029[C_c] + cpd15754[C_c] <=> 24 UDP[C_c] + cpd15763[C_c]	BSU35730	-1000	1000	0	Cell Wall and Capsule	GENE_LIST: BSU35730
R_rxn10307	Undecaprenyl-phosphate N-acetylglucosaminyl 1-phosphate transferase (EC 2.7.8.-)	24 C00043[C_c] + cpd15746[C_c] <=> 24 UDP[C_c] + cpd15764[C_c]	BSU35530	-1000	1000	0	Cell Wall and Capsule	GENE_LIST: BSU35530
R_rxn10308	Undecaprenyl-phosphate N-acetylglucosaminyl 1-phosphate transferase (EC 2.7.8.-)	24 C00043[C_c] + cpd15747[C_c] <=> 24 UDP[C_c] + cpd15765[C_c]	BSU35530	-1000	1000	0	Cell Wall and Capsule	GENE_LIST: BSU35530
R_rxn10309	Undecaprenyl-phosphate N-acetylglucosaminyl 1-phosphate transferase (EC 2.7.8.-)	24 C00043[C_c] + cpd15748[C_c] <=> 24 UDP[C_c] + cpd15766[C_c]	BSU35530	-1000	1000	0	Cell Wall and Capsule	GENE_LIST: BSU35530
R_rxn10310	Undecaprenyl-phosphate N-acetylglucosaminyl 1-phosphate transferase (EC 2.7.8.-)	24 C00043[C_c] + cpd15749[C_c] <=> 24 UDP[C_c] + cpd15767[C_c]	BSU35530	-1000	1000	0	Cell Wall and Capsule	GENE_LIST: BSU35530
R_rxn10311	Undecaprenyl-phosphate N-acetylglucosaminyl 1-phosphate transferase (EC 2.7.8.-)	24 C00043[C_c] + cpd15750[C_c] <=> 24 UDP[C_c] + cpd15768[C_c]	BSU35530	-1000	1000	0	Cell Wall and Capsule	GENE_LIST: BSU35530
R_rxn10312	Undecaprenyl-phosphate N-acetylglucosaminyl 1-phosphate transferase (EC 2.7.8.-)	24 C00043[C_c] + cpd15751[C_c] <=> 24 UDP[C_c] + cpd15769[C_c]	BSU35530	-1000	1000	0	Cell Wall and Capsule	GENE_LIST: BSU35530
R_rxn10313	Undecaprenyl-phosphate N-acetylglucosaminyl 1-phosphate transferase (EC 2.7.8.-)	24 C00043[C_c] + cpd15752[C_c] <=> 24 UDP[C_c] + cpd15770[C_c]	BSU35530	-1000	1000	0	Cell Wall and Capsule	GENE_LIST: BSU35530
R_rxn10314	Undecaprenyl-phosphate N-acetylglucosaminyl 1-phosphate transferase (EC 2.7.8.-)	24 C00043[C_c] + cpd15753[C_c] <=> 24 UDP[C_c] + cpd15771[C_c]	BSU35530	-1000	1000	0	Cell Wall and Capsule	GENE_LIST: BSU35530
R_rxn10315	Undecaprenyl-phosphate N-acetylglucosaminyl 1-phosphate transferase (EC 2.7.8.-)	24 C00043[C_c] + cpd15754[C_c] <=> 24 UDP[C_c] + cpd15772[C_c]	BSU35530	-1000	1000	0	Cell Wall and Capsule	GENE_LIST: BSU35530
R_rxn10316	Cell envelope-associated transcriptional attenuator LytR-CpsA-Psr, subfamily F2 (as in PMID19099556)	24 ATP[c] + 24 C00133[C_c] + cpd15746[C_c] -> 24 C00020[C_c] + 24 PPi[C_c] + cpd15773[C_c]	BSU35520	0	1000	0	Cell Wall and Capsule	GENE_LIST: BSU35520
R_rxn10317	Cell envelope-associated transcriptional attenuator LytR-CpsA-Psr, subfamily F2 (as in PMID19099556)	24 ATP[c] + 24 C00133[C_c] + cpd15747[C_c] -> 24 C00020[C_c] + 2 H[C_c] + 24 PPi[C_c] + cpd15774[C_c]	BSU35520	0	1000	0	Cell Wall and Capsule	GENE_LIST: BSU35520
R_rxn10318	Cell envelope-associated transcriptional attenuator LytR-CpsA-Psr, subfamily F2 (as in PMID19099556)	24 ATP[c] + 24 C00133[C_c] + cpd15748[C_c] -> 24 C00020[C_c] + 24 PPi[C_c] + cpd15775[C_c]	BSU35520	0	1000	0	Cell Wall and Capsule	GENE_LIST: BSU35520
R_rxn10319	Cell envelope-associated transcriptional attenuator LytR-CpsA-Psr, subfamily F2 (as in PMID19099556)	24 ATP[c] + 24 C00133[C_c] + cpd15749[C_c] -> 24 C00020[C_c] + 24 PPi[C_c] + cpd15776[C_c]	BSU35520	0	1000	0	Cell Wall and Capsule	GENE_LIST: BSU35520
R_rxn10320	Cell envelope-associated transcriptional attenuator LytR-CpsA-Psr, subfamily F2 (as in PMID19099556)	24 ATP[c] + 24 C00133[C_c] + cpd15750[C_c] -> 24 C00020[C_c] + 24 PPi[C_c] + cpd15777[C_c]	BSU35520	0	1000	0	Cell Wall and Capsule	GENE_LIST: BSU35520
R_rxn10321	Cell envelope-associated transcriptional attenuator LytR-CpsA-Psr, subfamily F2 (as in PMID19099556)	24 ATP[c] + 24 C00133[C_c] + cpd15751[C_c] -> 24 C00020[C_c] + 24 PPi[C_c] + cpd15778[C_c]	BSU35520	0	1000	0	Cell Wall and Capsule	GENE_LIST: BSU35520
R_rxn10322	Cell envelope-associated transcriptional attenuator LytR-CpsA-Psr, subfamily F2 (as in PMID19099556)	24 ATP[c] + 24 C00133[C_c] + cpd15752[C_c] -> 24 C00020[C_c] + 24 PPi[C_c] + cpd15779[C_c]	BSU35520	0	1000	0	Cell Wall and Capsule	GENE_LIST: BSU35520
R_rxn10323	Cell envelope-associated transcriptional attenuator LytR-CpsA-Psr, subfamily F2 (as in PMID19099556)	24 ATP[c] + 24 C00133[C_c] + H[C_c] + cpd15753[C_c] -> 24 C00020[C_c] + 24 PPi[C_c] + cpd15780[C_c]	BSU35520	0	1000	0	Cell Wall and Capsule	GENE_LIST: BSU35520
R_rxn10324	Cell envelope-associated transcriptional attenuator LytR-CpsA-Psr, subfamily F2 (as in PMID19099556)	24 ATP[c] + 24 C00133[C_c] + cpd15754[C_c] -> 24 C00020[C_c] + 24 PPi[C_c] + cpd15781[C_c]	BSU35520	0	1000	0	Cell Wall and Capsule	GENE_LIST: BSU35520
R_rxn10325	R_rxn10325	ATP[c] + C00047[C_c] + H[C_c] + cpd15538[C_c] -> C00020[C_c] + PPi[C_c] + cpd15782[C_c]		0	1000	0	Fatty Acids and Lipids	GENE_LIST:
R_rxn10326	R_rxn10326	ATP[c] + C00047[C_c] + H[C_c] + cpd15536[C_c] -> C00020[C_c] + PPi[C_c] + cpd15783[C_c]		0	1000	0	Fatty Acids and Lipids	GENE_LIST:
R_rxn10327	R_rxn10327	ATP[c] + C00047[C_c] + H[C_c] + cpd15540[C_c] -> C00020[C_c] + PPi[C_c] + cpd15784[C_c]		0	1000	0	Fatty Acids and Lipids	GENE_LIST:
R_rxn10328	R_rxn10328	ATP[c] + C00047[C_c] + H[C_c] + cpd15722[C_c] -> C00020[C_c] + PPi[C_c] + cpd15785[C_c]		0	1000	0	Fatty Acids and Lipids	GENE_LIST:
R_rxn10329	R_rxn10329	ATP[c] + C00047[C_c] + H[C_c] + cpd15723[C_c] -> C00020[C_c] + PPi[C_c] + cpd15786[C_c]		0	1000	0	Fatty Acids and Lipids	GENE_LIST:
R_rxn10330	R_rxn10330	ATP[c] + C00047[C_c] + H[C_c] + cpd15724[C_c] -> C00020[C_c] + PPi[C_c] + cpd15787[C_c]		0	1000	0	Fatty Acids and Lipids	GENE_LIST:
R_rxn10331	R_rxn10331	ATP[c] + C00047[C_c] + H[C_c] + cpd15725[C_c] -> C00020[C_c] + PPi[C_c] + cpd15788[C_c]		0	1000	0	Fatty Acids and Lipids	GENE_LIST:
R_rxn10332	R_rxn10332	ATP[c] + C00047[C_c] + H[C_c] + cpd15726[C_c] -> C00020[C_c] + PPi[C_c] + cpd15789[C_c]		0	1000	0	Fatty Acids and Lipids	GENE_LIST:
R_rxn10333	R_rxn10333	ATP[c] + C00047[C_c] + H[C_c] + cpd15727[C_c] -> C00020[C_c] + PPi[C_c] + cpd15790[C_c]		0	1000	0	Fatty Acids and Lipids	GENE_LIST:
R_rxn10334	Cardiolipin synthetase (EC 2.7.8.-)	2 cpd15538[C_c] <=> C00116[C_c] + cpd15791[C_c]	( BSU36590 or BSU37240 )	-1000	1000	0	Fatty Acids and Lipids	GENE_LIST: BSU36590 BSU37240
R_rxn10335	Cardiolipin synthetase (EC 2.7.8.-)	2 cpd15536[C_c] <=> C00116[C_c] + cpd15792[C_c]	( BSU36590 or BSU37240 )	-1000	1000	0	Fatty Acids and Lipids	GENE_LIST: BSU36590 BSU37240
R_rxn10336	Cardiolipin synthetase (EC 2.7.8.-)	2 cpd15540[C_c] <=> C00116[C_c] + cpd15793[C_c]	( BSU36590 or BSU37240 )	-1000	1000	0	Fatty Acids and Lipids	GENE_LIST: BSU36590 BSU37240
R_rxn10337	Cardiolipin synthetase (EC 2.7.8.-)	2 cpd15722[C_c] <=> C00116[C_c] + cpd15794[C_c]	( BSU36590 or BSU37240 )	-1000	1000	0	Fatty Acids and Lipids	GENE_LIST: BSU36590 BSU37240
R_rxn10338	Cardiolipin synthetase (EC 2.7.8.-)	2 cpd15723[C_c] <=> C00116[C_c] + cpd15795[C_c]	( BSU36590 or BSU37240 )	-1000	1000	0	Fatty Acids and Lipids	GENE_LIST: BSU36590 BSU37240
R_rxn10339	Cardiolipin synthetase (EC 2.7.8.-)	2 cpd15724[C_c] <=> C00116[C_c] + cpd15796[C_c]	( BSU36590 or BSU37240 )	-1000	1000	0	Fatty Acids and Lipids	GENE_LIST: BSU36590 BSU37240
R_rxn10340	Cardiolipin synthetase (EC 2.7.8.-)	2 cpd15725[C_c] <=> C00116[C_c] + cpd15797[C_c]	( BSU36590 or BSU37240 )	-1000	1000	0	Fatty Acids and Lipids	GENE_LIST: BSU36590 BSU37240
R_rxn10341	Cardiolipin synthetase (EC 2.7.8.-)	2 cpd15726[C_c] <=> C00116[C_c] + cpd15798[C_c]	( BSU36590 or BSU37240 )	-1000	1000	0	Fatty Acids and Lipids	GENE_LIST: BSU36590 BSU37240
R_rxn10342	Cardiolipin synthetase (EC 2.7.8.-)	2 cpd15727[C_c] <=> C00116[C_c] + cpd15799[C_c]	( BSU36590 or BSU37240 )	-1000	1000	0	Fatty Acids and Lipids	GENE_LIST: BSU36590 BSU37240
R_rxn10343	Copper-translocating P-type ATPase (EC 3.6.3.4)|Lead, cadmium, zinc and mercury transporting ATPase (EC 3.6.3.3) (EC 3.6.3.5)	ATP[c] + C00703[C_c] + H2O[C_c] -> ADP[C_c] + C00703[C_e] + HPO4[C_c] + H[C_c]	( BSU33490 or BSU13850 )	0	1000	0	Membrane Transport	GENE_LIST: BSU33490 BSU13850
R_rxn10344	Copper-translocating P-type ATPase (EC 3.6.3.4)|Lead, cadmium, zinc and mercury transporting ATPase (EC 3.6.3.3) (EC 3.6.3.5)	ATP[c] + C06696[C_c] + H2O[C_c] -> ADP[C_c] + C06696[C_e] + HPO4[C_c] + H[C_c]	( BSU33490 or BSU13850 )	0	1000	0	Membrane Transport	GENE_LIST: BSU33490 BSU13850
R_rxn10474	Magnesium and cobalt transport protein CorA;Magnesium and cobalt transport protein corA(BSU24740)	C00175[C_e] -> C00175[C_c]	( BSU08000 or BSU24740 )	0	1000	0	Membrane Transport	GENE_LIST: BSU08000 BSU24740
R_rxn10537	Na(+)-linked D-alanine glycine permease	C00037[C_e] + C01330[C_e] <=> C00037[C_c] + C01330[C_c]	BSU07750	0	0	0	Membrane Transport	GENE_LIST: BSU07750
R_rxn10541	R_rxn10541	C00283[C_e] <=> C00283[C_c]		-1000	1000	0	Membrane Transport	GENE_LIST:
R_rxn10862	Glycine betaine ABC transport system, ATP-binding protein OpuAA (EC 3.6.3.32);Glycine betaine ABC transport system, permease protein OpuAB(BSU02990);Glycine betaine ABC transport system, glycine betaine-binding protein OpuAC(BSU03000)	ATP[c] + C00037[C_e] + H2O[C_c] -> ADP[C_c] + C00037[C_c] + HPO4[C_c] + H[C_c]	( BSU02980 and BSU02990 and BSU03000 )	0	1000	0	Membrane Transport	GENE_LIST: BSU02980 BSU02990 BSU03000
R_rxn11395	R_rxn11395	2 H[C_e] + PPi[C_e] <=> 2 H[C_c] + PPi[C_c]		-1000	1000	0	Membrane Transport	GENE_LIST:
R_rxn11397	R_rxn11397	H[C_e] + cpd15585[C_e] <=> H[C_c] + cpd15585[C_c]		-1000	1000	0	Membrane Transport	GENE_LIST:
R_rxn11398	R_rxn11398	C00552[C_e] + 2 H[C_e] <=> C00552[C_c] + 2 H[C_c]		-1000	1000	0	Membrane Transport	GENE_LIST:
R_rxn11399	R_rxn11399	C01040[C_e] + H[C_e] <=> C01040[C_c] + H[C_c]		-1000	1000	0	Membrane Transport	GENE_LIST:
R_rxn11400	R_rxn11400	C02353[C_e] + H[C_e] <=> C02353[C_c] + H[C_c]		-1000	1000	0	Membrane Transport	GENE_LIST:
R_rxn11401	R_rxn11401	C02354[C_e] + H[C_e] <=> C02354[C_c] + H[C_c]		-1000	1000	0	Membrane Transport	GENE_LIST:
R_rxn11402	R_rxn11402	C02355[C_e] + H[C_e] <=> C02355[C_c] + H[C_c]		-1000	1000	0	Membrane Transport	GENE_LIST:
R_rxn11403	R_rxn11403	C03031[C_e] + H[C_e] <=> C03031[C_c] + H[C_c]		-1000	1000	0	Membrane Transport	GENE_LIST:
R_rxn11404	R_rxn11404	C03619[C_e] + H[C_e] <=> C03619[C_c] + H[C_c]		-1000	1000	0	Membrane Transport	GENE_LIST:
R_rxn11405	R_rxn11405	C05332[C_e] <=> C05332[C_c]		-1000	1000	0	Membrane Transport	GENE_LIST:
R_rxn11407	R_rxn11407	C12147[C_e] + H[C_e] <=> C12147[C_c] + H[C_c]		-1000	1000	0	Membrane Transport	GENE_LIST:
R_rxn11408	R_rxn11408	C00601[C_e] + H[C_e] <=> C00601[C_c] + H[C_c]		-1000	1000	0	Membrane Transport	GENE_LIST:
R_rxn12519	R_rxn12519	C00169[C_e] + 2 H[C_e] <=> C00169[C_c] + 2 H[C_c]		-1000	1000	0	Membrane Transport	GENE_LIST:
R_rxn10200	R_rxn10200	0.004866 cpd15746[C_c] + 0.001122 cpd15747[C_c] + 0.001761 cpd15748[C_c] + 0.003687 cpd15749[C_c] + 0.008667 cpd15750[C_c] + 0.0005365 cpd15751[C_c] + 0.009356 cpd15752[C_c] + 0.01585 cpd15753[C_c] + 0.002264 cpd15754[C_c] + 0.002269 cpd15755[C_c] + 0.0005201 cpd15756[C_c] + 0.0008257 cpd15757[C_c] + 0.001724 cpd15758[C_c] + 0.004053 cpd15759[C_c] + 0.0002488 cpd15760[C_c] + 0.00435 cpd15761[C_c]…		-1000	1000	0	Fatty Acids and Lipids	GENE_LIST:
R_rxn10201	R_rxn10201	0.01816 cpd15529[C_c] + 0.07327 cpd15531[C_c] + 0.02483 cpd15533[C_c] + 0.005699 cpd15536[C_c] + 0.02308 cpd15538[C_c] + 0.007846 cpd15540[C_c] + 0.05369 cpd15695[C_c] + 0.1262 cpd15696[C_c] + 0.008684 cpd15697[C_c] + 0.1459 cpd15698[C_c] + 0.2473 cpd15699[C_c] + 0.0341 cpd15700[C_c] + 0.008709 cpd15707[C_c] + 0.002095 cpd15708[C_c] + 0.003029 cpd15709[C_c] + 0.006468 cpd15710[C_c] + 0.0152 cpd15…		-1000	1000	0	Fatty Acids and Lipids	GENE_LIST:
R_bio00006	R_bio00006	105.003 ATP[c] + 0.5284 C00017[C_c] + 0.005253 C00020[C_c] + 0.0002215 C00035[C_c] + 0.026 C00039[C_c] + 0.0004883 C00044[C_c] + 0.001153 C00055[C_c] + 0.0006105 C00063[C_c] + 0.0002924 C00112[C_c] + 0.0005939 C00144[C_c] + 0.000273109 C00229[C_c] + 0.000206831 C00234[C_c] + 0.00014977 C00828[C_c] + 0.002983 Ca[C_c] + 0.000127618 CoA[C_c] + 0.003209 Fe[C_c] + 105 H2O[C_c] + 0.6576 K[C_c] + 0.0947…		0	1000	1		GENE_LIST:
R_rxn11921	R_rxn11921	cpd16488[C_c] -> 6.06e-05 cpd15529[C_c] + 5.57e-05 cpd15531[C_c] + 5.15e-05 cpd15533[C_c] + 5.78e-05 cpd15536[C_c] + 5.33e-05 cpd15538[C_c] + 4.95e-05 cpd15540[C_c] + 5.35e-05 cpd15695[C_c] + 5.35e-05 cpd15696[C_c] + 6.06e-05 cpd15697[C_c] + 5.8e-05 cpd15698[C_c] + 5.8e-05 cpd15699[C_c] + 5.57e-05 cpd15700[C_c] + 5.14e-05 cpd15722[C_c] + 5.14e-05 cpd15723[C_c] + 5.78e-05 cpd15724[C_c] + 5.55e-05 …		0	1000	0	Fatty Acids and Lipids	GENE_LIST:
R_rxn05296	R_rxn05296	0.5051 C00886[C_c] + 0.6114 C01931[C_c] + 0.6555 C02047[C_c] + 0.3653 C02163[C_c] + 0.4928 C02282[C_c] + 0.7723 C02412[C_c] + 0.2145 C02430[C_c] + 0.4091 C02553[C_c] + 0.5807 C02554[C_c] + 0.3041 C02702[C_c] + 0.2097 C02839[C_c] + 0.2801 C02984[C_c] + 0.4928 C02987[C_c] + 0.1546 C02988[C_c] + 0.3526 C02992[C_c] + 0.1073 C03125[C_c] + 0.5107 C03127[C_c] + 0.2801 C03402[C_c] + 0.3329 C03511[C_c] + …	( BSU00670 and BSU00990 and BSU01030 and BSU01040 and BSU01050 and BSU01100 and BSU01110 and BSU01150 and BSU01160 and BSU01170 and BSU01180 and BSU01190 and BSU01200 and BSU01210 and BSU01220 and BSU01230 and BSU01240 and BSU01250 and BSU01260 and BSU01270 and BSU01280 and BSU01290 and BSU01300 and BSU01310 and BSU01320 and BSU01330 and BSU01340 and BSU01350 and BSU01400 and BSU01410 and BSU0142…	-1000	1000	0	Macromolecular Synthesis	GENE_LIST: BSU00670 BSU00990 BSU01030 BSU01040 BSU01050 BSU01100 BSU01110 BSU01150 BSU01160 BSU01170 BSU01180 BSU01190 BSU01200 BSU01210 BSU01220 BSU01230 BSU01240 BSU01250 BSU01260 BSU01270 BSU01280 BSU01290 BSU01300 BSU01310 BSU01320 BSU01330 BSU01340 BSU01350 BSU01400 BSU01410 BSU01420 BSU01440 BSU01490 BSU01500 BSU15080 BSU15820 BSU15990 BSU16040 BSU16490 BSU16680 BSU24900 BSU25410 BSU25550 B…
R_R01623	R_R01623	C00229[C_c] + H2O[C_c] -> C01134[C_c] + C03688[C_c]		0	1000	0	Cofactors, Vitamins, Prosthetic Groups, Pigments	GENE_LIST:
R_T00001	R_T00001	C00079[C_e] + H[C_e] <=> C00079[C_c] + H[C_c]		-1000	1000	0	Membrane Transport	GENE_LIST:
R_E00244	R_E00244	C00079[C_e] ->		0	1000	0	Exchange	GENE_LIST:
R_E00245	R_E00245	C00898[C_e] ->		0	1000	0	Exchange	GENE_LIST:
R_E00246	R_E00246	C00134[C_e] ->		0	1000	0	Exchange	GENE_LIST:
R_E00247	R_E00247	C01613[C_e] ->		0	1000	0	Exchange	GENE_LIST:
R_E00248	R_E00248	C00246[C_e] ->		0	1000	0	Exchange	GENE_LIST:
R_E00249	R_E00249	C06892[C_e] ->		0	1000	0	Exchange	GENE_LIST:
R_T00245	R_T00245	C00898[C_e] <=> C00898[C_c]		-1000	1000	0	Membrane Transport	GENE_LIST:
R_T00246	R_T00246	C00134[C_e] <=> C00134[C_c]		-1000	1000	0	Membrane Transport	GENE_LIST:
R_T00247	R_T00247	C01613[C_e] <=> C01613[C_c]		-1000	1000	0	Membrane Transport	GENE_LIST:
R_T00248	R_T00248	C00246[C_e] <=> C00246[C_c]		-1000	1000	0	Membrane Transport	GENE_LIST:
R_T00249	R_T00249	C06892[C_e] <=> C06892[C_c]		-1000	1000	0	Membrane Transport	GENE_LIST:
R_R02949	R_R02949	C00810[C_c] <=> C01769[C_c]		-1000	1000	0	Carbohydrates	GENE_LIST:
R_T00003	R_T00003	NAD[C_c] + cpd16500[C_c] <=> C01769[C_c] + H[C_c] + NADH[C_c]		-1000	1000	0	Carbohydrates	GENE_LIST:
R_T00250	R_T00250	cpd16500[C_e] <=> cpd16500[C_c]		-1000	1000	0	Membrane Transport	GENE_LIST:
R_T00251	R_T00251	C00810[C_e] <=> C00810[C_c]		-1000	1000	0	Membrane Transport	GENE_LIST:
R_T00252	R_T00252	C01769[C_e] <=> C01769[C_c]		-1000	1000	0	Membrane Transport	GENE_LIST:
R_E00250	R_E00250	cpd16500[C_e] ->		0	1000	0	Exchange	GENE_LIST:
R_E00251	R_E00251	C00810[C_e] ->		0	1000	0	Exchange	GENE_LIST:
R_E00252	R_E00252	C01769[C_e] ->		0	1000	0	Exchange	GENE_LIST:
R_T00253	R_T00253	C19891[C_e] <=> C19891[C_c]		-1000	1000	0	Membrane Transport	GENE_LIST:
R_T00254	R_T00254	C06153[C_e] <=> C06153[C_c]		-1000	1000	0	Membrane Transport	GENE_LIST:
R_T00004	R_T00004	TC0001[C_c] <=> C00691[C_c]	BSU39680	-1000	1000	0	Carbohydrates	GENE_LIST: BSU39680
R_T00005	R_T00005	C19891[C_c] + NAD[C_c] <=> H[C_c] + NADH[C_c] + TC0001[C_c]	BSU39700	-1000	1000	0	Carbohydrates	GENE_LIST: BSU39700
R_T00006	R_T00006	C06153[C_c] + NAD[C_c] <=> C00691[C_c] + H[C_c] + NADH[C_c]	( BSU10850 or BSU33530 )	-1000	1000	0	Carbohydrates	GENE_LIST: BSU10850 BSU33530
R_E00253	R_E00253	C19891[C_e] ->		0	1000	0	Exchange	GENE_LIST:
R_E00254	R_E00254	C06153[C_e] ->		0	1000	0	Exchange	GENE_LIST:
AIA_extracellular	Exchange	AIA[C_e] <=>		-5	1000	0	Exchange	GENE_LIST:

## Sheet: Metabolite List
Abbreviation	Description	Charged formula	Compartment
13DPG[C_c]	3-Phospho-D-glyceroyl phosphate|1,3-Bisphospho-D-glycerate|(R)-2-Hydroxy-3-(phosphonooxy)-1-monoanhydride with phosphoric propanoic acid|3-Phospho-D-glyceroylphosphate|3-phospho-D-glyceroyl phosphate|3-phospho-d-glyceroyl-phosphate	C3H6O10P2
2PG[C_c]	2-Phospho-D-glycerate|D-Glycerate 2-phosphate|D-Glycerate2-phosphate|2-phospho-D-glycerate	C3H5O7P
2PG[C_e]	2-Phospho-D-glycerate|D-Glycerate 2-phosphate|D-Glycerate2-phosphate|2-phospho-D-glycerate, extracellular	C3H5O7P, extracellular
3PG[C_c]	3-Phospho-D-glycerate|D-Glycerate 3-phosphate|3-Phospho-(R)-glycerate|3-phospho-D-glycerate|Glycerate 3-phosphate|3-Phosphoglycerate|3-Phospho-DL-glycerate|DL-Glycerate 3-phosphate|3-phosphoglycerate	C3H5O7P
3PG[C_e]	3-Phospho-D-glycerate|D-Glycerate 3-phosphate|3-Phospho-(R)-glycerate|3-phospho-D-glycerate|Glycerate 3-phosphate|3-Phosphoglycerate|3-Phospho-DL-glycerate|DL-Glycerate 3-phosphate|3-phosphoglycerate, extracellular	C3H5O7P, extracellular
6PGC[C_c]	6-Phospho-D-gluconate|6-phospho-D-gluconate	C6H11O10P
6PGC[C_e]	6-Phospho-D-gluconate|6-phospho-D-gluconate, extracellular	C6H11O10P, extracellular
6PGL[C_c]	D-Glucono-1,5-lactone 6-phosphate|6-Phospho-D-glucono-1,5-lactone|6-phospho-D-glucono-1,5-lactone|D-glucono-1,5-l actone 6-phosphate|6-phospho-D-glucono-1-5-lactone	C6H10O9P
ACALD[C_c]	Acetaldehyde|Ethanal|acetaldehyde|AALD	C2H4O
ACCoA[C_c]	Acetyl-CoA|Acetyl coenzyme A|acetyl-coA|acetyl-CoA|acetyl-coa	C23H35N7O17P3S
ACTP[C_c]	Acetyl phosphate|Acetylphosphate|acetyl-phosphate|acetyl phosphate|acetylphosphate	C2H4O5P
AC[C_c]	Acetate|Acetic acid|Ethanoic acid|Glacial acetic acid|acetate|ACET	C2H3O2
AC[C_e]	Acetate|Acetic acid|Ethanoic acid|Glacial acetic acid|acetate|ACET, extracellular	C2H3O2, extracellular
ADP[C_c]	ADP|Adenosine 5'-diphosphate|adp	C10H13N5O10P2
AIA[C_c]	Indole-3-acetate|Indole-3-acetic acid|(Indol-3-yl)acetate|Indoleacetate|Indoleacetic acid	C10H8NO2
AIA[C_e]	Indole-3-acetate|Indole-3-acetic acid|(Indol-3-yl)acetate|Indoleacetate|Indoleacetic acid, extracellular	C10H13N5O7P, extracellular
ATP[c]	ATP|Adenosine 5'-triphosphate|atp	C10H13N5O13P3	Cytosol
Betaine[C_c]	Betaine|Trimethylaminoacetate|Glycine betaine|N,N,N-Trimethylglycine|Trimethylammonioacetate|betaine|BET	C5H11NO2
Betaine[C_e]	Betaine|Trimethylaminoacetate|Glycine betaine|N,N,N-Trimethylglycine|Trimethylammonioacetate|betaine|BET, extracellular	C5H11NO2, extracellular
C00017[C_c]	Protein	C4H5N2O3R2
C00019[C_c]	S-Adenosyl-L-methionine|S-Adenosylmethionine|Acylcarnitine|S-adenosyl-L-methionine| AdoMet|SAM|s-adenosyl-l-methionine	C15H23N6O5S
C00020[C_c]	AMP|Adenosine 5'-monophosphate|Adenylic acid|Adenylate|5'-AMP|5'-Adenylic acid|5'-Adenosine monophosphate|Adenosine 5'-phosphate|amp	C10H13N5O7P
C00020[C_e]	AMP|Adenosine 5'-monophosphate|Adenylic acid|Adenylate|5'-AMP|5'-Adenylic acid|5'-Adenosine monophosphate|Adenosine 5'-phosphate|amp, extracellular	C10H13N5O7P, extracellular
C00021[C_c]	S-Adenosyl-L-homocysteine|S-Adenosylhomocysteine|S-adenosyl-L-homocysteine|s-aden osyl-homocysteine	C14H20N6O5S
C00025[C_c]	L-Glutamate|L-Glutamic acid|L-Glutaminic acid|L-glutamate|GLU|Glutamate|l-glutamate|Glutaminic acid|2-Aminoglutaric acid|glutamate|DL-Glutamate|DL-Glutaminic acid	C5H8NO4
C00025[C_e]	L-Glutamate|L-Glutamic acid|L-Glutaminic acid|L-glutamate|GLU|Glutamate|l-glutamate|Glutaminic acid|2-Aminoglutaric acid|glutamate|DL-Glutamate|DL-Glutaminic acid, extracellular	C5H8NO4, extracellular
C00026[C_c]	2-Oxoglutarate|Oxoglutaric acid|2-Ketoglutaric acid|alpha-Ketoglutaric acid|2-oxoglutarate	C5H4O5
C00026[C_e]	2-Oxoglutarate|Oxoglutaric acid|2-Ketoglutaric acid|alpha-Ketoglutaric acid|2-oxoglutarate, extracellular	C5H4O5, extracellular
C00027[C_c]	H2O2|Hydrogen peroxide|Oxydol|Hydrogenperoxide|h2o2	H2O2
C00029[C_c]	UDP-glucose|UDPglucose|UDP-D-glucose|Uridine diphosphate glucose|UDP-alpha-D-glucose|udp-d-glucose	C15H22N2O17P2
C00032[C_c]	Heme|Haem|Protoheme|Heme B|Protoheme IX|protoheme	C34H30FeN4O4
C00032[C_e]	Heme|Haem|Protoheme|Heme B|Protoheme IX|protoheme, extracellular	C34H30FeN4O4, extracellular
C00034[C_c]	Manganese|Mn2+|Mn(II)|Mn(III)	Mn
C00034[C_e]	Manganese|Mn2+|Mn(II)|Mn(III), extracellular	Mn, extracellular
C00035[C_c]	GDP|Guanosine 5'-diphosphate|Guanosine diphosphate|gdp	C10H13N5O11P2
C00036[C_c]	Oxaloacetate|Oxalacetic acid|Oxaloacetic acid|2-Oxobutanedioic acid|Oxosuccinic acid|keto-Oxaloacetate|oxaloacetate	C4H2O5
C00037[C_c]	Glycine|Aminoacetic acid|Gly|glycine	C2H5NO2
C00037[C_e]	Glycine|Aminoacetic acid|Gly|glycine, extracellular	C2H5NO2, extracellular
C00038[C_c]	Zinc|Zn2+|Zn(II)	Zn
C00038[C_e]	Zinc|Zn2+|Zn(II), extracellular	Zn, extracellular
C00039[C_c]	DNA|DNAn|DNAn+1|(Deoxyribonucleotide)n|(Deoxyribonucleotide)m|(Deoxyribonucleo tide)n+m|Deoxyribonucleic acid	C15H23O13P2R3
C00041[C_c]	L-Alanine|L-2-Aminopropionic acid|L-alpha-Alanine|L-alanine|ALA|l-alanine	C3H7NO2
C00041[C_e]	L-Alanine|L-2-Aminopropionic acid|L-alpha-Alanine|L-alanine|ALA|l-alanine, extracellular	C3H7NO2, extracellular
C00042[C_c]	Succinate|Succinic acid|Butanedionic acid|Ethylenesuccinic acid|succinate	C4H4O4
C00042[C_e]	Succinate|Succinic acid|Butanedionic acid|Ethylenesuccinic acid|succinate, extracellular	C4H4O4, extracellular
C00043[C_c]	UDP-N-acetyl-D-glucosamine|UDP-N-acetylglucosamine|udp-n-acetyl-d-glucosamine	C17H25N3O17P2
C00044[C_c]	GTP|Guanosine 5'-triphosphate|gtp	C10H13N5O14P3
C00047[C_c]	L-Lysine|Lysine acid|2,6-Diaminohexanoic acid|L-lysine|Lysine|lysine|l-lysine	C6H15N2O2
C00047[C_e]	L-Lysine|Lysine acid|2,6-Diaminohexanoic acid|L-lysine|Lysine|lysine|l-lysine, extracellular	C6H15N2O2, extracellular
C00048[C_c]	Glyoxylate|Glyoxalate|Glyoxylic acid|glyoxylate	C2HO3
C00048[C_e]	Glyoxylate|Glyoxalate|Glyoxylic acid|glyoxylate, extracellular	C2HO3, extracellular
C00049[C_c]	L-Aspartate|L-Aspartic acid|2-Aminosuccinic acid|L-aspartate|Aspartate|Aspartic acid|aspartate|l-aspartate	C4H6NO4
C00049[C_e]	L-Aspartate|L-Aspartic acid|2-Aminosuccinic acid|L-aspartate|Aspartate|Aspartic acid|aspartate|l-aspartate, extracellular	C4H6NO4, extracellular
C00051[C_c]	Glutathione|Reduced glutathione|5-L-Glutamyl-L-cysteinylglycine|N-(N-gamma-L-Glutamyl-L-cysteinyl)glycine|gam ma-L-Glutamyl-L-cysteinyl-glycine|GSH|Reducedglutathione|glutathione|reduced glutathione	C10H16N3O6S
C00052[C_c]	UDP-D-galactose|UDP-galactose|UDP-D-galactopyranose|UDPgalactose|udp-galactose	C15H22N2O17P2
C00053[C_c]	3'-Phosphoadenylyl sulfate|3'-Phosphoadenosine 5'-phosphosulfate|3'-Phospho-5'-adenylyl sulfate|PAPS|3-Phosphoadenylylsulfate|3-phospho-adenylylsulfate|3-phosphoadenylyl sulfate	C10H12N5O13P2S
C00054[C_c]	Adenosine 3',5'-bisphosphate|PAP|3'-Phosphoadenylate|Phosphoadenosine phosphate|adenosine 3',5'-bisphosphate|Adenosine3-5-bisphosphate	C10H13N5O10P2
C00055[C_c]	CMP|Cytidine-5'-monophosphate|Cytidylic acid|cmp	C9H13N3O8P
C00055[C_e]	CMP|Cytidine-5'-monophosphate|Cytidylic acid|cmp, extracellular	C9H13N3O8P, extracellular
C00061[C_c]	FMN|Riboflavin-5-phosphate|Flavin mononucleotide|flavin mononucleotide|fmn	C17H20N4O9P
C00062[C_c]	L-Arginine|(S)-2-Amino-5-guanidinovaleric acid|L-arginine|l-arginine	C6H15N4O2
C00062[C_e]	L-Arginine|(S)-2-Amino-5-guanidinovaleric acid|L-arginine|l-arginine, extracellular	C6H15N4O2, extracellular
C00063[C_c]	CTP|Cytidine 5'-triphosphate|Cytidine triphosphate|ctp	C9H13N3O14P3
C00064[C_c]	L-Glutamine|L-2-Aminoglutaramic acid|L-glutamine|l-glutamine	C5H10N2O3
C00064[C_e]	L-Glutamine|L-2-Aminoglutaramic acid|L-glutamine|l-glutamine, extracellular	C5H10N2O3, extracellular
C00065[C_c]	L-Serine|L-2-Amino-3-hydroxypropionic acid|L-3-Hydroxy-alanine|L-serine|Serine|l-serine|2-Amino-3-hydroxypropionic acid|3-Hydroxyalanine|serine|DL-Serine	C3H7NO3
C00065[C_e]	L-Serine|L-2-Amino-3-hydroxypropionic acid|L-3-Hydroxy-alanine|L-serine|Serine|l-serine|2-Amino-3-hydroxypropionic acid|3-Hydroxyalanine|serine|DL-Serine, extracellular	C3H7NO3, extracellular
C00067[C_c]	Formaldehyde|Methanal|Oxomethane|Oxomethylene|Methylene oxide|Formalin|formaldehyde	CH2O
C00068[C_c]	Thiamin diphosphate|Thiamine diphosphate|Thiamin pyrophosphate|TPP|ThPP|Thiaminediphosphate	C12H17N4O7P2S
C00070[C_c]	Copper2|Cu2+|Cu(II)|Cu(II)|Copper1|Cu1+|Cu(I)|Cu+|Copper	Cu
C00070[C_e]	Copper2|Cu2+|Cu(II)|Cu(II)|Copper1|Cu1+|Cu(I)|Cu+|Copper, extracellular	Cu, extracellular
C00073[C_c]	L-Methionine|Methionine|L-2-Amino-4methylthiobutyric acid|2-Amino-4-(methylthio)butyric acid|L-methionine|methionine|l-methionine	C5H11NO2S
C00073[C_e]	L-Methionine|Methionine|L-2-Amino-4methylthiobutyric acid|2-Amino-4-(methylthio)butyric acid|L-methionine|methionine|l-methionine, extracellular	C5H11NO2S, extracellular
C00075[C_c]	UTP|Uridine 5'-triphosphate|Uridine triphosphate|utp	C9H12N2O15P3
C00077[C_c]	L-Ornithine|(S)-2,5-Diaminovaleric acid|(S)-2,5-Diaminopentanoic acid|(S)-2,5-Diaminopentanoate|Ornithine|2,5-Diaminovaleric acid|2,5-Diaminopentanoic acid|2,5-Diaminopentanoate|L-ornithine|ornithine|l-ornithine	C5H13N2O2
C00077[C_e]	L-Ornithine|(S)-2,5-Diaminovaleric acid|(S)-2,5-Diaminopentanoic acid|(S)-2,5-Diaminopentanoate|Ornithine|2,5-Diaminovaleric acid|2,5-Diaminopentanoic acid|2,5-Diaminopentanoate|L-ornithine|ornithine|l-ornithine, extracellular	C5H13N2O2, extracellular
C00079[C_c]	L-Phenylalanine|(S)-alpha-Amino-beta-phenylpropionic acid|L-phenylalanine|l-phenylalanine	C9H11NO2
C00079[C_e]	L-Phenylalanine|(S)-alpha-Amino-beta-phenylpropionic acid|L-phenylalanine|l-phenylalanine, extracellular	C9H11NO2, extracellular
C00081[C_c]	ITP|Inosine 5'-triphosphate|Inosine triphosphate|Inosine tripolyphosphate	C10H12N4O14P3
C00083[C_c]	Malonyl-CoA|Malonyl coenzyme A|malonyl-CoA|malonyl-coa	C24H34N7O19P3S
C00086[C_c]	Urea|Carbamide|urea	CH4N2O
C00086[C_e]	Urea|Carbamide|urea, extracellular	CH4N2O, extracellular
C00087[C_c]	Sulfur|S|Sulfur, precipitated	S
C00088[C_c]	Nitrite|nitrite	NO2
C00088[C_e]	Nitrite|nitrite, extracellular	NO2, extracellular
C00089[C_c]	Sucrose|Cane sugar|Saccharose|1-alpha-D-Glucopyranosyl-2-beta-D-fructofuranoside|sucrose|SUCR	C12H22O11
C00089[C_e]	Sucrose|Cane sugar|Saccharose|1-alpha-D-Glucopyranosyl-2-beta-D-fructofuranoside|sucrose|SUCR, extracellular	C12H22O11, extracellular
C00090[C_c]	Catechol|1,2-Benzenediol|o-Benzenediol|1,2-Dihydroxybenzene|Brenzcatechin|Pyrocatech ol|catechol	C6H6O2
C00091[C_c]	Succinyl-CoA|Succinyl coenzyme A|succinyl-CoA|succinyl-coa	C25H36N7O19P3S
C00093[C_c]	sn-Glycerol 3-phosphate|Glycerophosphoric acid|sn-Gro-1-P|Glycerol-3-phosphate|Glycerol 3-phosphate|Glycerol3-phosphate|glycerol-3-phosphate|glycerol 3-phosphate|GLYC-3-P|D-Glycerol 1-phosphate|Glycerol 1-phosphate|sn-Glycerol 1-phosphate|L-Glycerol 1-phosphate	C3H8O6P
C00093[C_e]	sn-Glycerol 3-phosphate|Glycerophosphoric acid|sn-Gro-1-P|Glycerol-3-phosphate|Glycerol 3-phosphate|Glycerol3-phosphate|glycerol-3-phosphate|glycerol 3-phosphate|GLYC-3-P|D-Glycerol 1-phosphate|Glycerol 1-phosphate|sn-Glycerol 1-phosphate|L-Glycerol 1-phosphate, extracellular	C3H8O6P, extracellular
C00095[C_c]	D-Fructose|Levulose|Fruit sugar|D-arabino-Hexulose|beta-D-Fructose|beta-Fruit sugar|beta-D-arabino-Hexulose|beta-Levulose|Fructose|arabino-Hexulose|D-fructose|fructose	C6H12O6
C00095[C_e]	D-Fructose|Levulose|Fruit sugar|D-arabino-Hexulose|beta-D-Fructose|beta-Fruit sugar|beta-D-arabino-Hexulose|beta-Levulose|Fructose|arabino-Hexulose|D-fructose|fructose, extracellular	C6H12O6, extracellular
C00097[C_c]	L-Cysteine|L-2-Amino-3-mercaptopropionic acid|L-cysteine|l-cysteine	C3H7NO2S
C00097[C_e]	L-Cysteine|L-2-Amino-3-mercaptopropionic acid|L-cysteine|l-cysteine, extracellular	C3H7NO2S, extracellular
C00099[C_c]	beta-Alanine|3-Aminopropionic acid|3-Aminopropanoate|beta-alanine	C3H7NO2
C00099[C_e]	beta-Alanine|3-Aminopropionic acid|3-Aminopropanoate|beta-alanine, extracellular	C3H7NO2, extracellular
C00100[C_c]	Propanoyl-CoA|Propionyl-CoA|Propionyl coenzyme A|propionyl-CoA|propionyl-coa	C24H37N7O17P3S
C00101[C_c]	Tetrahydrofolate|5,6,7,8-Tetrahydrofolate|Tetrahydrofolic acid|THF|(6S)-Tetrahydrofolate|(6S)-Tetrahydrofolic acid|(6S)-THFA|tetrahydrofolate|5-6-7-8-Tetrahydrofolate|thf	C19H21N7O6
C00103[C_c]	D-Glucose 1-phosphate|alpha-D-Glucose 1-phosphate|Cori ester|D-Glucose alpha-1-phosphate|alpha-D-Glucose-1-phosphate|D-Glucose1-phosphate|alpha-D-glucose-1-phosp hate|D-glucose-1-phosphate|D-glucose 1-phosphate	C6H12O9P
C00103[C_e]	D-Glucose 1-phosphate|alpha-D-Glucose 1-phosphate|Cori ester|D-Glucose alpha-1-phosphate|alpha-D-Glucose-1-phosphate|D-Glucose1-phosphate|alpha-D-glucose-1-phosp hate|D-glucose-1-phosphate|D-glucose 1-phosphate, extracellular	C6H12O9P, extracellular
C00104[C_c]	IDP|Inosine 5'-diphosphate|Inosine diphosphate	C10H12N4O11P2
C00105[C_c]	UMP|Uridylic acid|Uridine monophosphate|Uridine 5'-monophosphate|5'Uridylic acid|ump	C9H12N2O9P
C00105[C_e]	UMP|Uridylic acid|Uridine monophosphate|Uridine 5'-monophosphate|5'Uridylic acid|ump, extracellular	C9H12N2O9P, extracellular
C00106[C_c]	Uracil|uracil	C4H4N2O2
C00106[C_e]	Uracil|uracil, extracellular	C4H4N2O2, extracellular
C00108[C_c]	Anthranilate|Anthranilic acid|o-Aminobenzoic acid|Vitamin L1|2-Aminobenzoate|anthranilate|2-aminobenzoate	C7H6NO2
C00109[C_c]	2-Oxobutanoate|2-Ketobutyric acid|2-Oxobutyric acid|2-Oxobutyrate|2-Oxobutanoic acid|alpha-Ketobutyric acid|alpha-Ketobutyrate|2-oxobutanoate	C4H5O3
C00112[C_c]	CDP|Cytidine 5'-diphosphate|Cytidine diphosphate|cdp	C9H13N3O11P2
C00114[C_c]	Choline|Bilineurine|choline	C5H14NO
C00114[C_e]	Choline|Bilineurine|choline, extracellular	C5H14NO, extracellular
C00116[C_c]	Glycerol|Glycerin|1,2,3-Trihydroxypropane|1,2,3-Propanetriol|glycerol|GLYC	C3H8O3
C00116[C_e]	Glycerol|Glycerin|1,2,3-Trihydroxypropane|1,2,3-Propanetriol|glycerol|GLYC, extracellular	C3H8O3, extracellular
C00117[C_c]	D-Ribose 5-phosphate|Ribose 5-phosphate|alpha-D-Ribose 5-phosphate|alpha-D-Ribose5-phosphate|D-ribose-5-phosphate|D-ribose 5-phosphate|ribose-5-phosphate	C5H10O8P
C00119[C_c]	5-Phospho-alpha-D-ribose 1-diphosphate|5-Phosphoribosyl diphosphate|5-Phosphoribosyl 1-pyrophosphate|PRPP|5-Phospho-alpha-D-ribose1-diphosphate|5-phosphoribosyl-1-pyrophosphat e|5-phospho-alpha-D-ribose 1-diphosphate|prpp	C5H10O14P3
C00120[C_c]	Biotin|D-Biotin|Vitamin H|Coenzyme R|BIOT|biotin	C10H15N2O3S
C00120[C_e]	Biotin|D-Biotin|Vitamin H|Coenzyme R|BIOT|biotin, extracellular	C10H15N2O3S, extracellular
C00121[C_c]	D-Ribose|D-ribose	C5H10O5
C00121[C_e]	D-Ribose|D-ribose, extracellular	C5H10O5, extracellular
C00122[C_c]	Fumarate|Fumaric acid|trans-Butenedioic acid|fumarate	C4H2O4
C00122[C_e]	Fumarate|Fumaric acid|trans-Butenedioic acid|fumarate, extracellular	C4H2O4, extracellular
C00123[C_c]	L-Leucine|2-Amino-4-methylvaleric acid|(2S)-alpha-2-Amino-4-methylvaleric acid|(2S)-alpha-Leucine|L-leucine|l-leucine	C6H13NO2
C00123[C_e]	L-Leucine|2-Amino-4-methylvaleric acid|(2S)-alpha-2-Amino-4-methylvaleric acid|(2S)-alpha-Leucine|L-leucine|l-leucine, extracellular	C6H13NO2, extracellular
C00124[C_c]	D-Galactose|D-galactose|GALC	C6H12O6
C00124[C_e]	D-Galactose|D-galactose|GALC, extracellular	C6H12O6, extracellular
C00125[C_c]	Ferricytochrome c|Cytochrome c3+	C42H52FeN8O6S2
C00126[C_c]	Ferrocytochrome c|Cytochrome c2+|Reduced cytochrome c	C42H52FeN8O6S2
C00127[C_c]	Glutathione disulfide|GSSG|Oxiglutatione|Oxidized glutathione|oxidized glutathione|Oxidized glutathione glucose substituted	C20H30N6O12S2
C00128[C_c]	CMP-N-acetylneuraminate	C20H29N4O16P
C00129[C_c]	Isopentenyl diphosphate|delta3-Isopentenyl diphosphate|delta3-Methyl-3-butenyl diphosphate|Isopentenyldiphosphate|isopentenyl diphosphate	C5H10O7P2
C00130[C_c]	IMP|Inosinic acid|Inosine monophosphate|Inosine 5'-monophosphate|Inosine 5'-phosphate|5'-Inosinate|5'-Inosinic acid|5'-Inosine monophosphate|5'-IMP|imp	C10H12N4O8P
C00131[C_c]	dATP|2'-Deoxyadenosine 5'-triphosphate|Deoxyadenosine 5'-triphosphate|Deoxyadenosine triphosphate|datp	C10H13N5O12P3
C00132[C_c]	Methanol|Methyl alcohol	CH4O
C00133[C_c]	D-Alanine|D-2-Aminopropionic acid|D-Ala|D-alanine|d-alanine	C3H7NO2
C00133[C_e]	D-Alanine|D-2-Aminopropionic acid|D-Ala|D-alanine|d-alanine, extracellular	C3H7NO2, extracellular
C00134[C_c]	Putrescine|1,4-Butanediamine|1,4-Diaminobutane|Tetramethylenediamine|putrescine|PUT R	C4H14N2
C00134[C_e]	Putrescine|1,4-Butanediamine|1,4-Diaminobutane|Tetramethylenediamine|putrescine|PUT R, extracellular	C4H14N2, extracellular
C00135[C_c]	L-Histidine|(S)-alpha-Amino-1H-imidazole-4-propionic acid|L-histidine|l-histidine	C6H9N3O2
C00135[C_e]	L-Histidine|(S)-alpha-Amino-1H-imidazole-4-propionic acid|L-histidine|l-histidine, extracellular	C6H9N3O2, extracellular
C00136[C_c]	Butanoyl-CoA|Butyryl-CoA|butanoyl-coa	C25H39N7O17P3S
C00137[C_c]	myo-Inositol|D-myo-Inositol|1D-myo-Inositol|L-myo-Inositol|1L-myo-Inositol|meso-Inosi tol|Inositol|Dambose|Cyclohexitol|Meat sugar|Bios I|L-Inositol|(-)-Inositol|inositol	C6H12O6
C00137[C_e]	myo-Inositol|D-myo-Inositol|1D-myo-Inositol|L-myo-Inositol|1L-myo-Inositol|meso-Inosi tol|Inositol|Dambose|Cyclohexitol|Meat sugar|Bios I|L-Inositol|(-)-Inositol|inositol, extracellular	C6H12O6, extracellular
C00138[C_c]	Reduced ferredoxin|Reducedferredoxin	Fe2R4S6
C00139[C_c]	Oxidized ferredoxin|Oxidizedferredoxin	Fe2R4S6
C00140[C_c]	N-Acetyl-D-glucosamine|N-Acetylchitosamine|2-Acetamido-2-deoxy-D-glucose|GlcNAc	C8H15NO6
C00140[C_e]	N-Acetyl-D-glucosamine|N-Acetylchitosamine|2-Acetamido-2-deoxy-D-glucose|GlcNAc, extracellular	C8H15NO6, extracellular
C00141[C_c]	3-Methyl-2-oxobutanoic acid|3-Methyl-2-oxobutyric acid|3-Methyl-2-oxobutanoate|2-Oxo-3-methylbutanoate|2-Oxoisovalerate|2-Oxoisopentanoate|alp ha-Ketovaline|2-Ketovaline|2-Keto-3-methylbutyric acid|3-methyl-2-oxobutanoate|3MOB|2-keto-isovalerate	C5H7O3
C00143[C_c]	5,10-Methylenetetrahydrofolate|(6R)-5,10-Methylenetetrahydrofolate|5,10-Methylene-TH F|5,10-methylenetetrahydrofolate|5-10-Methylenetetrahydrofolate|5,10-methylene-thf	C20H21N7O6
C00144[C_c]	GMP|Guanosine 5'-phosphate|Guanosine monophosphate|Guanosine 5'-monophosphate|Guanylic acid|gmp	C10H13N5O8P
C00144[C_e]	GMP|Guanosine 5'-phosphate|Guanosine monophosphate|Guanosine 5'-monophosphate|Guanylic acid|gmp, extracellular	C10H13N5O8P, extracellular
C00147[C_c]	Adenine|6-Aminopurine|adenine	C5H5N5
C00147[C_e]	Adenine|6-Aminopurine|adenine, extracellular	C5H5N5, extracellular
C00148[C_c]	L-Proline|2-Pyrrolidinecarboxylic acid|L-proline|l-proline	C5H8NO2
C00148[C_e]	L-Proline|2-Pyrrolidinecarboxylic acid|L-proline|l-proline, extracellular	C5H8NO2, extracellular
C00149[C_c]	(S)-Malate|L-Malate|L-Apple acid|L-Malic acid|L-2-Hydroxybutanedioic acid|(S)-malate|MALA|Malate|Malic acid|2-Hydroxybutanedioic acid|malate	C4H4O5
C00149[C_e]	(S)-Malate|L-Malate|L-Apple acid|L-Malic acid|L-2-Hydroxybutanedioic acid|(S)-malate|MALA|Malate|Malic acid|2-Hydroxybutanedioic acid|malate, extracellular	C4H4O5, extracellular
C00152[C_c]	L-Asparagine|2-Aminosuccinamic acid|L-asparagine|l-asparagine	C4H8N2O3
C00152[C_e]	L-Asparagine|2-Aminosuccinamic acid|L-asparagine|l-asparagine, extracellular	C4H8N2O3, extracellular
C00153[C_c]	Nicotinamide|Nicotinic acid amide|Niacinamide|Vitamin PP|nicotinamide|NICO|niacinamide	C6H6N2O
C00154[C_c]	Palmitoyl-CoA|Hexadecanoyl-CoA|Palmitoyl-CoA (n-C16:0CoA)|hexadecanoyl-coa	C37H63N7O17P3S
C00155[C_c]	L-Homocysteine|L-2-Amino-4-mercaptobutyric acid|L-homocysteine	C4H9NO2S
C00156[C_c]	4-Hydroxybenzoate|Hydroxybenzoic acid|4-Hydroxybenzoic acid|Hydroxybenzenecarboxylic acid	C7H5O3
C00158[C_c]	Citrate|Citric acid|2-Hydroxy-1,2,3-propanetricarboxylic acid|2-Hydroxytricarballylic acid|citrate	C6H5O7
C00158[C_e]	Citrate|Citric acid|2-Hydroxy-1,2,3-propanetricarboxylic acid|2-Hydroxytricarballylic acid|citrate, extracellular	C6H5O7, extracellular
C00159[C_c]	D-Mannose|Mannose|Seminose|Carubinose|D-mannose|mannose|MANN	C6H12O6
C00159[C_e]	D-Mannose|Mannose|Seminose|Carubinose|D-mannose|mannose|MANN, extracellular	C6H12O6, extracellular
C00160[C_c]	Glycolate|Glycolic acid|Hydroxyacetic acid|glycolate	C2H3O3
C00160[C_e]	Glycolate|Glycolic acid|Hydroxyacetic acid|glycolate, extracellular	C2H3O3, extracellular
C00164[C_c]	Acetoacetate|3-Oxobutanoic acid|beta-Ketobutyric acid|Acetoacetic acid|acetoacetate	C4H5O3
C00164[C_e]	Acetoacetate|3-Oxobutanoic acid|beta-Ketobutyric acid|Acetoacetic acid|acetoacetate, extracellular	C4H5O3, extracellular
C00166[C_c]	Phenylpyruvate|Phenylpyruvic acid|alpha-Ketohydrocinnamic acid|keto-Phenylpyruvate|3-Phenyl-2-oxopropanoate|phenylpyruvate	C9H7O3
C00167[C_c]	UDP-glucuronate|UDPglucuronate|UDP-D-glucuronate|UDP-alpha-D-glucuronate|udp-dglucuronate	C15H19N2O18P2
C00168[C_c]	Hydroxypyruvate|Hydroxypyruvic acid|3-Hydroxypyruvate|3-Hydroxypyruvic acid|hydroxypyruvate	C3H3O4
C00169[C_c]	Carbamoyl phosphate|Carbamoylphosphate|carbamoyl-phosphate|carbamoyl phosphate	CH3NO5P
C00169[C_e]	Carbamoyl phosphate|Carbamoylphosphate|carbamoyl-phosphate|carbamoyl phosphate, extracellular	CH3NO5P, extracellular
C00170[C_c]	5'-Methylthioadenosine|Methylthioadenosine|S-Methyl-5'-thioadenosine|5-Methylthioaden osine|5'-Deoxy-5'-(methylthio)adenosine|Thiomethyladenosine|MTA|methylthioadenosine	C11H15N5O3S
C00175[C_c]	Cobalt|Co2+	Co
C00175[C_e]	Cobalt|Co2+, extracellular	Co, extracellular
C00178[C_c]	Thymine|5-Methyluracil|thymine	C5H6N2O2
C00179[C_c]	Agmatine|(4-Aminobutyl) guanidine|agmatine	C5H16N4
C00180[C_c]	Benzoate|Benzoic acid|Benzenecarboxylic acid|Phenylformic acid|Dracylic acid|benzoate	C7H5O2
C00181[C_c]	D-Xylose|Wood sugar|D-xylose|Xylose|xylose	C5H10O5
C00181[C_e]	D-Xylose|Wood sugar|D-xylose|Xylose|xylose, extracellular	C5H10O5, extracellular
C00182[C_c]	Glycogen|glycogen	C30H52O26
C00182[C_e]	Glycogen|glycogen, extracellular	C30H52O26, extracellular
C00183[C_c]	L-Valine|2-Amino-3-methylbutyric acid|L-valine|l-valine	C5H11NO2
C00183[C_e]	L-Valine|2-Amino-3-methylbutyric acid|L-valine|l-valine, extracellular	C5H11NO2, extracellular
C00184[C_c]	Glycerone|Dihydroxyacetone|1,3-Dihydroxyacetone|1,3-Dihydroxy-2-propanone|1,3-Dihy droxypropan-2-one	C3H6O3
C00184[C_e]	Glycerone|Dihydroxyacetone|1,3-Dihydroxyacetone|1,3-Dihydroxy-2-propanone|1,3-Dihy droxypropan-2-one, extracellular	C3H6O3, extracellular
C00185[C_e]	Cellobiose|1-beta-D-Glucopyranosyl-4-D-glucopyranose|cellobiose|CELB, extracellular	C12H22O11, extracellular
C00188[C_c]	L-Threonine|2-Amino-3-hydroxybutyric acid|L-threonine|threonine|l-threonine	C4H9NO3
C00188[C_e]	L-Threonine|2-Amino-3-hydroxybutyric acid|L-threonine|threonine|l-threonine, extracellular	C4H9NO3, extracellular
C00189[C_c]	Ethanolamine|Aminoethanol|2-Hydroxyethylamine|ethanol-amine	C2H8NO
C00189[C_e]	Ethanolamine|Aminoethanol|2-Hydroxyethylamine|ethanol-amine, extracellular	C2H8NO, extracellular
C00191[C_c]	D-Glucuronate|Glucuronic acid|Glucuronate|D-Glucuronic acid|D-glucuronate|glucuronate	C6H9O7
C00191[C_e]	D-Glucuronate|Glucuronic acid|Glucuronate|D-Glucuronic acid|D-glucuronate|glucuronate, extracellular	C6H9O7, extracellular
C00196[C_c]	2,3-Dihydroxybenzoate|2,3-Dihydroxybenzoic acid|2,3-dihydroxybenzoate	C7H5O4
C00198[C_c]	D-Glucono-1,5-lactone|Gluconic lactone|Gluconic acid lactone|1,5-Gluconolactone|delta-Gluconolactone|D-Gluconolactone|Gluconolactone|D-Aldonolac tone|D-threo-Aldono-1,5-lactone|D-glucono-1,5-lactone	C6H10O6
C00199[C_c]	D-Ribulose 5-phosphate|D-Ribulose5-phosphate|D-ribulose 5-phosphate	C5H10O8P
C00203[C_c]	UDP-N-acetyl-D-galactosamine	C17H25N3O17P2
C00204[C_c]	2-Dehydro-3-deoxy-D-gluconate|2-dehydro-3-deoxy-D-gluconate|2-keto-3-deoxygluconat e	C6H9O6
C00204[C_e]	2-Dehydro-3-deoxy-D-gluconate|2-dehydro-3-deoxy-D-gluconate|2-keto-3-deoxygluconat e, extracellular	C6H9O6, extracellular
C00206[C_c]	dADP|2'-Deoxyadenosine 5'-diphosphate|dadp	C10H13N5O9P2
C00208[C_c]	Maltose|Malt sugar|1-alpha-D-Glucopyranosyl-4-alpha-D-glucopyranose|maltose	C12H22O11
C00208[C_e]	Maltose|Malt sugar|1-alpha-D-Glucopyranosyl-4-alpha-D-glucopyranose|maltose, extracellular	C12H22O11, extracellular
C00209[C_c]	Oxalate|Oxalic acid|Ethanedioic acid|oxalate	C2O4
C00212[C_c]	Adenosine|adenosine	C10H13N5O4
C00212[C_e]	Adenosine|adenosine, extracellular	C10H13N5O4, extracellular
C00214[C_c]	Thymidine|Deoxythymidine|thymidine	C10H14N2O5
C00214[C_e]	Thymidine|Deoxythymidine|thymidine, extracellular	C10H14N2O5, extracellular
C00216[C_c]	D-Arabinose	C5H10O5
C00216[C_e]	D-Arabinose, extracellular	C5H10O5, extracellular
C00217[C_c]	D-Glutamate|D-Glutamic acid|D-Glutaminic acid|D-2-Aminoglutaric acid|D-glutamate|d-glutamate	C5H8NO4
C00217[C_e]	D-Glutamate|D-Glutamic acid|D-Glutaminic acid|D-2-Aminoglutaric acid|D-glutamate|d-glutamate, extracellular	C5H8NO4, extracellular
C00221[C_c]	beta-D-Glucose|beta-D-glucose|beta-d-glucose	C6H12O6
C00222[C_c]	3-Oxopropanoate|Malonate semialdehyde|3-oxopropanoate	C3H3O3
C00224[C_c]	Adenylyl sulfate|Adenosine 5'-phosphosulfate|APS|5'-Adenylyl sulfate|adenylylsulfate|adenylyl sulfate|Adenosine5-phosphosulfate|aps	C10H12N5O10PS
C00229[C_c]	Acyl-carrier protein|ACP|[Acyl-carrier protein]|Holo-[acyl-carrie-protein]|acyl carrier protein|acylcarrierprotein	C11H21N2O7PRS
C00231[C_c]	D-Xylulose 5-phosphate|D-Xylulose5-phosphate|D-xylulose 5-phosphate|D-xylulose-5-phosphate	C5H10O8P
C00232[C_c]	Succinate semialdehyde|Succinic semialdehyde|4-Oxobutanoate|succinate semialdehyde	C4H5O3
C00233[C_c]	4-Methyl-2-oxopentanoate|2-Oxoisocaproate|4-methyl-2-oxopentanoate|4MOP|2-ketoisoc aproate	C6H9O3
C00234[C_c]	10-Formyltetrahydrofolate|10-Formyl-THF|10-formyltetrahydrofolate|10-formyl-thf	C20H21N7O7
C00235[C_c]	Dimethylallyl diphosphate|Prenyl diphosphate|2-Isopentenyl diphosphate|delta2-Isopentenyl diphosphate|delta-Prenyl diphosphate|DMAPP|Dimethylallyldiphosphate|dimethylallyl diphosphate	C5H10O7P2
C00237[C_c]	CO|Carbon monoxide	CO
C00239[C_c]	dCMP|Deoxycytidylic acid|Deoxycytidine monophosphate|Deoxycytidylate|2'-Deoxycytidine 5'-monophosphate|dcmp	C9H13N3O7P
C00242[C_c]	Guanine|2-Amino-6-hydroxypurine|guanine|GNN	C5H5N5O
C00242[C_e]	Guanine|2-Amino-6-hydroxypurine|guanine|GNN, extracellular	C5H5N5O, extracellular
C00243[C_c]	Lactose|1-beta-D-Galactopyranosyl-4-alpha-D-glucopyranose|Milk sugar|alpha-Lactose|Anhydrous lactose|lactose|LACT	C12H22O11
C00243[C_e]	Lactose|1-beta-D-Galactopyranosyl-4-alpha-D-glucopyranose|Milk sugar|alpha-Lactose|Anhydrous lactose|lactose|LACT, extracellular	C12H22O11, extracellular
C00244[C_c]	Nitrate|Nitric acid|nitrate	NO3
C00244[C_e]	Nitrate|Nitric acid|nitrate, extracellular	NO3, extracellular
C00245[C_c]	Taurine|2-Aminoethanesulfonic acid|Aminoethylsulfonic acid|taurine	C2H7NO3S
C00245[C_e]	Taurine|2-Aminoethanesulfonic acid|Aminoethylsulfonic acid|taurine, extracellular	C2H7NO3S, extracellular
C00246[C_c]	Butanoic acid|Butanoate|Butyrate|Butyric acid|M_Butyrate|butanoate	C4H7O2
C00246[C_e]	Butanoic acid|Butanoate|Butyrate|Butyric acid|M_Butyrate|butanoate, extracellular	C4H7O2, extracellular
C00247[C_c]	L-Sorbose|L-xylo-Hexulose	C6H12O6
C00247[C_e]	L-Sorbose|L-xylo-Hexulose, extracellular	C6H12O6, extracellular
C00249[C_c]	Hexadecanoic acid|Hexadecanoate|Hexadecylic acid|Palmitic acid|Palmitate|Cetylic acid|hexadecanoate|palmitate|Hexadecanoate (n-C16:0)	C16H31O2
C00252[C_c]	Isomaltose|Brachiose|isomaltose	C12H22O11
C00253[C_c]	Nicotinate|Nicotinic acid|Niacin|3-Pyridinecarboxylic acid|nicotinate	C6H4NO2
C00253[C_e]	Nicotinate|Nicotinic acid|Niacin|3-Pyridinecarboxylic acid|nicotinate, extracellular	C6H4NO2, extracellular
C00254[C_c]	Prephenate|Prephenic acid|prephenate|prephenate-phe|prephenate-tyr	C10H8O6
C00255[C_c]	Riboflavin|Lactoflavin|7,8-Dimethyl-10-ribitylisoalloxazine|Vitamin B2|riboflavin|RIBF	C17H20N4O6
C00255[C_e]	Riboflavin|Lactoflavin|7,8-Dimethyl-10-ribitylisoalloxazine|Vitamin B2|riboflavin|RIBF, extracellular	C17H20N4O6, extracellular
C00256[C_c]	(R)-Lactate|D-Lactate|D-Lactic acid|D-2-Hydroxypropanoic acid|D-2-Hydroxypropionic acid|d-lactate	C3H5O3
C00257[C_c]	D-Gluconic acid|D-Gluconate|D-gluco-Hexonic acid|D-gluconate|GLCN	C6H11O7
C00257[C_e]	D-Gluconic acid|D-Gluconate|D-gluco-Hexonic acid|D-gluconate|GLCN, extracellular	C6H11O7, extracellular
C00258[C_c]	D-Glycerate|Glycerate|(R)-Glycerate|Glyceric acid|glycerate	C3H5O4
C00259[C_c]	L-Arabinose|L-Arabinopyranose|L-arabinose	C5H10O5
C00259[C_e]	L-Arabinose|L-Arabinopyranose|L-arabinose, extracellular	C5H10O5, extracellular
C00262[C_c]	Hypoxanthine|Purine-6-ol|hypoxanthine|HYXN	C5H4N4O
C00262[C_e]	Hypoxanthine|Purine-6-ol|hypoxanthine|HYXN, extracellular	C5H4N4O, extracellular
C00263[C_c]	L-Homoserine|2-Amino-4-hydroxybutyric acid|L-homoserine	C4H9NO3
C00266[C_c]	Glycolaldehyde|Hydroxyacetaldehyde|glycolaldehyde	C2H4O2
C00268[C_c]	Dihydrobiopterin|6,7-Dihydrobiopterin|Quinoid-dihydrobiopterin|(6R)-6-(L-erythro-1,2-D ihydroxypropyl)-7,8-dihydro-6H-pterin	C9H13N5O3
C00270[C_c]	N-Acetylneuraminate|N-Acetylneuraminic acid|5-Acetamido-3,5-dideoxy-D-glycero-D-galacto-2-nonulosonic acid|Neu5Ac	C11H18NO9
C00270[C_e]	N-Acetylneuraminate|N-Acetylneuraminic acid|5-Acetamido-3,5-dideoxy-D-glycero-D-galacto-2-nonulosonic acid|Neu5Ac, extracellular	C11H18NO9, extracellular
C00272[C_c]	Tetrahydrobiopterin|5,6,7,8-Tetrahydrobiopterin|2-Amino-6-(1,2-dihydroxypropyl)-5,6,7,8 -tetrahydoro-4(1H)- pteridinone	C9H15N5O3
C00275[C_c]	D-Mannose 6-phosphate|D-Mannose6-phosphate|D-mannose-6-phosphate|D-mannose 6-phosphate	C6H12O9P
C00275[C_e]	D-Mannose 6-phosphate|D-Mannose6-phosphate|D-mannose-6-phosphate|D-mannose 6-phosphate, extracellular	C6H12O9P, extracellular
C00279[C_c]	D-Erythrose 4-phosphate|D-Erythrose4-phosphate|D-erythrose 4-phosphate	C4H8O7P
C00283[C_c]	Hydrogen sulfide|Hydrogen-sulfide|H2S|Hydrogensulfide|Sulfide|h2s|Thioether	H2S
C00283[C_e]	Hydrogen sulfide|Hydrogen-sulfide|H2S|Hydrogensulfide|Sulfide|h2s|Thioether, extracellular	H2S, extracellular
C00286[C_c]	dGTP|2'-Deoxyguanosine 5'-triphosphate|Deoxyguanosine 5'-triphosphate|Deoxyguanosine triphosphate|dgtp	C10H13N5O13P3
C00288[C_c]	HCO3-|Bicarbonate|Hydrogencarbonate|Acid carbonate|Carbonic acid|Dihydrogen carbonate|H2CO3|carbonic acid|carbonicacid|HCO(3-)|HCO3(-)	CHO3
C00291[C_c]	Nickel|Ni2+|nickel	Ni
C00291[C_e]	Nickel|Ni2+|nickel, extracellular	Ni, extracellular
C00294[C_c]	Inosine|inosine	C10H12N4O5
C00294[C_e]	Inosine|inosine, extracellular	C10H12N4O5, extracellular
C00295[C_c]	Orotate|Orotic acid|Uracil-6-carboxylic acid|orotate	C5H3N2O4
C00299[C_c]	Uridine|uridine	C9H12N2O6
C00299[C_e]	Uridine|uridine, extracellular	C9H12N2O6, extracellular
C00301[C_c]	ADP-ribose|ADPribose	C15H21N5O14P2
C00309[C_c]	D-Ribulose|D-erythro-2-Pentulose|D-Arabinoketose|D-Arabinulose|D-Riboketose	C5H10O5
C00310[C_c]	D-Xylulose|D-threo-Pentulose|D-Lyxulose|D-xylulose	C5H10O5
C00311[C_c]	Isocitrate|Isocitric acid|1-Hydroxytricarballylic acid|1-Hydroxypropane-1,2,3-tricarboxylic acid|isocitrate	C6H5O7
C00312[C_c]	L-Xylulose|L-threo-Pentulose|L-Lyxulose	C5H10O5
C00315[C_c]	Spermidine|N-(3-Aminopropyl)-1,4-butane-diamine|spermidine	C7H22N3
C00320[C_c]	Thiosulfate|Hyposulfite|H2S2O3|thiosulfate	O3S2
C00327[C_c]	L-Citrulline|2-Amino-5-ureidovaleric acid|Citrulline|L-citrulline|citrulline	C6H13N3O3
C00327[C_e]	L-Citrulline|2-Amino-5-ureidovaleric acid|Citrulline|L-citrulline|citrulline, extracellular	C6H13N3O3, extracellular
C00329[C_e]	D-Glucosamine|Chitosamine|2-Amino-2-deoxy-D-glucose|GLUM, extracellular	C6H14NO5, extracellular
C00330[C_c]	Deoxyguanosine|2'-Deoxyguanosine|deoxyguanosine	C10H13N5O4
C00332[C_c]	Acetoacetyl-CoA|Acetoacetyl coenzyme A|3-Acetoacetyl-CoA|acetoacetyl-CoA|acetoacetyl-coa	C25H37N7O18P3S
C00333[C_c]	D-Galacturonate|D-Galacturonic acid|D-galacturonate	C6H9O7
C00333[C_e]	D-Galacturonate|D-Galacturonic acid|D-galacturonate, extracellular	C6H9O7, extracellular
C00334[C_c]	4-Aminobutanoate|4-Aminobutanoic acid|4-Aminobutyrate|4-Aminobutyric acid|gamma-Aminobutyric acid|4-Aminobutylate|4-aminobutanoate|GABA|4-aminobutyrate	C4H9NO2
C00334[C_e]	4-Aminobutanoate|4-Aminobutanoic acid|4-Aminobutyrate|4-Aminobutyric acid|gamma-Aminobutyric acid|4-Aminobutylate|4-aminobutanoate|GABA|4-aminobutyrate, extracellular	C4H9NO2, extracellular
C00337[C_c]	(S)-Dihydroorotate|(S)-4,5-Dihydroorotate|L-Dihydroorotate|L-Dihydroorotic acid|Dihydro-L-orotic acid|S-Dihydroorotate|(S)-dihydroorotate	C5H5N2O4
C00341[C_c]	Geranyl diphosphate|Geranyldiphosphate|geranyl diphosphate	C10H18O7P2
C00342[C_c]	trdrd|Reduced thioredoxin|Thioredoxin|Reducedthioredoxin|reduced thioredoxin	C6H9NO2R2S2
C00343[C_c]	trdox|Oxidized thioredoxin|Thioredoxin disulfide|Thioredoxin sulfide|Oxidizedthioredoxin|oxidized thioredoxin	C6H7NO2R2S2
C00346[C_c]	Ethanolamine phosphate|O-Phosphorylethanolamine|Phosphoethanolamine|O-Phosphoethanolamine	C2H8NO4P
C00346[C_e]	Ethanolamine phosphate|O-Phosphorylethanolamine|Phosphoethanolamine|O-Phosphoethanolamine, extracellular	C2H8NO4P, extracellular
C00348[C_c]	Undecaprenyl phosphate|Undecaprenylphosphate|undecaprenyl phosphate	C55H90O4P
C00352[C_c]	D-Glucosamine 6-phosphate|D-Glucosamine phosphate|D-Glucosamine6-phosphate|D-glucosamine 6-phosphate|d-glucosamine-6-phosphate	C6H14NO8P
C00352[C_e]	D-Glucosamine 6-phosphate|D-Glucosamine phosphate|D-Glucosamine6-phosphate|D-glucosamine 6-phosphate|d-glucosamine-6-phosphate, extracellular	C6H14NO8P, extracellular
C00353[C_c]	Geranylgeranyl diphosphate|Geranylgeranyl pyrophosphate|all-trans-Geranylgeranyl diphosphate|all-trans-Geranylgeranyl pyrophosphate	C20H34O7P2
C00356[C_c]	(S)-3-Hydroxy-3-methylglutaryl-CoA|Hydroxymethylglutaryl-CoA|Hydroxymethylglutar oyl coenzyme A|HMG-CoA|3-Hydroxy-3-methylglutaryl-CoA|3-hydroxy-3-methylglutaryl-CoA|(S)-3-hydroxy- 3-methylglutaryl-CoA	C27H40N7O20P3S
C00357[C_c]	N-Acetyl-D-glucosamine 6-phosphate|N-acetyl-D-glucosamine 6-phosphate	C8H15NO9P
C00360[C_c]	dAMP|2'-Deoxyadenosine 5'-phosphate|2'-Deoxyadenosine 5'-monophosphate|Deoxyadenylic acid|Deoxyadenosine monophosphate|damp	C10H13N5O6P
C00361[C_c]	dGDP|2'-Deoxyguanosine 5'-diphosphate|dgdp	C10H13N5O10P2
C00362[C_c]	dGMP|2'-Deoxyguanosine 5'-monophosphate|2'-Deoxyguanosine 5'-phosphate|Deoxyguanylic acid|Deoxyguanosine monophosphate|dgmp	C10H13N5O7P
C00363[C_c]	dTDP|Deoxythymidine 5'-diphosphate|dtdp	C10H14N2O11P2
C00364[C_c]	dTMP|Thymidine 5'-phosphate|Deoxythymidine 5'-phosphate|Thymidylic acid|5'-Thymidylic acid|Thymidine monophosphate|Deoxythymidylic acid|Thymidylate|dtmp	C10H14N2O8P
C00364[C_e]	dTMP|Thymidine 5'-phosphate|Deoxythymidine 5'-phosphate|Thymidylic acid|5'-Thymidylic acid|Thymidine monophosphate|Deoxythymidylic acid|Thymidylate|dtmp, extracellular	C10H14N2O8P, extracellular
C00365[C_c]	dUMP|Deoxyuridylic acid|Deoxyuridine monophosphate|Deoxyuridine 5'-phosphate|2'-Deoxyuridine 5'-phosphate|dump	C9H12N2O8P
C00366[C_c]	Urate|Uric acid|urate	C5H4N4O3
C00366[C_e]	Urate|Uric acid|urate, extracellular	C5H4N4O3, extracellular
C00378[C_c]	Thiamin|Thiamine|Vitamin B1|Aneurin|Antiberiberi factor|thiamine|THI	C12H17N4OS
C00378[C_e]	Thiamin|Thiamine|Vitamin B1|Aneurin|Antiberiberi factor|thiamine|THI, extracellular	C12H17N4OS, extracellular
C00380[C_c]	Cytosine|cytosine	C4H5N3O
C00380[C_e]	Cytosine|cytosine, extracellular	C4H5N3O, extracellular
C00385[C_c]	Xanthine|xanthine|XAN	C5H4N4O2
C00385[C_e]	Xanthine|xanthine|XAN, extracellular	C5H4N4O2, extracellular
[truncated: 1,135 more rows]
