# Supplementary material for: Analysis of the Propionate Metabolism in Bacillus subtilis during 3-Indolacetic Production
Source: Microorganisms. 2022 Nov 28;10(12):2352. doi: 10.3390/microorganisms10122352 (PMC9782769; doi:10.3390/microorganisms10122352)
Supplement: Supplementary file 1 [file microorganisms-10-02352-s001.zip › Supplementary material 8.xlsx]

## Sheet: GENE_LIST from deletion analysi
	Locus Name	Gene name	GO	Clasification		SubClasification
ESENTIAL	BSU31630	mrpD	Transporters	Transporters	1
ESENTIAL	BSU31640	mrpE	Transporters	Transporters	1
ESENTIAL	BSU31650	mrpF	Transporters	Transporters	1
ESENTIAL	BSU31660	mrpG	Transporters	Metabolism	2	Carbon metabolism	1
ESENTIAL	BSU39260	bglH	Carbon metabolism	Metabolism	2	Cofactors	2
ESENTIAL	BSU11610	nadF	Metabolism, Additional metabolic pathways, Biosynthesis of cofactors, Biosynthesis of NAD(P)	Metabolism	2	Cofactors	2
ESENTIAL	BSU29540	ytdI	Metabolism, Additional metabolic pathways, Biosynthesis of cofactors, Biosynthesis of NAD(P)	Metabolism	2	Nitrogen metabolism	3				Transporters		3
ESENTIAL	BSU18450	gltA	Metabolism, Amino acid/ nitrogen metabolism, Biosynthesis/ acquisition of amino acids, Biosynthesis/ acquisition of glutamate/ glutamine/ ammonium assimilation	Metabolism	2	Nitrogen metabolism	3				Metabolism		153	Carbon metabolism	41
ESENTIAL	BSU29010	speD	Metabolism, Additional metabolic pathways, Miscellaneous metabolic pathways, Metabolism of polyamines	Metabolism	2	Carbon metabolism	1							Cofactors	10
ESENTIAL	BSU29220	ytsJ	Metabolism, Carbon metabolism, Utilization of specific carbon sources, Utilization of organic acids	Metabolism	2	Carbon metabolism	1							Nitrogen metabolism	38
ESENTIAL	BSU07640	yflL	Groups of genes, Poorly characterized/ putative enzymes	Metabolism	2	TCA	4							TCA	4
ESENTIAL	BSU29120	mdh	Metabolism, Carbon metabolism, Carbon core metabolism, TCA cycle	Metabolism	2	Nucleotide metabolism	5							Nucleotide metabolism	34
ESENTIAL	BSU27600	rel	Metabolism, Nucleotide metabolism, Metabolism of signalling nucleotides	Metabolism	2	Carbon metabolism	1							Lipid metabolism	25
ESENTIAL	BSU22100	kdgA	Metabolism, Carbon metabolism, Utilization of specific carbon sources, Utilization of hexuronate	Metabolism	2	Carbon metabolism	1							PPP	1
ESENTIAL	BSU28680	glcD	Metabolism, Carbon metabolism, Utilization of specific carbon sources, Utilization of hexuronate	Metabolism	2	Carbon metabolism	1				Cellular processes		64
ESENTIAL	BSU28690	glcF	Metabolism, Carbon metabolism, Utilization of specific carbon sources, Utilization of hexuronate	Metabolism	2	Nitrogen metabolism	3				DNA/RNA replication		6
ESENTIAL	BSU03790	thrD	Metabolism, Amino acid/ nitrogen metabolism, Biosynthesis/ acquisition of amino acids, Biosynthesis/ acquisition of lysine/ threonine	Metabolism	2	Nitrogen metabolism	3				Protein synthesis		23
ESENTIAL	BSU15600	cysC	Metabolism, Additional metabolic pathways, Sulfur metabolism	Metabolism	2	Nitrogen metabolism	3				Total		249		153
ESENTIAL	BSU39920	asnH	Metabolism, Amino acid/ nitrogen metabolism, Biosynthesis/ acquisition of amino acids, Biosynthesis/ acquisition of aspartate/ asparagine	Metabolism	2	Carbon metabolism	1
ESENTIAL	BSU06150	gutB	Metabolism, Carbon metabolism, Utilization of specific carbon sources, Utilization of glucitol	Metabolism	2	Nitrogen metabolism	3
ESENTIAL	BSU38950	yxjH	Metabolism, Amino acid/ nitrogen metabolism, Biosynthesis/ acquisition of amino acids, Biosynthesis/ acquisition of methionine/ S-adenosylmethionine/ based on similarity	Metabolism	2	Nitrogen metabolism	3
ESENTIAL	BSU38960	yxjG	Metabolism, Amino acid/ nitrogen metabolism, Biosynthesis/ acquisition of amino acids, Biosynthesis/ acquisition of methionine/ S-adenosylmethionine/ based on similarity	Metabolism	2	Nitrogen metabolism	3
ESENTIAL	BSU24180	yqiK	Metabolism, Lipid metabolism, Utilization of lipids, Utilization of phospholipids/ based on similarity	Metabolism	2	Nitrogen metabolism	3
ESENTIAL	BSU30300	melA	Metabolism, Carbon metabolism, Utilization of specific carbon sources, Utilization of melibiose	Metabolism	2	Carbon metabolism	1
ESENTIAL	BSU37850	spsG	Metabolism, Additional metabolic pathways, Miscellaneous metabolic pathways, Biosynthesis of legionaminic acid (for spore crust))	Metabolism	2	Carbon metabolism	1
ESENTIAL	BSU00680		Metabolism, Nucleotide metabolism, Biosynthesis/ acquisition of nucleotides, Purine salvage and interconversion	Metabolism	2	Nucleotide metabolism	5
ESENTIAL	BSU32130		Metabolism, Nucleotide metabolism, Biosynthesis/ acquisition of nucleotides, Purine salvage and interconversion	Metabolism	2	Nucleotide metabolism	5
ESENTIAL	BSU09670		Cellular processes, Cell envelope and cell division, Cell wall synthesis, Biosynthesis of peptidoglycan	Cellular processes	3
ESENTIAL	BSU27770		Groups of genes, Poorly characterized/ putative enzymes	Metabolism	2	Carbon metabolism	1
ESENTIAL	BSU39700		Metabolism, Carbon metabolism, Utilization of specific carbon sources, Utilization of inositol	Metabolism	2	Carbon metabolism	1
ESENTIAL	BSU14670		Groups of genes, Proteins of unknown function	Metabolism	2	Carbon metabolism	1
ESENTIAL	BSU24550		Metabolism, Amino acid/ nitrogen metabolism, Utilization of amino acids, Utilization of threonine/ glycine	Metabolism	2	Nitrogen metabolism	3
ESENTIAL	BSU24560		Metabolism, Amino acid/ nitrogen metabolism, Utilization of amino acids, Utilization of threonine/ glycine	Metabolism	2	Nitrogen metabolism	3
ESENTIAL	BSU24570		Metabolism, Amino acid/ nitrogen metabolism, Utilization of amino acids, Utilization of threonine/ glycine	Metabolism	2	Nitrogen metabolism	3
ESENTIAL	BSU18480		Metabolism, Amino acid/ nitrogen metabolism, Biosynthesis/ acquisition of amino acids, Biosynthesis/ acquisition of proline	Metabolism	2	Nitrogen metabolism	3
ESENTIAL	BSU23800		Metabolism, Amino acid/ nitrogen metabolism, Biosynthesis/ acquisition of amino acids, Biosynthesis/ acquisition of proline	Metabolism	2	Nitrogen metabolism	3
ESENTIAL	BSU04170		Groups of genes, Poorly characterized/ putative enzymes	Metabolism	2	Nitrogen metabolism	3
ESENTIAL	BSU10360		Groups of genes, Poorly characterized/ putative enzymes	Metabolism	2	Nitrogen metabolism	3
ESENTIAL	BSU17180		Metabolism, Additional metabolic pathways, Miscellaneous metabolic pathways, Biosynthesis of antibacterial compounds	Metabolism	2	Nitrogen metabolism	3
ESENTIAL	BSU31980		Cellular processes, Homeostasis, Acquisition of iron, Acquisition of iron / Other	Cellular processes	3
ESENTIAL	BSU19630		Metabolism, Nucleotide metabolism, Biosynthesis/ acquisition of nucleotides, Purine salvage and interconversion	Metabolism	2	Nucleotide metabolism	5
ESENTIAL	BSU23490		Metabolism, Nucleotide metabolism, Biosynthesis/ acquisition of nucleotides, Purine salvage and interconversion	Metabolism	2	Nucleotide metabolism	5
ESENTIAL	BSU31990		Cellular processes, Homeostasis, Acquisition of iron, Acquisition of iron / Other	Cellular processes	3
ESENTIAL	BSU29190		Metabolism, Carbon metabolism, Carbon core metabolism, Glycolysis	Metabolism	2	Lipid metabolism	6
ESENTIAL	BSU10810		Metabolism, Lipid metabolism, Biosynthesis of lipids, Biosynthesis of isoprenoids	Metabolism	2	Lipid metabolism	6
ESENTIAL	BSU11650		Metabolism, Additional metabolic pathways, Biosynthesis of cofactors, Biosynthesis/ acquisition of thiamine	Metabolism	2	Carbon metabolism	1
ESENTIAL	BSU03990		Metabolism, Carbon metabolism, Utilization of specific carbon sources, Utilization of mannitol	Metabolism	2	Carbon metabolism	1
ESENTIAL	BSU34550		Metabolism, Carbon metabolism, Utilization of specific carbon sources, Utilization of starch/ maltodextrin	Metabolism	2	Lipid metabolism	6
ESENTIAL	BSU28540		Metabolism, Lipid metabolism, Utilization of lipids, Utilization of fatty acids	Metabolism	2	Lipid metabolism	6
ESENTIAL	BSU28170		Metabolism, Additional metabolic pathways, Biosynthesis of cofactors, Biosynthesis of heme/ siroheme	Metabolism	2	Carbon metabolism	1
ESENTIAL	BSU22930		Groups of genes, Membrane proteins	Metabolism	2	Carbon metabolism	1
ESENTIAL	BSU37540		Groups of genes, Poorly characterized/ putative enzymes	Metabolism	2	Nitrogen metabolism	3
ESENTIAL	BSU13580		Metabolism, Amino acid/ nitrogen metabolism, Biosynthesis/ acquisition of amino acids, Biosynthesis/ acquisition of methionine/ S-adenosylmethionine	Metabolism	2	Nitrogen metabolism	3
ESENTIAL	BSU10950		Lifestyles, Sporulation, Sporulation proteins, Sporulation proteins/ other	Cellular processes	3
ESENTIAL	BSU32610		Metabolism, Carbon metabolism, Utilization of specific carbon sources, Utilization of amino sugars	Metabolism	2	Carbon metabolism	1
ESENTIAL	BSU03300		Metabolism, Electron transport and ATP synthesis, Respiration, Anaerobic respiration	Metabolism	2	Carbon metabolism	1
ESENTIAL	BSU03310		Metabolism, Amino acid/ nitrogen metabolism, Utilization of nitrogen sources other than amino acids, Utilization of nitrate/ nitrite	Metabolism	2	Nitrogen metabolism	3
ESENTIAL	BSU13910		Cellular processes, Transporters, Phosphotransferase system, General PTS proteins	Cellular processes	3
ESENTIAL	BSU30270		Cellular processes, Transporters, ABC transporters, Importers, Uptake of carbon sources	Cellular processes	3
ESENTIAL	BSU31540		Cellular processes, Transporters, ABC transporters, Importers, Uptake of carbon sources	Cellular processes	3
ESENTIAL	BSU30740		Cellular processes, Transporters, ABC transporters, Importers, Uptake of ions	Cellular processes	3
ESENTIAL	BSU30750		Cellular processes, Transporters, ABC transporters, Importers, Uptake of ions	Cellular processes	3
ESENTIAL	BSU33730		Cellular processes, Transporters, ABC transporters, Importers, Uptake of compatible solutes for osmoprotection	Cellular processes	3
ESENTIAL	BSU29350		Cellular processes, Transporters, ABC transporters, Importers, Uptake of amino acids	Cellular processes	3
ESENTIAL	BSU29360		Cellular processes, Transporters, ABC transporters, Importers, Uptake of amino acids	Cellular processes	3
ESENTIAL	BSU29380		Cellular processes, Transporters, ABC transporters, Importers, Uptake of amino acids	Cellular processes	3
ESENTIAL	BSU06970		Cellular processes, Transporters, ABC transporters, Importers, Uptake of amino acids	Cellular processes	3
ESENTIAL	BSU06980		Cellular processes, Transporters, ABC transporters, Importers, Uptake of carbon sources	Cellular processes	3
ESENTIAL	BSU06990		Cellular processes, Transporters, ABC transporters, Importers, Uptake of carbon sources	Cellular processes	3
ESENTIAL	BSU07110		Cellular processes, Transporters, ABC transporters, Unknown ABC transporters	Cellular processes	3
ESENTIAL	BSU08830		Cellular processes, Transporters, ABC transporters, Importers, Uptake of ions	Cellular processes	3
ESENTIAL	BSU08840		Cellular processes, Transporters, ABC transporters, Importers, Uptake of ions	Cellular processes	3
ESENTIAL	BSU08850		Cellular processes, Transporters, ABC transporters, Importers, Uptake of ions	Cellular processes	3
ESENTIAL	BSU28730		Cellular processes, Transporters, ABC transporters, Importers, Uptake of carbon sources	Cellular processes	3
ESENTIAL	BSU28740		Cellular processes, Transporters, ABC transporters, Importers, Uptake of carbon sources	Cellular processes	3
ESENTIAL	BSU28750		Cellular processes, Transporters, ABC transporters, Importers, Uptake of carbon sources	Cellular processes	3
ESENTIAL	BSU15650		Cellular processes, Homeostasis, Metal ion homeostasis (K, Na, Ca, Mg), Metal ion homeostasis/ Other	Cellular processes	3
ESENTIAL	BSU13210		Cellular processes, Transporters, ECF transporter, Class I ECF transporter	Cellular processes	3
ESENTIAL	BSU13240		Cellular processes, Transporters, ECF transporter, Class I ECF transporter	Cellular processes	3
ESENTIAL	BSU02980		Cellular processes, Transporters, ECF transporter, Class I ECF transporter	Cellular processes	3
ESENTIAL	BSU02990		Cellular processes, Transporters, ECF transporter, Class I ECF transporter	Cellular processes	3
ESENTIAL	BSU03000		Cellular processes, Transporters, ECF transporter, Class I ECF transporter	Cellular processes	3
ESENTIAL	BSU09070		Cellular processes, Transporters, ABC transporters, Exporters, Exporters of unknown function	Cellular processes	3
ESENTIAL	BSU22060		Cellular processes, Transporters, Transporters/ other, Nucleotide/ nucleoside transporter	Cellular processes	3
ESENTIAL	BSU07940		Lifestyles, Coping with stress, Coping with hypo-osmotic stress	Cellular processes	3
ESENTIAL	BSU02340		Cellular processes, Transporters, Transporters/ other, Amino acid transporters, Dicarboxylate/amino acid:cation symporter	DNA/RNA replication	4
ESENTIAL	BSU20500		Information processing, Genetics, DNA replication	DNA/RNA replication	4
ESENTIAL	BSU10220		Cellular processes, Transporters, Transporters/ other, Amino acid transporters, Solute:sodium symporter family	Cellular processes	3
ESENTIAL	BSU39390		Cellular processes, Transporters, Transporters/ other, Amino acid transporters, APC superfamily	Cellular processes	3
ESENTIAL	BSU38240		Cellular processes, Transporters, Transporters/ other, Amino acid transporters, Solute:sodium symporter family	Cellular processes	3
ESENTIAL	BSU27760		Lifestyles, Sporulation, Sporulation proteins, Sporulation proteins/ other	DNA/RNA replication	4
ESENTIAL	BSU27090		Cellular processes, Transporters, Transporters/ other, Amino acid transporters, APC superfamily	Cellular processes	3
ESENTIAL	BSU33960		Cellular processes, Transporters, Transporters/ other, Carbohydrate transporter	Cellular processes	3
ESENTIAL	BSU39270		Cellular processes, Transporters, Phosphotransferase system, Sugar specific PTS proteins	Cellular processes	3
ESENTIAL	BSU30070		Cellular processes, Transporters, Transporters/ other, Uptake of compatible solutes	Cellular processes	3
ESENTIAL	BSU05340		Cellular processes, Transporters, Transporters/ other, Metal ion transporter	Cellular processes	3
ESENTIAL	BSU25790		Cellular processes, Transporters, Transporters/ other, Metal ion transporter	Cellular processes	3
ESENTIAL	BSU05820		Cellular processes, Transporters, Phosphotransferase system, Sugar specific PTS proteins	Cellular processes	3
ESENTIAL	BSU36120		Cellular processes, Transporters, Transporters/ other, Other exporters	Cellular processes	3
ESENTIAL	BSU40070		Cellular processes, Transporters, Transporters/ other, Carbohydrate transporter	Cellular processes	3
ESENTIAL	BSU03920		Cellular processes, Transporters, Transporters/ other, Carbohydrate transporter	Metabolism	2	Cofactors	7
ESENTIAL	BSU15700		Metabolism, Additional metabolic pathways, Biosynthesis of cofactors, Biosynthesis of coenzyme A	Metabolism	2	Cofactors	7
ESENTIAL	BSU22430		Metabolism, Additional metabolic pathways, Biosynthesis of cofactors, Biosynthesis of coenzyme A	Metabolism	2	Cofactors	7
ESENTIAL	BSU22420		Metabolism, Additional metabolic pathways, Biosynthesis of cofactors, Biosynthesis of coenzyme A	Metabolism	2	Cofactors	7
ESENTIAL	BSU00760		Metabolism, Additional metabolic pathways, Biosynthesis of cofactors, Biosynthesis of folate	Metabolism	2	Cofactors	7
ESENTIAL	BSU25640		Metabolism, Additional metabolic pathways, Biosynthesis of cofactors, Biosynthesis of NAD(P)	Metabolism	2	Cofactors	7
ESENTIAL	BSU03130		Metabolism, Additional metabolic pathways, Biosynthesis of cofactors, Biosynthesis of NAD(P	Metabolism	2	Cofactors	7
ESENTIAL	BSU00750		Metabolism, Amino acid/ nitrogen metabolism, Biosynthesis/ acquisition of amino acids, Biosynthesis/ acquisition of aromatic amino acids	Metabolism	2	Nitrogen metabolism	3
ESENTIAL	BSU21810		Metabolism, Additional metabolic pathways, Biosynthesis of cofactors, Biosynthesis of folate	Metabolism	2	Cofactors	7
ESENTIAL	BSU36920		Metabolism, Carbon metabolism, Carbon core metabolism, Pentose phosphate pathway	Metabolism	2	PPP	8
ESENTIAL	BSU30550		Metabolism, Amino acid/ nitrogen metabolism, Biosynthesis/ acquisition of amino acids, Biosynthesis/ acquisition of methionine/ S-adenosylmethionine	Metabolism	2	Nitrogen metabolism	3
ESENTIAL	BSU00770		Metabolism, Additional metabolic pathways, Biosynthesis of cofactors, Biosynthesis of folate	Metabolism	2	Nitrogen metabolism	3
ESENTIAL	BSU06440		Metabolism, Nucleotide metabolism, Biosynthesis/ acquisition of nucleotides, Biosynthesis/ acquisition of purine nucleotides	Metabolism	2	Nucleotide metabolism	5
ESENTIAL	BSU31350		Metabolism, Carbon metabolism, Carbon core metabolism, Glycolysis	Cellular processes	3
ESENTIAL	BSU01770		Cellular processes, Cell envelope and cell division, Cell wall synthesis, Biosynthesis of peptidoglycan	Cellular processes	3
ESENTIAL	BSU01780		Cellular processes, Cell envelope and cell division, Cell wall synthesis, Biosynthesis of peptidoglycan	Cellular processes	3
ESENTIAL	BSU32110		Metabolism, Electron transport and ATP synthesis, Electron transport/ other	Cellular processes	3
ESENTIAL	BSU35740		Cellular processes, Cell envelope and cell division, Cell wall synthesis, Biosynthesis of teichoic acid	Cellular processes	3
ESENTIAL	BSU00780		Metabolism, Additional metabolic pathways, Biosynthesis of cofactors, Biosynthesis of folate	Cellular processes	3
ESENTIAL	BSU11340		Cellular processes, Cell envelope and cell division, Membrane dynamics	Metabolism	2	Lipid metabolism	6
ESENTIAL	BSU15900		Metabolism, Lipid metabolism, Biosynthesis of lipids, Biosynthesis of fatty acids	Metabolism	2	Lipid metabolism	6
ESENTIAL	BSU22440		Metabolism, Lipid metabolism, Biosynthesis of lipids, Biosynthesis of fatty acids	Metabolism	2	Lipid metabolism	6
ESENTIAL	BSU24340		Metabolism, Lipid metabolism, Biosynthesis of lipids, Biosynthesis of fatty acids	Metabolism	2	Lipid metabolism	6
ESENTIAL	BSU24350		Metabolism, Lipid metabolism, Biosynthesis of lipids, Biosynthesis of fatty acids	Metabolism	2	Lipid metabolism	6
ESENTIAL	BSU29200		Metabolism, Lipid metabolism, Biosynthesis of lipids, Biosynthesis of fatty acids	Metabolism	2	Lipid metabolism	6
ESENTIAL	BSU29210		Metabolism, Lipid metabolism, Biosynthesis of lipids, Biosynthesis of fatty acids	Metabolism	2	Lipid metabolism	6
ESENTIAL	BSU22620		Metabolism, Amino acid/ nitrogen metabolism, Biosynthesis/ acquisition of amino acids, Biosynthesis/ acquisition of aromatic amino acids	Metabolism	2	Nitrogen metabolism	3
ESENTIAL	BSU13350		Lifestyles, Sporulation, Sporulation proteins, Newly identified sporulation proteins (based on transcription profiling)	Cellular processes	3
ESENTIAL	BSU36370		Metabolism, Lipid metabolism, Biosynthesis of lipids, Biosynthesis of fatty acids	Metabolism	2	Lipid metabolism	6
ESENTIAL	BSU00930		Metabolism, Amino acid/ nitrogen metabolism, Biosynthesis/ acquisition of amino acids, Biosynthesis/ acquisition of cysteine	Metabolism	2	Nitrogen metabolism	3
ESENTIAL	BSU00900		Metabolism, Lipid metabolism, Biosynthesis of lipids, Biosynthesis of isoprenoids	Metabolism	2	Lipid metabolism	6
ESENTIAL	BSU00460		Metabolism, Lipid metabolism, Biosynthesis of lipids, Biosynthesis of isoprenoids	Metabolism	2	Lipid metabolism	6
ESENTIAL	BSU24270		Metabolism, Lipid metabolism, Biosynthesis of lipids, Biosynthesis of isoprenoids	Metabolism	2	Lipid metabolism	6
ESENTIAL	BSU00910		Metabolism, Lipid metabolism, Biosynthesis of lipids, Biosynthesis of isoprenoids	Metabolism	2	Lipid metabolism	6
ESENTIAL	BSU16550		Metabolism, Lipid metabolism, Biosynthesis of lipids, Biosynthesis of isoprenoids	Metabolism	2	Lipid metabolism	6
ESENTIAL	BSU25160		Metabolism, Lipid metabolism, Biosynthesis of lipids, Biosynthesis of isoprenoids	Metabolism	2	Lipid metabolism	6
ESENTIAL	BSU25070		Metabolism, Lipid metabolism, Biosynthesis of lipids, Biosynthesis of isoprenoids	Metabolism	2	Lipid metabolism	6
ESENTIAL	BSU32260		Metabolism, Amino acid/ nitrogen metabolism, Biosynthesis/ acquisition of amino acids, Biosynthesis/ acquisition of methionine/ S-adenosylmethionine	Metabolism	2	Lipid metabolism	6
ESENTIAL	BSU16540		Metabolism, Lipid metabolism, Biosynthesis of lipids, Biosynthesis of phospholipids	Metabolism	2	Lipid metabolism	6
ESENTIAL	BSU15890		Cellular processes, Cell envelope and cell division, Cell division, Other genes	Cellular processes	3
ESENTIAL	BSU18070		Metabolism, Lipid metabolism, Biosynthesis of lipids, Biosynthesis of phospholipids	Metabolism	2	Lipid metabolism	6
ESENTIAL	BSU09540		Metabolism, Lipid metabolism, Biosynthesis of lipids, Biosynthesis of phospholipids	Metabolism	2	Lipid metabolism	6
ESENTIAL	BSU37150		Metabolism, Nucleotide metabolism, Biosynthesis/ acquisition of nucleotides, Biosynthesis/ acquisition of pyrimidine nucleotides	Metabolism	2	Nucleotide metabolism	5
ESENTIAL	BSU16920		Metabolism, Lipid metabolism, Biosynthesis of lipids, Biosynthesis of phospholipids	Metabolism	2	Lipid metabolism	6
ESENTIAL	BSU17370		Metabolism, Nucleotide metabolism, Biosynthesis/ acquisition of nucleotides, Biosynthesis/ acquisition of nucleotides/ other	Metabolism	2	Nucleotide metabolism	5
ESENTIAL	BSU17380		Metabolism, Nucleotide metabolism, Biosynthesis/ acquisition of nucleotides, Biosynthesis/ acquisition of nucleotides/ other	Metabolism	2	Nucleotide metabolism	5
ESENTIAL	BSU17390		Metabolism, Nucleotide metabolism, Biosynthesis/ acquisition of nucleotides, Biosynthesis/ acquisition of nucleotides/ other	Metabolism	2	Nucleotide metabolism	5
ESENTIAL	BSU35660		Cellular processes, Cell envelope and cell division, Cell wall synthesis, Biosynthesis of teichoic acid	Cellular processes	3
ESENTIAL	BSU00500		Cellular processes, Cell envelope and cell division, Cell wall synthesis, Biosynthesis of peptidoglycan	Metabolism	2	Nitrogen metabolism	3
ESENTIAL	BSU28290		Metabolism, Amino acid/ nitrogen metabolism, Biosynthesis/ acquisition of amino acids, Biosynthesis/ acquisition of branched-chain amino acids	Metabolism	2	Nitrogen metabolism	3
ESENTIAL	BSU29060		Metabolism, Additional metabolic pathways, Biosynthesis of cofactors, Biosynthesis of coenzyme A	Metabolism	2	Carbon metabolism	1
ESENTIAL	BSU37660		Metabolism, Carbon metabolism, Carbon core metabolism, Overflow metabolism	Metabolism	2	Carbon metabolism	1
ESENTIAL	BSU18000		Metabolism, Carbon metabolism, Carbon core metabolism, TCA cycle	Metabolism	2	TCA	4
ESENTIAL	BSU15020		Cellular processes, Cell envelope and cell division, Cell wall/ other/ based on similarity	Cellular processes	3
ESENTIAL	BSU04640		Cellular processes, Cell envelope and cell division, Cell wall synthesis, Biosynthesis of peptidoglycan	Cellular processes	3
ESENTIAL	BSU28280		Metabolism, Amino acid/ nitrogen metabolism, Biosynthesis/ acquisition of amino acids, Biosynthesis/ acquisition of branched-chain amino acids	Metabolism	2	Nitrogen metabolism	3
ESENTIAL	BSU11010		Metabolism, Amino acid/ nitrogen metabolism, Biosynthesis/ acquisition of amino acids, Biosynthesis/ acquisition of methionine/ S-adenosylmethionine/ based on similarity	Metabolism	2	Nitrogen metabolism	3
ESENTIAL	BSU24030		Metabolism, Amino acid/ nitrogen metabolism, Utilization of amino acids, Utilization of branched-chain amino acids	Metabolism	2	Nitrogen metabolism	3
ESENTIAL	BSU28250		Metabolism, Amino acid/ nitrogen metabolism, Biosynthesis/ acquisition of amino acids, Biosynthesis/ acquisition of branched-chain amino acids	Metabolism	2	Nitrogen metabolism	3
ESENTIAL	BSU28260		Metabolism, Amino acid/ nitrogen metabolism, Biosynthesis/ acquisition of amino acids, Biosynthesis/ acquisition of branched-chain amino acids	Metabolism	2	Nitrogen metabolism	3
ESENTIAL	BSU28270		Metabolism, Amino acid/ nitrogen metabolism, Biosynthesis/ acquisition of amino acids, Biosynthesis/ acquisition of branched-chain amino acids	Metabolism	2	Nitrogen metabolism	3
ESENTIAL	BSU21870		Metabolism, Amino acid/ nitrogen metabolism, Biosynthesis/ acquisition of amino acids, Biosynthesis/ acquisition of branched-chain amino acids	Metabolism	2	Nitrogen metabolism	3
ESENTIAL	BSU24040		Metabolism, Amino acid/ nitrogen metabolism, Utilization of amino acids, Utilization of branched-chain amino acids	Metabolism	2	Nitrogen metabolism	3
ESENTIAL	BSU24050		Metabolism, Amino acid/ nitrogen metabolism, Utilization of amino acids, Utilization of branched-chain amino acids	Metabolism	2	Nitrogen metabolism	3
ESENTIAL	BSU18090		Information processing, Genetics, DNA condensation/ segregation	DNA/RNA replication	4
ESENTIAL	BSU01070		Information processing, RNA synthesis and degradation, Transcription, RNA polymerase	DNA/RNA replication	4
ESENTIAL	BSU01080		Information processing, RNA synthesis and degradation, Transcription, RNA polymerase	DNA/RNA replication	4
ESENTIAL	BSU35530		Cellular processes, Cell envelope and cell division, Cell wall synthesis, Biosynthesis of teichoic acid	Cellular processes	3
ESENTIAL	BSU02290		Metabolism, Lipid metabolism, Biosynthesis of lipids, Biosynthesis of phospholipids	Metabolism	2	Lipid metabolism	6
ESENTIAL	BSU35720		Cellular processes, Cell envelope and cell division, Cell wall synthesis, Biosynthesis of teichoic acid	Cellular processes	3
ESENTIAL	BSU01100		Information processing, Protein synthesis, modification and degradation, Translation, Ribosomal proteins	Protein synthesis	5
ESENTIAL	BSU01110		Information processing, Protein synthesis, modification and degradation, Translation, Ribosomal proteins	Protein synthesis	5
ESENTIAL	BSU01150		Information processing, Protein synthesis, modification and degradation, Translation, Ribosomal proteins	Protein synthesis	5
ESENTIAL	BSU01160		Information processing, Protein synthesis, modification and degradation, Translation, Ribosomal proteins	Protein synthesis	5
ESENTIAL	BSU01170		Information processing, Protein synthesis, modification and degradation, Translation, Ribosomal proteins	Protein synthesis	5
ESENTIAL	BSU01180		Information processing, Protein synthesis, modification and degradation, Translation, Ribosomal proteins	Protein synthesis	5
ESENTIAL	BSU01190		Information processing, Protein synthesis, modification and degradation, Translation, Ribosomal proteins	Protein synthesis	5
ESENTIAL	BSU01200		Information processing, Protein synthesis, modification and degradation, Translation, Ribosomal proteins	Protein synthesis	5
ESENTIAL	BSU01210		Information processing, Protein synthesis, modification and degradation, Translation, Ribosomal proteins	Protein synthesis	5
ESENTIAL	BSU01330		Information processing, Protein synthesis, modification and degradation, Translation, Ribosomal proteins	Protein synthesis	5
ESENTIAL	BSU01340		Information processing, Protein synthesis, modification and degradation, Translation, Ribosomal proteins	Protein synthesis	5
ESENTIAL	BSU01350		Information processing, Protein synthesis, modification and degradation, Translation, Ribosomal proteins	Protein synthesis	5
ESENTIAL	BSU01400		Information processing, Protein synthesis, modification and degradation, Translation, Ribosomal proteins	Protein synthesis	5
ESENTIAL	BSU01500		Information processing, Protein synthesis, modification and degradation, Translation, Ribosomal proteins	Protein synthesis	5
ESENTIAL	BSU15080		Information processing, Protein synthesis, modification and degradation, Translation, Ribosomal proteins	Protein synthesis	5
ESENTIAL	BSU15730		Information processing, Protein synthesis, modification and degradation, Translation, Ribosomal proteins	Protein synthesis	5
ESENTIAL	BSU15820		Information processing, Protein synthesis, modification and degradation, Translation, Ribosomal proteins	Protein synthesis	5
ESENTIAL	BSU16490		Information processing, Protein synthesis, modification and degradation, Translation, Ribosomal proteins	Protein synthesis	5
ESENTIAL	BSU16680		Information processing, Protein synthesis, modification and degradation, Translation, Ribosomal proteins	Protein synthesis	5
ESENTIAL	BSU24900		Information processing, Protein synthesis, modification and degradation, Translation, Ribosomal proteins	Protein synthesis	5
ESENTIAL	BSU27940		Information processing, Protein synthesis, modification and degradation, Translation, Ribosomal proteins	Protein synthesis	5
ESENTIAL	BSU40910		Information processing, Protein synthesis, modification and degradation, Translation, Ribosomal proteins	Protein synthesis	5
ESENTIAL	BSU28300		Metabolism, Amino acid/ nitrogen metabolism, Biosynthesis/ acquisition of amino acids, Biosynthesis/ acquisition of branched-chain amino acids	Metabolism	2	Nitrogen metabolism	3
ESENTIAL	BSU28310		Metabolism, Amino acid/ nitrogen metabolism, Biosynthesis/ acquisition of amino acids, Biosynthesis/ acquisition of branched-chain amino acids	Metabolism	2	Nitrogen metabolism	3
ESENTIAL	BSU21920		Cellular processes, Cell envelope and cell division, Cell shape	Cellular processes	3
ESENTIAL	BSU00740		Metabolism, Additional metabolic pathways, Biosynthesis of cofactors, Biosynthesis of folate	Metabolism	2	Carbon metabolism	1
ESENTIAL	BSU25310		Cellular processes, Cell envelope and cell division, Cell wall synthesis, Biosynthesis of lipoteichoic acid	Cellular processes	3
ESENTIAL	BSU15680		Metabolism, Nucleotide metabolism, Biosynthesis/ acquisition of nucleotides, Biosynthesis/ acquisition of purine nucleotides	Metabolism	2	Carbon metabolism	1
ESENTIAL	BSU21910		Metabolism, Amino acid/ nitrogen metabolism, Biosynthesis/ acquisition of amino acids, Biosynthesis/ acquisition of methionine/ S-adenosylmethionine	Metabolism	2	Carbon metabolism	1
ESENTIAL	BSU00280		Metabolism, Nucleotide metabolism, Biosynthesis/ acquisition of nucleotides, Biosynthesis/ acquisition of pyrimidine nucleotides	Metabolism	2	Carbon metabolism	1
ESENTIAL	BSU30820		Metabolism, Additional metabolic pathways, Biosynthesis of cofactors, Biosynthesis of menaquinone	Metabolism	2	Carbon metabolism	1
ESENTIAL	BSU24280		Metabolism, Lipid metabolism, Biosynthesis of lipids, Biosynthesis of isoprenoids	Metabolism	2	Carbon metabolism	1
ESENTIAL	BSU22740		Metabolism, Additional metabolic pathways, Biosynthesis of cofactors, Biosynthesis of menaquinone	Metabolism	2	Carbon metabolism	1
ESENTIAL	BSU22760		Metabolism, Additional metabolic pathways, Biosynthesis of cofactors, Biosynthesis of menaquinone	Metabolism	2	Carbon metabolism	1
ESENTIAL	BSU30790		Metabolism, Additional metabolic pathways, Biosynthesis of cofactors, Biosynthesis of menaquinone	Metabolism	2	Carbon metabolism	1
ESENTIAL	BSU30780		Metabolism, Additional metabolic pathways, Biosynthesis of cofactors, Biosynthesis of menaquinone	Metabolism	2	Carbon metabolism	1
ESENTIAL	BSU30800		Metabolism, Additional metabolic pathways, Biosynthesis of cofactors, Biosynthesis of menaquinone	Metabolism	2	Carbon metabolism	1
ESENTIAL	BSU22750		Metabolism, Additional metabolic pathways, Biosynthesis of cofactors, Biosynthesis of menaquinone	Metabolism	2	Carbon metabolism	1
ESENTIAL	BSU38490		Metabolism, Additional metabolic pathways, Biosynthesis of cofactors, Biosynthesis of menaquinone	Metabolism	2	Carbon metabolism	1
ESENTIAL	BSU34920		Metabolism, Amino acid/ nitrogen metabolism, Biosynthesis/ acquisition of amino acids, Biosynthesis/ acquisition of histidine	Metabolism	2	Carbon metabolism	1
ESENTIAL	BSU34930		Information processing, Protein synthesis, modification and degradation, Translation, Aminoacyl-tRNA synthetases	Protein synthesis	5
ESENTIAL	BSU34860		Metabolism, Amino acid/ nitrogen metabolism, Biosynthesis/ acquisition of amino acids, Biosynthesis/ acquisition of histidine	Metabolism	2	Nitrogen metabolism	5
ESENTIAL	BSU34880		Metabolism, Amino acid/ nitrogen metabolism, Biosynthesis/ acquisition of amino acids, Biosynthesis/ acquisition of histidine	Metabolism	2	Nitrogen metabolism	5
ESENTIAL	BSU33430		Metabolism, Additional metabolic pathways, Sulfur metabolism	Metabolism	2	Carbon metabolism	1
ESENTIAL	BSU33440		Metabolism, Additional metabolic pathways, Sulfur metabolism	Metabolism	2	Carbon metabolism	1
ESENTIAL	BSU35750		Cellular processes, Cell envelope and cell division, Cell wall synthesis, Biosynthesis of teichoic acid	Cellular processes	3
ESENTIAL	BSU35760		Cellular processes, Cell envelope and cell division, Cell wall synthesis, Biosynthesis of teichoic acid	Cellular processes	3
ESENTIAL	BSU16510		Metabolism, Nucleotide metabolism, Biosynthesis/ acquisition of nucleotides, Biosynthesis/ acquisition of pyrimidine nucleotides	Metabolism	2	Nucleotide metabolism	5
ESENTIAL	BSU00510		Metabolism, Amino acid/ nitrogen metabolism, Biosynthesis/ acquisition of amino acids, Biosynthesis/ acquisition of histidine	Metabolism	2	Nitrogen metabolism	5
ESENTIAL	BSU11870		Metabolism, Amino acid/ nitrogen metabolism, Biosynthesis/ acquisition of amino acids, Biosynthesis/ acquisition of methionine/ S-adenosylmethionine	Metabolism	2	Nitrogen metabolism	5
ESENTIAL	BSU15550		Metabolism, Nucleotide metabolism, Biosynthesis/ acquisition of nucleotides, Biosynthesis/ acquisition of pyrimidine nucleotides	Metabolism	2	Nucleotide metabolism	5
ESENTIAL	BSU15490		Metabolism, Nucleotide metabolism, Biosynthesis/ acquisition of nucleotides, Biosynthesis/ acquisition of pyrimidine nucleotides	Metabolism	2	Nucleotide metabolism	5
ESENTIAL	BSU15530		Metabolism, Nucleotide metabolism, Biosynthesis/ acquisition of nucleotides, Biosynthesis/ acquisition of pyrimidine nucleotides	Metabolism	2	Nucleotide metabolism	5
ESENTIAL	BSU15540		Metabolism, Nucleotide metabolism, Biosynthesis/ acquisition of nucleotides, Biosynthesis/ acquisition of pyrimidine nucleotides	Metabolism	2	Nucleotide metabolism	5
ESENTIAL	BSU15560		Metabolism, Nucleotide metabolism, Biosynthesis/ acquisition of nucleotides, Biosynthesis/ acquisition of pyrimidine nucleotides	Metabolism	2	Nucleotide metabolism	5
ESENTIAL	BSU15500		Metabolism, Nucleotide metabolism, Biosynthesis/ acquisition of nucleotides, Biosynthesis/ acquisition of pyrimidine nucleotides	Metabolism	2	Nucleotide metabolism	5
ESENTIAL	BSU27870		Metabolism, Additional metabolic pathways, Biosynthesis of cofactors, Biosynthesis of NAD(P)	Metabolism	2	Carbon metabolism	1
ESENTIAL	BSU29130		Metabolism, Carbon metabolism, Carbon core metabolism, TCA cycle	Metabolism	2	TCA	4
ESENTIAL	BSU01370		Metabolism, Nucleotide metabolism, Biosynthesis/ acquisition of nucleotides, Biosynthesis/ acquisition of pyrimidine nucleotides	Metabolism	2	Nitrogen metabolism	5
ESENTIAL	BSU36510		Cellular processes, Transporters, Transporters/ other, Uptake of other small ions	Cellular processes	3
ESENTIAL	BSU17460		Metabolism, Amino acid/ nitrogen metabolism, Biosynthesis/ acquisition of amino acids, Biosynthesis/ acquisition of glutamate/ glutamine/ ammonium assimilation	Metabolism	2	Nitrogen metabolism	5
ESENTIAL	BSU37120		Metabolism, Carbon metabolism, Carbon core metabolism, Glycolysis	Metabolism	2	Carbon metabolism	1
ESENTIAL	BSU16750		Cellular processes, Cell envelope and cell division, Cell wall synthesis, Biosynthesis of peptidoglycan	Cellular processes	3
ESENTIAL	BSU06520		Metabolism, Nucleotide metabolism, Biosynthesis/ acquisition of nucleotides, Biosynthesis/ acquisition of purine nucleotides	Metabolism	2	Nucleotide metabolism	5
ESENTIAL	BSU14860		Metabolism, Carbon metabolism, Carbon core metabolism, TCA cycle	Metabolism	2	TCA	4
ESENTIAL	BSU06490		Metabolism, Nucleotide metabolism, Biosynthesis/ acquisition of nucleotides, Biosynthesis/ acquisition of purine nucleotides	Metabolism	2	Nucleotide metabolism	5
ESENTIAL	BSU06530		Metabolism, Nucleotide metabolism, Biosynthesis/ acquisition of nucleotides, Biosynthesis/ acquisition of purine nucleotides	Metabolism	2	Nucleotide metabolism	5
ESENTIAL	BSU06500		Metabolism, Nucleotide metabolism, Biosynthesis/ acquisition of nucleotides, Biosynthesis/ acquisition of purine nucleotides	Metabolism	2	Nucleotide metabolism	5
ESENTIAL	BSU06460		Metabolism, Nucleotide metabolism, Biosynthesis/ acquisition of nucleotides, Biosynthesis/ acquisition of purine nucleotides	Metabolism	2	Nucleotide metabolism	5
ESENTIAL	BSU06470		Metabolism, Nucleotide metabolism, Biosynthesis/ acquisition of nucleotides, Biosynthesis/ acquisition of purine nucleotides	Metabolism	2	Nucleotide metabolism	5
ESENTIAL	BSU06480		Metabolism, Nucleotide metabolism, Biosynthesis/ acquisition of nucleotides, Biosynthesis/ acquisition of purine nucleotides	Metabolism	2	Nucleotide metabolism	5
ESENTIAL	BSU06450		Metabolism, Nucleotide metabolism, Biosynthesis/ acquisition of nucleotides, Biosynthesis/ acquisition of purine nucleotides	Metabolism	2	Nucleotide metabolism	5
ESENTIAL	BSU06420		Metabolism, Nucleotide metabolism, Biosynthesis/ acquisition of nucleotides, Biosynthesis/ acquisition of purine nucleotides	Metabolism	2	Nucleotide metabolism	5
ESENTIAL	BSU06430		Metabolism, Nucleotide metabolism, Biosynthesis/ acquisition of nucleotides, Biosynthesis/ acquisition of purine nucleotides	Metabolism	2	Nucleotide metabolism	5
ESENTIAL	BSU40420		Metabolism, Nucleotide metabolism, Biosynthesis/ acquisition of nucleotides, Biosynthesis/ acquisition of purine nucleotides	Metabolism	2	Nucleotide metabolism	5
ESENTIAL	BSU28080		Metabolism, Additional metabolic pathways, Biosynthesis of cofactors, Biosynthesis of folate	Metabolism	2	Carbon metabolism	1
ESENTIAL	BSU27860		Metabolism, Additional metabolic pathways, Biosynthesis of cofactors, Biosynthesis of folate	Metabolism	2	Carbon metabolism	1
ESENTIAL	BSU27850		Metabolism, Additional metabolic pathways, Biosynthesis of cofactors, Biosynthesis of folate	Metabolism	2	Carbon metabolism	1
ESENTIAL	BSU22410		Cellular processes, Cell envelope and cell division, Cell shape	Cellular processes	3
